# Supplementary material for: Comparative transcriptomics reveals that a novel form of phenotypic plasticity evolved via lineage‐specific changes in gene expression
Source: Ecol Evol. 2023 Oct 20;13(10):e10646. doi: 10.1002/ece3.10646 (PMC10589077; doi:10.1002/ece3.10646)
Supplement: Supplementary file 1 — Data S1–S3. [file ECE3-13-e10646-s001.zip]

Archive with 4 entries (4 files):
- ece310646-sup-0001-DataS1.xls
- ece310646-sup-0002-DataS2.xlsx
- ece310646-sup-0003-DataS3.xlsx
- ece310646-sup-0004-Legends.docx
