# Supplementary material for: Comparative transcriptomics reveals that a novel form of phenotypic plasticity evolved via lineage‐specific changes in gene expression
Source: Ecol Evol. 2023 Oct 20;13(10):e10646. doi: 10.1002/ece3.10646 (PMC10589077; doi:10.1002/ece3.10646)
Supplement: Supplementary file 1 — Data S1–S3. [file ECE3-13-e10646-s001.zip › ece310646-sup-0002-DataS2.xlsx]

## Sheet: pcultripes_degs.24Hv24L
gene	logFC	logCPM	LR	PValue
Overlap_4950	-1.71393	7.94083	27.1988	1.83574e-07
Overlap_8219	-1.86129	7.79563	16.8861	3.96913e-05
Overlap_11924	-2.02415	7.46021	18.6929	1.5355e-05
TRINITY_DN152848_c2_g2	2.46073	7.15647	22.2812	2.35506e-06
TRINITY_DN150222_c4_g1	-1.559	6.69005	21.487	3.56243e-06
TRINITY_DN150523_c5_g1	2.33289	6.53314	16.9838	3.76998e-05
TRINITY_DN152848_c2_g3	2.51414	6.35016	17.0462	3.64814e-05
Overlap_7721	-1.5438	6.29021	27.5194	1.5553e-07
TRINITY_DN152296_c2_g1	3.16198	6.16953	19.8374	8.43149e-06
TRINITY_DN152278_c1_g5	-4.32335	6.12861	45.2809	1.70707e-11
TRINITY_DN138741_c3_g1	1.93221	5.99521	21.5658	3.41892e-06
TRINITY_DN136851_c0_g2	2.07614	5.85092	32.2157	1.37971e-08
Overlap_4271	-1.53996	5.75128	22.5701	2.02612e-06
TRINITY_DN152408_c0_g2	2.47762	5.60839	21.7634	3.08429e-06
TRINITY_DN148467_c3_g4	5.82919	5.54426	103.137	3.12814e-24
TRINITY_DN136154_c7_g9	1.43579	5.47332	15.3186	9.08164e-05
TRINITY_DN144577_c2_g1	-4.41424	4.97811	64.6142	9.10976e-16
TRINITY_DN151343_c0_g3	-1.64076	4.89157	15.0565	0.00010434
TRINITY_DN145045_c3_g2	-1.66499	4.84714	18.9037	1.37486e-05
TRINITY_DN144250_c1_g2	1.22356	4.79763	19.841	8.41563e-06
Overlap_6236	2.85103	4.67145	23.8004	1.06862e-06
TRINITY_DN152278_c1_g3	-3.94731	4.53056	57.5872	3.2333e-14
TRINITY_DN149218_c1_g1	-1.31231	4.47926	21.8242	2.9881e-06
Overlap_6571	1.03664	4.40706	15.0519	0.000104593
Overlap_6671	-2.90385	4.36577	15.5856	7.88516e-05
TRINITY_DN153579_c0_g1	2.17156	4.40685	34.3705	4.55566e-09
TRINITY_DN155112_c0_g1	-1.38585	4.33525	15.477	8.35133e-05
Overlap_1405	1.48582	4.34282	25.2627	5.00291e-07
TRINITY_DN158149_c4_g4	2.19369	4.09776	19.4523	1.03141e-05
Overlap_10671	1.50285	4.05766	21.2261	4.08165e-06
TRINITY_DN147901_c3_g2	3.11669	4.0584	25.0257	5.65719e-07
TRINITY_DN145058_c0_g1	-2.17792	3.8788	24.5989	7.05924e-07
Overlap_6698	1.74796	3.8905	15.3262	9.04538e-05
TRINITY_DN158446_c6_g1	2.13947	3.66792	58.8112	1.73551e-14
TRINITY_DN129610_c0_g1	-1.48319	3.53526	15.004	0.000107283
Overlap_1777	3.30226	3.45102	31.1738	2.35926e-08
Overlap_3830	1.41207	3.39262	16.1764	5.77077e-05
TRINITY_DN135613_c1_g1	-1.91011	3.31531	22.6236	1.9705e-06
TRINITY_DN142469_c3_g6	2.07905	3.31001	28.2529	1.06456e-07
TRINITY_DN153780_c1_g3	1.25109	3.26864	17.9324	2.28895e-05
Overlap_9526	-1.35085	3.12908	22.5989	1.99603e-06
Overlap_1122	3.67267	3.08751	16.2437	5.5694e-05
TRINITY_DN155896_c0_g2	2.63169	3.14169	17.1218	3.50575e-05
TRINITY_DN151048_c6_g4	2.86858	3.12044	29.2059	6.50818e-08
TRINITY_DN151209_c2_g3	1.75541	3.05126	21.302	3.92324e-06
TRINITY_DN151053_c1_g1	1.53285	3.06071	15.5013	8.24481e-05
Overlap_7149	1.71994	3.03335	16.7683	4.22338e-05
Overlap_1422	-1.12703	3.00341	16.0318	6.22884e-05
TRINITY_DN142757_c7_g1	2.99677	2.97925	17.1122	3.52349e-05
TRINITY_DN149327_c1_g4	-1.52665	2.79093	19.5806	9.64426e-06
TRINITY_DN157912_c4_g1	-1.29747	2.72513	15.5466	8.04965e-05
TRINITY_DN151614_c2_g1	1.4483	2.66629	16.3397	5.29444e-05
TRINITY_DN147475_c1_g1	2.90313	2.62518	20.0232	7.65069e-06
TRINITY_DN133708_c1_g2	-1.78523	2.44289	21.6824	3.21734e-06
TRINITY_DN143124_c2_g1	-3.30628	2.42109	50.3441	1.29018e-12
TRINITY_DN136430_c0_g1	3.76239	2.41757	72.3696	1.78444e-17
Overlap_2863	2.04611	2.39	30.5645	3.22943e-08
Overlap_3273	-1.50894	2.32926	20.5225	5.89358e-06
Overlap_516	-1.72227	2.06938	17.9777	2.23506e-05
TRINITY_DN156866_c0_g3	-2.05663	1.9439	16.9124	3.91445e-05
TRINITY_DN153999_c3_g2	-2.031	1.94479	18.4434	1.7503e-05
TRINITY_DN142742_c4_g3	-1.45129	1.86007	19.2652	1.13763e-05
TRINITY_DN146904_c1_g2	-1.46761	1.79437	21.321	3.88451e-06
TRINITY_DN141708_c3_g3	-2.06617	1.74394	23.1116	1.52869e-06
TRINITY_DN138871_c16_g1	-2.27979	1.71694	21.9058	2.86374e-06
TRINITY_DN151869_c0_g1	-1.7629	1.72553	25.8298	3.72895e-07
TRINITY_DN141277_c3_g2	2.58281	1.71858	18.9492	1.34249e-05
TRINITY_DN148045_c3_g1	-2.13825	1.63963	18.9963	1.30973e-05
TRINITY_DN144001_c6_g2	-2.26731	1.55085	16.3434	5.28409e-05
TRINITY_DN154200_c4_g1	-2.1457	1.5386	16.3149	5.36401e-05
TRINITY_DN142585_c6_g3	-1.89432	1.44904	16.6422	4.51363e-05
TRINITY_DN133708_c1_g4	-1.6469	1.34351	15.7413	7.26193e-05
TRINITY_DN136273_c5_g2	-2.07021	1.3473	17.0707	3.60132e-05
TRINITY_DN136527_c3_g6	-2.31446	1.28468	37.243	1.04291e-09
TRINITY_DN155003_c5_g1	-1.94925	0.887108	20.0223	7.65447e-06
TRINITY_DN143169_c1_g2	2.09442	0.911659	16.0808	6.06952e-05
TRINITY_DN143133_c1_g1	1.9743	0.807463	21.357	3.81229e-06
TRINITY_DN138804_c7_g1	-1.79701	0.469874	17.6273	2.6871e-05
TRINITY_DN135140_c3_g1	-1.60055	0.376702	19.4233	1.0472e-05

## Sheet: pcultripes_degs.24Hv48L
gene	logFC	logCPM	LR	PValue
TRINITY_DN155856_c1_g6	-2.91331	1.40861	12.46	0.000415765
TRINITY_DN149727_c4_g2	-2.78665	1.50587	12.7656	0.00035305
TRINITY_DN150879_c2_g2	-2.47546	3.75895	17.6851	2.60658e-05
Overlap_6019	-2.15892	2.38347	16.521	4.81147e-05
Overlap_3125	-2.10526	2.75845	13.6771	0.000217089
TRINITY_DN151949_c0_g6	-2.07478	1.9145	12.8743	0.000333128
TRINITY_DN144482_c3_g2	-2.05411	1.72904	18.3695	1.8195e-05
Overlap_2653	-1.97008	6.54891	20.9226	4.7821e-06
TRINITY_DN133544_c1_g7	-1.93012	3.51498	19.7165	8.98217e-06
TRINITY_DN138003_c2_g2	-1.89726	1.20513	26.6566	2.43015e-07
TRINITY_DN157691_c8_g1	-1.87627	0.431227	21.5486	3.44977e-06
TRINITY_DN129610_c0_g1	-1.85347	3.81664	17.613	2.70736e-05
TRINITY_DN137071_c0_g1	-1.84616	1.18459	18.8085	1.44524e-05
TRINITY_DN132578_c0_g1	-1.82968	1.06314	16.0067	6.31183e-05
TRINITY_DN140112_c1_g1	-1.80005	2.82101	18.6134	1.60094e-05
TRINITY_DN131846_c0_g1	-1.79148	0.480301	19.3882	1.06663e-05
TRINITY_DN143687_c1_g1	-1.78826	0.94529	20.3797	6.34989e-06
Overlap_516	-1.78141	2.12065	20.745	5.24686e-06
TRINITY_DN150840_c0_g1	-1.75005	2.49017	18.9323	1.35438e-05
TRINITY_DN156366_c0_g2	-1.70743	1.41304	17.7207	2.55824e-05
TRINITY_DN144834_c7_g1	-1.70701	2.5859	23.6065	1.18189e-06
TRINITY_DN134383_c3_g2	-1.70567	2.07939	14.1643	0.000167517
TRINITY_DN137631_c4_g1	-1.69868	2.11412	19.7473	8.83875e-06
TRINITY_DN137160_c0_g1	-1.65737	1.11661	21.0395	4.49913e-06
TRINITY_DN155112_c0_g1	-1.65056	4.53294	35.968	2.00581e-09
TRINITY_DN131713_c1_g2	-1.59514	1.0518	16.9368	3.86441e-05
TRINITY_DN156643_c1_g3	-1.59504	1.258	13.9964	0.000183158
TRINITY_DN143518_c4_g2	-1.58651	4.18612	15.288	9.23034e-05
TRINITY_DN143569_c0_g2	-1.57646	0.326764	12.4776	0.000411859
Overlap_1899	-1.56152	3.39251	22.9873	1.63078e-06
TRINITY_DN131775_c3_g1	-1.5362	0.339331	14.6255	0.000131129
TRINITY_DN149268_c1_g1	-1.52844	0.782138	16.2997	5.40728e-05
Overlap_3440	-1.5049	2.36567	18.0341	2.16982e-05
TRINITY_DN137236_c6_g2	-1.48051	2.61403	27.5031	1.56842e-07
Overlap_7546	-1.47353	7.53461	20.2612	6.75578e-06
TRINITY_DN146977_c5_g1	-1.47131	1.99043	12.3186	0.000448473
TRINITY_DN144687_c1_g2	-1.46256	0.0629033	15.3654	8.85974e-05
TRINITY_DN158365_c3_g2	-1.45723	1.13912	12.3217	0.000447728
Overlap_972	-1.45606	6.75189	13.3891	0.000253086
TRINITY_DN139347_c2_g1	-1.44695	2.30432	18.4254	1.76688e-05
TRINITY_DN156285_c3_g2	-1.43159	0.548064	15.6856	7.47917e-05
Overlap_9678	-1.41796	4.0153	14.247	0.000160319
TRINITY_DN150160_c8_g1	-1.38575	1.64294	12.6328	0.000379047
TRINITY_DN143097_c8_g1	-1.37291	4.59238	21.4168	3.69518e-06
TRINITY_DN132570_c1_g1	-1.37189	6.72357	20.5126	5.92403e-06
TRINITY_DN148440_c6_g4	-1.36992	1.50807	18.5322	1.6706e-05
TRINITY_DN138268_c5_g1	-1.36723	0.340621	15.0339	0.000105595
Overlap_7109	-1.36696	3.61936	16.2179	5.64582e-05
Overlap_5356	-1.36082	3.49993	15.4643	8.40769e-05
TRINITY_DN146485_c4_g2	-1.36044	4.65976	31.8142	1.69652e-08
TRINITY_DN134664_c7_g1	-1.35387	3.03746	20.0451	7.56366e-06
TRINITY_DN135493_c2_g1	-1.35241	1.59461	13.571	0.000229707
Overlap_6264	-1.34155	5.37114	19.7005	9.05773e-06
TRINITY_DN139114_c8_g2	-1.33674	1.56782	14.1254	0.000171017
TRINITY_DN148107_c2_g2	-1.28453	1.65963	12.6789	0.000369803
TRINITY_DN156041_c5_g5	-1.26626	3.2452	14.2319	0.000161603
TRINITY_DN155489_c0_g1	-1.26383	4.6269	13.4544	0.000244431
TRINITY_DN147562_c3_g1	-1.25641	5.70361	13.9227	0.00019048
TRINITY_DN144467_c1_g1	-1.24275	1.82376	14.9403	0.000110966
TRINITY_DN155112_c0_g2	-1.23991	2.01209	13.6292	0.000222699
TRINITY_DN138507_c0_g1	-1.23141	2.4012	14.0066	0.000182168
TRINITY_DN141250_c0_g3	-1.1848	4.49	12.7074	0.000364216
Overlap_4769	-1.17973	2.77427	15.5388	8.08274e-05
TRINITY_DN153524_c7_g1	-1.16866	1.05125	12.5554	0.000395064
Overlap_7512	-1.16276	2.97243	16.1935	5.71898e-05
TRINITY_DN146485_c4_g1	-1.11634	7.36615	13.3881	0.00025323
Overlap_10273	-1.11602	2.78177	12.3597	0.000438712
TRINITY_DN156937_c1_g2	-1.11319	4.54077	19.8849	8.22483e-06
TRINITY_DN156041_c5_g1	-1.10874	3.68999	15.9458	6.51834e-05
TRINITY_DN151854_c0_g2	-1.08262	2.43432	14.2636	0.000158909
TRINITY_DN147343_c1_g3	-1.06796	2.01092	12.9038	0.000327921
Overlap_7365	-1.06637	3.6821	14.6901	0.000126713
TRINITY_DN150380_c1_g2	-1.06023	2.12706	12.8497	0.000337535
TRINITY_DN143540_c0_g3	-1.03436	3.90469	13.7837	0.000205106
Overlap_3228	-1.01616	4.84162	12.9411	0.000321441
Overlap_6451	-0.991607	4.27827	14.845	0.000116719
TRINITY_DN149547_c3_g2	-0.972055	5.11654	14.3817	0.000149245
Overlap_1782	-0.966491	4.06437	13.8222	0.000200952
Overlap_5910	-0.939083	3.24541	13.0911	0.000296703
Overlap_9857	-0.931788	4.33942	13.5517	0.000232082
Overlap_9661	-0.822097	4.50151	12.3803	0.000433884
Overlap_6260	0.879006	4.02999	13.764	0.000207276
Overlap_2692	0.945014	4.60499	14.4816	0.000141534
TRINITY_DN135344_c2_g1	0.945861	4.00531	14.9651	0.000109519
TRINITY_DN155114_c11_g1	0.955215	3.7772	13.0976	0.000295668
Overlap_11284	0.967335	4.37774	12.7042	0.000364837
Overlap_6807	0.989194	3.69987	13.6102	0.000224957
Overlap_11027	0.99119	3.86351	13.9608	0.000186661
TRINITY_DN145048_c2_g2	0.991708	5.35766	13.9456	0.000188176
TRINITY_DN145247_c2_g1	0.996108	3.7181	14.6564	0.000128995
Overlap_9250	1.00028	3.6779	16.0677	6.11161e-05
Overlap_3427	1.00066	3.89842	12.7284	0.000360147
Overlap_1979	1.00699	4.89056	13.9315	0.000189596
Overlap_10569	1.00858	5.03821	13.7961	0.000203759
TRINITY_DN154327_c8_g1	1.01263	4.133	14.321	0.000154134
TRINITY_DN137001_c1_g1	1.03361	4.48894	14.2724	0.000158171
TRINITY_DN150408_c5_g6	1.0384	3.50135	13.0556	0.000302373
TRINITY_DN135272_c2_g1	1.03968	3.29813	13.6104	0.000224933
TRINITY_DN141611_c3_g1	1.04046	2.94533	12.702	0.000365271
TRINITY_DN147390_c4_g4	1.06312	4.39623	18.284	1.90295e-05
Overlap_10510	1.07043	4.22169	13.873	0.000195586
TRINITY_DN155086_c4_g1	1.07407	4.37217	19.956	7.92445e-06
Overlap_1454	1.0805	3.54202	12.3767	0.000434719
Overlap_6237	1.08477	5.42032	13.3399	0.000259814
TRINITY_DN146214_c3_g1	1.09029	4.31338	17.1736	3.41153e-05
Overlap_3392	1.10452	3.18858	18.6887	1.53889e-05
Overlap_5228	1.10727	3.94389	18.8264	1.4317e-05
Overlap_2267	1.10858	4.50763	14.9666	0.000109429
TRINITY_DN145598_c3_g1	1.1114	2.97615	13.1911	0.000281284
TRINITY_DN144075_c6_g1	1.11381	3.21285	15.4736	8.36675e-05
TRINITY_DN151614_c2_g1	1.13528	2.75296	13.0718	0.00029977
Overlap_3489	1.15359	5.42282	15.5415	8.07121e-05
TRINITY_DN139391_c2_g2	1.15376	2.3195	16.0226	6.25914e-05
Overlap_5060	1.15456	4.3589	16.0778	6.07917e-05
Overlap_1654	1.16216	3.55928	17.799	2.45508e-05
TRINITY_DN138725_c1_g1	1.16683	4.90937	17.2844	3.21821e-05
TRINITY_DN117744_c2_g1	1.16716	6.90092	12.8939	0.000329661
Overlap_4587	1.18144	2.35016	12.8378	0.00033969
Overlap_7731	1.19454	5.21559	12.68	0.000369579
TRINITY_DN153780_c1_g3	1.19572	3.2821	17.4009	3.02685e-05
TRINITY_DN158272_c6_g1	1.19746	2.45722	15.9327	6.56344e-05
Overlap_770	1.19823	3.0658	12.6916	0.000367293
TRINITY_DN150080_c4_g1	1.20019	3.25603	15.2687	9.32512e-05
TRINITY_DN155691_c3_g1	1.20596	1.92184	13.4736	0.000241944
TRINITY_DN151785_c2_g1	1.20922	3.82506	15.3869	8.75944e-05
Overlap_966	1.22124	5.89631	13.5283	0.000234989
TRINITY_DN156585_c0_g3	1.22981	3.43278	14.21	0.000163503
TRINITY_DN156929_c2_g1	1.23001	5.15248	13.2583	0.000271383
TRINITY_DN131890_c0_g1	1.23165	4.8548	16.7738	4.21102e-05
TRINITY_DN136177_c5_g2	1.23227	2.91468	16.4554	4.9807e-05
Overlap_6374	1.23714	7.80214	12.5632	0.000393421
TRINITY_DN151821_c2_g6	1.23722	5.11817	20.2288	6.87115e-06
TRINITY_DN158155_c0_g1	1.24633	4.491	14.6905	0.000126682
TRINITY_DN152886_c3_g1	1.2488	4.75533	17.6255	2.68963e-05
Overlap_6944	1.2548	7.38275	13.4473	0.000245358
Overlap_7682	1.25631	5.33788	20.0609	7.50157e-06
Overlap_5471	1.25728	6.05275	13.2545	0.000271933
TRINITY_DN154608_c1_g2	1.26848	3.02615	18.3667	1.82215e-05
Overlap_4664	1.26861	7.60867	13.1224	0.000291782
TRINITY_DN135926_c2_g1	1.27493	3.60579	15.2321	9.50746e-05
Overlap_6676	1.27598	3.41862	18.9327	1.3541e-05
TRINITY_DN147020_c1_g1	1.28454	1.00763	14.2148	0.000163087
TRINITY_DN139759_c0_g1	1.29043	2.68418	17.4099	3.0126e-05
TRINITY_DN153876_c6_g1	1.29045	2.65476	21.4177	3.69338e-06
Overlap_5244	1.29447	3.6739	15.6296	7.70381e-05
Overlap_2654	1.29593	5.28687	15.3233	9.05904e-05
TRINITY_DN157435_c3_g3	1.29992	5.40813	12.7711	0.000352023
Overlap_3177	1.31432	3.47572	14.1109	0.000172344
TRINITY_DN153877_c6_g1	1.31455	1.16109	12.7539	0.000355273
TRINITY_DN146030_c4_g3	1.31735	3.94519	15.6501	7.62086e-05
TRINITY_DN141602_c3_g7	1.32619	5.86126	17.1103	3.52706e-05
Overlap_680	1.32748	6.7683	15.8117	6.99678e-05
TRINITY_DN137558_c9_g1	1.33643	0.312514	14.9588	0.000109882
Overlap_1474	1.33704	2.68982	12.4928	0.000408513
TRINITY_DN158435_c11_g2	1.34103	3.57112	18.8818	1.3907e-05
Overlap_4823	1.34481	1.44013	14.7502	0.000122734
TRINITY_DN144734_c2_g1	1.34835	1.04382	15.2339	9.49824e-05
TRINITY_DN152027_c4_g1	1.36019	1.09939	15.8978	6.68556e-05
TRINITY_DN149166_c2_g1	1.36836	4.90604	15.0727	0.000103448
Overlap_1333	1.38033	3.09375	24.3437	8.05904e-07
TRINITY_DN132660_c5_g2	1.38052	2.26591	20.2749	6.70755e-06
Overlap_7744	1.38082	4.16493	25.4703	4.49248e-07
Overlap_8415	1.39459	7.56132	15.0756	0.000103289
TRINITY_DN149371_c10_g1	1.40178	2.1755	15.0112	0.000106876
Overlap_3998	1.4041	4.42962	14.6081	0.000132345
TRINITY_DN143378_c4_g1	1.40755	7.84646	14.9431	0.000110802
TRINITY_DN151798_c0_g1	1.41053	2.53948	13.8009	0.000203244
Overlap_3123	1.41886	4.47372	15.7407	7.26448e-05
Overlap_6514	1.42089	5.92052	17.9844	2.22718e-05
Overlap_11059	1.43689	3.8557	12.4442	0.0004193
Overlap_3305	1.44185	5.36934	13.2406	0.000273949
TRINITY_DN140198_c4_g4	1.4449	0.56004	15.9983	6.33999e-05
TRINITY_DN149595_c1_g2	1.45477	2.37782	22.9194	1.68935e-06
Overlap_4768	1.46127	6.30861	15.613	7.77173e-05
TRINITY_DN136059_c5_g1	1.46717	2.2867	15.6377	7.67108e-05
TRINITY_DN135316_c5_g1	1.4681	2.70226	17.7127	2.56908e-05
Overlap_6415	1.47229	5.2416	12.8323	0.000340679
Overlap_937	1.47347	4.52029	14.6008	0.000132859
TRINITY_DN156320_c1_g1	1.48276	4.8205	20.5854	5.70303e-06
TRINITY_DN158418_c4_g4	1.48348	1.64518	16.8726	3.99746e-05
Overlap_10671	1.48675	4.06123	23.6409	1.16091e-06
Overlap_9796	1.4872	5.97646	22.3164	2.31227e-06
TRINITY_DN153936_c3_g3	1.48964	8.80538	18.2824	1.90457e-05
TRINITY_DN148693_c0_g1	1.49048	2.55596	24.5828	7.11859e-07
TRINITY_DN138526_c3_g2	1.49065	0.214139	13.8565	0.000197311
TRINITY_DN136000_c6_g1	1.5066	0.809625	12.2857	0.000456442
TRINITY_DN140783_c3_g4	1.51146	3.07624	21.8193	2.99578e-06
Overlap_3428	1.51185	2.73325	18.6671	1.55644e-05
Overlap_8740	1.51191	5.865	14.3789	0.000149466
TRINITY_DN148803_c2_g1	1.51262	1.42088	14.0395	0.000179011
TRINITY_DN154745_c6_g2	1.51713	5.13749	19.7183	8.97357e-06
Overlap_3360	1.52994	2.60801	16.5973	4.62173e-05
TRINITY_DN134132_c0_g1	1.53083	1.75104	14.9256	0.000111836
TRINITY_DN144608_c5_g3	1.53923	-0.0296333	14.5509	0.000136425
Overlap_11071	1.54508	5.15264	19.667	9.21774e-06
Overlap_4069	1.56716	1.74363	15.7187	7.34943e-05
Overlap_4898	1.56802	6.71859	20.1897	7.01281e-06
TRINITY_DN156209_c5_g1	1.57291	1.22726	12.9012	0.000328375
Overlap_8281	1.57299	5.04812	28.8237	7.92757e-08
TRINITY_DN145647_c1_g1	1.57952	4.88809	18.6942	1.53451e-05
Overlap_11309	1.58055	5.91259	22.7909	1.80617e-06
TRINITY_DN147845_c2_g1	1.5868	5.71796	16.1646	5.80702e-05
TRINITY_DN140160_c3_g2	1.59643	2.87672	22.6433	1.95041e-06
TRINITY_DN145908_c4_g1	1.60537	2.68632	13.0565	0.000302234
TRINITY_DN149203_c2_g1	1.60912	1.4879	15.4668	8.3968e-05
Overlap_1911	1.61447	2.78574	17.0194	3.70003e-05
Overlap_6698	1.61526	3.92161	18.9389	1.34974e-05
Overlap_3903	1.61851	6.44817	26.5601	2.55469e-07
Overlap_7163	1.62153	4.60914	31.0033	2.57595e-08
Overlap_2863	1.62574	2.47468	14.3299	0.000153405
TRINITY_DN135653_c0_g1	1.6312	2.84731	15.7504	7.22719e-05
Overlap_8009	1.63265	6.69457	18.0625	2.13766e-05
Overlap_6459	1.64382	6.31521	25.4975	4.42965e-07
TRINITY_DN144526_c8_g1	1.65176	5.8581	22.4523	2.15428e-06
TRINITY_DN136598_c10_g2	1.65434	1.01597	19.7262	8.93669e-06
TRINITY_DN141292_c0_g1	1.65779	1.76805	14.1007	0.00017328
TRINITY_DN145213_c6_g3	1.66901	3.58009	22.1079	2.5775e-06
TRINITY_DN140517_c1_g2	1.67247	2.23734	17.6317	2.68077e-05
TRINITY_DN158215_c4_g1	1.67421	2.06155	22.5145	2.08558e-06
TRINITY_DN149617_c5_g1	1.67779	2.8408	15.8255	6.94595e-05
Overlap_10566	1.69229	8.22267	13.8382	0.000199244
Overlap_11124	1.69745	4.84644	14.8149	0.000118594
TRINITY_DN136154_c7_g9	1.69793	5.40693	22.1897	2.46996e-06
Overlap_9143	1.70026	5.2659	46.7962	7.87641e-12
TRINITY_DN153739_c2_g1	1.70215	4.61914	16.6939	4.39218e-05
TRINITY_DN136113_c2_g1	1.71017	2.80291	13.2198	0.000277004
TRINITY_DN153579_c0_g1	1.71153	4.50043	28.3145	1.0312e-07
Overlap_25	1.71829	1.78486	22.2516	2.39164e-06
Overlap_6850	1.72631	3.24643	21.6565	3.261e-06
Overlap_96	1.72951	2.04911	20.806	5.0823e-06
TRINITY_DN138892_c3_g3	1.73906	2.01422	20.159	7.12646e-06
TRINITY_DN151947_c0_g1	1.74739	7.40122	13.7474	0.00020911
Overlap_3371	1.76966	2.77837	21.82	2.99458e-06
TRINITY_DN153781_c3_g2	1.77081	5.17513	16.833	4.08172e-05
TRINITY_DN152251_c1_g1	1.77419	5.17421	16.4849	4.90399e-05
Overlap_67	1.78433	3.30647	25.5949	4.2115e-07
TRINITY_DN152509_c2_g1	1.80175	6.17604	18.541	1.66292e-05
Overlap_9888	1.80371	6.22396	23.7749	1.08285e-06
TRINITY_DN138615_c4_g1	1.814	2.38576	16.8422	4.06192e-05
Overlap_790	1.81798	4.12535	15.5122	8.19763e-05
TRINITY_DN145616_c3_g2	1.8181	7.03047	29.9969	4.32747e-08
TRINITY_DN136889_c1_g1	1.82216	1.93434	28.2691	1.05565e-07
TRINITY_DN138628_c5_g1	1.82522	2.56285	33.9688	5.60043e-09
TRINITY_DN153479_c4_g2	1.8275	1.80829	22.9944	1.62475e-06
TRINITY_DN156973_c0_g1	1.84936	4.64724	13.2879	0.000267131
Overlap_3472	1.85143	5.93613	18.8212	1.43563e-05
TRINITY_DN135192_c4_g1	1.86013	2.74753	21.9182	2.8453e-06
TRINITY_DN133979_c6_g1	1.86175	4.68983	38.1302	6.61775e-10
Overlap_1614	1.87672	3.27714	23.9873	9.69715e-07
Overlap_2470	1.89679	6.47899	24.373	7.93739e-07
TRINITY_DN135636_c3_g1	1.89842	5.38901	36.5974	1.45222e-09
TRINITY_DN153016_c2_g1	1.92096	7.67153	30.5869	3.19247e-08
Overlap_4106	1.92332	5.64308	22.9508	1.66202e-06
Overlap_266	1.943	2.51912	21.1168	4.3213e-06
TRINITY_DN155805_c6_g1	1.9501	1.3884	20.6707	5.45432e-06
TRINITY_DN144621_c6_g1	1.9508	7.47611	13.8701	0.000195895
TRINITY_DN133930_c9_g1	1.95739	1.72877	15.0499	0.000104706
Overlap_9360	1.95807	5.98522	15.4634	8.41186e-05
TRINITY_DN134271_c4_g1	1.97216	1.5379	12.992	0.000312817
TRINITY_DN134158_c7_g1	1.9763	1.30112	15.9575	6.47798e-05
TRINITY_DN156677_c7_g2	2.00045	4.48246	15.6194	7.74559e-05
Overlap_7528	2.00489	4.09174	37.9561	7.2354e-10
Overlap_9206	2.00859	6.23836	36.9424	1.21671e-09
Overlap_6356	2.02181	4.62646	21.515	3.51073e-06
Overlap_5380	2.03447	1.83464	26.7581	2.30581e-07
Overlap_3830	2.05234	3.23731	16.9229	3.89291e-05
TRINITY_DN151598_c3_g2	2.05754	1.76372	17.7862	2.47169e-05
TRINITY_DN139587_c9_g1	2.07637	0.679609	34.9593	3.36674e-09
TRINITY_DN135354_c4_g1	2.10196	3.68204	14.7828	0.000120629
Overlap_1801	2.10515	6.37634	13.7281	0.000211273
TRINITY_DN151760_c8_g3	2.10672	2.63856	18.2098	1.97861e-05
Overlap_10269	2.11114	5.06366	13.2662	0.000270229
TRINITY_DN132328_c0_g1	2.12085	1.83048	25.6456	4.1024e-07
Overlap_6595	2.14104	6.46228	15.4409	8.51256e-05
TRINITY_DN138616_c6_g1	2.15694	5.31424	40.1362	2.3686e-10
TRINITY_DN137053_c11_g1	2.22426	3.8438	26.2728	2.9644e-07
TRINITY_DN156677_c7_g3	2.22637	5.691	18.5699	1.63784e-05
TRINITY_DN138741_c3_g1	2.23818	5.93267	24.271	8.36883e-07
TRINITY_DN151114_c5_g2	2.24625	2.30478	23.8425	1.04551e-06
TRINITY_DN147200_c8_g5	2.27003	1.80425	25.8542	3.68199e-07
TRINITY_DN140133_c8_g2	2.27615	5.1085	20.2604	6.75864e-06
TRINITY_DN145115_c3_g1	2.29838	2.14117	36.0865	1.8875e-09
TRINITY_DN149118_c1_g1	2.30206	5.62441	37.8017	7.83121e-10
TRINITY_DN134731_c4_g10	2.30373	3.01403	29.0815	6.93951e-08
Overlap_2072	2.32377	3.98029	21.0852	4.39299e-06
Overlap_5018	2.3242	5.96347	44.2683	2.86322e-11
Overlap_10236	2.36447	6.26188	36.7427	1.34792e-09
TRINITY_DN137670_c8_g3	2.3699	2.30157	33.1427	8.56358e-09
TRINITY_DN134571_c4_g5	2.37446	2.47236	16.1507	5.84962e-05
TRINITY_DN157268_c1_g1	2.38884	5.85327	28.7425	8.26711e-08
TRINITY_DN153016_c2_g2	2.38917	1.91843	36.9571	1.20756e-09
Overlap_8639	2.39022	4.75901	14.0518	0.000177841
TRINITY_DN145294_c4_g1	2.39609	3.31354	31.2994	2.21148e-08
TRINITY_DN150342_c1_g3	2.40491	5.03072	38.3692	5.85494e-10
TRINITY_DN132300_c2_g1	2.41521	3.11355	54.0331	1.97138e-13
TRINITY_DN144246_c7_g4	2.43365	2.04105	33.4113	7.45907e-09
TRINITY_DN149007_c11_g3	2.43566	3.86413	20.1498	7.16078e-06
TRINITY_DN134989_c9_g1	2.46542	1.88135	31.1034	2.44647e-08
TRINITY_DN153384_c3_g1	2.46551	4.28213	43.6376	3.9518e-11
Overlap_10965	2.47024	5.84838	35.01	3.2801e-09
Overlap_5353	2.47222	5.507	12.6684	0.000371891
TRINITY_DN136671_c3_g3	2.49071	3.24524	31.5439	1.94984e-08
Overlap_8409	2.5055	6.2166	52.1276	5.20094e-13
TRINITY_DN150523_c5_g1	2.53828	6.4973	16.1806	5.75813e-05
TRINITY_DN142997_c0_g3	2.54117	2.71275	28.0951	1.155e-07
TRINITY_DN137765_c3_g2	2.56772	3.04453	42.5111	7.02828e-11
TRINITY_DN152408_c0_g2	2.65779	5.58406	27.6725	1.4369e-07
TRINITY_DN142997_c0_g1	2.67977	4.22385	14.2619	0.000159052
TRINITY_DN152848_c2_g2	2.70651	7.12	12.6032	0.000385089
Overlap_3634	2.73538	6.71792	13.0036	0.000310898
TRINITY_DN151048_c6_g4	2.7356	3.13158	33.5498	6.94628e-09
TRINITY_DN156389_c1_g6	2.77632	3.29263	21.0801	4.40476e-06
TRINITY_DN141896_c2_g1	2.79263	3.68488	25.5057	4.4107e-07
TRINITY_DN150342_c1_g5	2.8136	4.14938	63.4482	1.6464e-15
TRINITY_DN155628_c1_g2	3.01187	7.09735	16.4511	4.99218e-05
TRINITY_DN137765_c2_g1	3.01334	3.99378	64.5545	9.38984e-16
Overlap_7669	3.1146	5.78722	23.7075	1.12142e-06
Overlap_11170	3.13355	7.36373	35.1837	3.00022e-09
TRINITY_DN137295_c7_g1	3.15522	1.83637	38.3498	5.9135e-10
TRINITY_DN156695_c10_g1	3.16848	3.39913	40.2194	2.26982e-10
TRINITY_DN146820_c1_g1	3.1806	7.24077	24.4757	7.52543e-07
TRINITY_DN147061_c5_g1	3.19375	6.47698	17.6754	2.61999e-05
TRINITY_DN152848_c2_g1	3.26715	4.10198	12.6563	0.000374311
TRINITY_DN157611_c14_g1	3.32711	6.17375	67.8609	1.75444e-16
Overlap_10521	3.3819	6.01143	62.0788	3.29989e-15
Overlap_5615	3.38639	6.13456	34.2664	4.80608e-09
TRINITY_DN135063_c4_g1	3.41027	4.3862	23.9781	9.74385e-07
Overlap_501	3.45742	6.48582	16.9589	3.81988e-05
Overlap_1190	3.59267	6.27247	61.8047	3.79272e-15
Overlap_3190	3.60299	8.04498	48.5822	3.1673e-12
Overlap_9660	3.65701	8.8608	71.7548	2.4367e-17
TRINITY_DN134776_c5_g3	3.72375	4.60082	91.1825	1.31013e-21
Overlap_5288	3.79869	6.92172	49.1248	2.40185e-12
TRINITY_DN158316_c2_g2	3.98042	3.42585	51.2723	8.04008e-13
TRINITY_DN152296_c2_g1	3.99337	6.10058	63.1183	1.94658e-15
Overlap_4003	5.28614	6.99585	15.0461	0.000104918
TRINITY_DN126643_c1_g1	6.34471	4.83011	78.7613	7.00855e-19

## Sheet: pcultripes_degs.24Hv72L
Gene name	log(fold change)	log(counts-per-million)	Likelihood Ratio	PValue
TRINITY_DN142141_c1_g6	-5.2462	4.348	18.0432	2.15948e-05
TRINITY_DN144775_c4_g2	-5.09347	3.80815	19.5298	9.90415e-06
TRINITY_DN150821_c10_g3	-4.98765	9.50997	14.3434	0.000152309
TRINITY_DN150821_c10_g1	-4.98555	8.67026	14.1232	0.000171216
Overlap_9125	-4.73973	4.38811	28.2667	1.05698e-07
Overlap_7806	-4.70303	9.53103	13.9534	0.000187398
TRINITY_DN151127_c3_g1	-4.5859	3.32189	14.8617	0.000115686
TRINITY_DN144567_c4_g1	-4.56347	2.9821	17.9206	2.30318e-05
TRINITY_DN146214_c3_g1	-4.50638	8.33832	14.6667	0.000128295
TRINITY_DN152846_c1_g1	-4.4744	3.6303	13.7724	0.000206343
TRINITY_DN135677_c5_g2	-4.43769	6.09024	14.9945	0.000107822
Overlap_6271	-4.42855	8.6838	21.4369	3.65674e-06
TRINITY_DN150879_c2_g2	-4.26773	5.39234	47.6359	5.13188e-12
TRINITY_DN150539_c0_g2	-4.09489	5.77629	22.5398	2.05833e-06
TRINITY_DN155725_c3_g1	-4.08103	5.80446	26.8874	2.15656e-07
TRINITY_DN158433_c7_g1	-4.0259	5.45274	18.7472	1.49238e-05
TRINITY_DN135613_c1_g1	-3.87017	5.03783	21.2004	4.13675e-06
TRINITY_DN158433_c7_g2	-3.76992	6.8251	19.0031	1.30505e-05
TRINITY_DN153999_c3_g2	-3.74666	3.44709	50.5543	1.15916e-12
TRINITY_DN157980_c11_g1	-3.67971	3.17431	34.6179	4.01192e-09
TRINITY_DN158433_c7_g3	-3.6206	6.67207	15.7183	7.35084e-05
TRINITY_DN143521_c3_g4	-3.61873	3.25283	14.1772	0.000166378
TRINITY_DN158474_c10_g2	-3.5813	6.90789	14.3211	0.000154125
TRINITY_DN133498_c1_g1	-3.58001	2.73258	18.2937	1.89334e-05
TRINITY_DN149587_c0_g1	-3.57391	3.44397	15.2228	9.5545e-05
TRINITY_DN157841_c1_g2	-3.50984	3.59381	40.6096	1.85887e-10
TRINITY_DN141341_c3_g1	-3.40564	3.23118	13.302	0.000265129
TRINITY_DN135328_c2_g1	-3.3299	3.21923	20.3386	6.48779e-06
TRINITY_DN155805_c7_g2	-3.32434	5.37004	13.6403	0.000221387
TRINITY_DN144834_c7_g1	-3.30675	3.93948	61.6903	4.01953e-15
TRINITY_DN140536_c5_g1	-3.26793	2.68091	33.0796	8.84614e-09
TRINITY_DN148844_c0_g2	-3.24988	2.41851	27.8139	1.33563e-07
Overlap_8929	-3.04471	5.94919	14.5042	0.000139847
TRINITY_DN132624_c0_g2	-3.00129	2.31619	22.2168	2.43535e-06
TRINITY_DN141396_c1_g2	-3.00009	2.49476	20.9197	4.78947e-06
TRINITY_DN151613_c4_g6	-2.95526	3.22681	42.8382	5.94606e-11
Overlap_6718	-2.89085	2.09723	17.9142	2.3109e-05
TRINITY_DN150167_c2_g1	-2.85123	1.69398	13.9483	0.00018791
TRINITY_DN151869_c0_g1	-2.84073	2.62239	17.2851	3.21698e-05
Overlap_6874	-2.81706	4.26231	18.9176	1.36486e-05
Overlap_5239	-2.80367	2.91469	20.948	4.71918e-06
Overlap_2418	-2.79816	6.07341	14.4004	0.000147768
TRINITY_DN144230_c1_g1	-2.71085	5.03003	15.4711	8.37771e-05
TRINITY_DN154780_c6_g1	-2.68396	6.49287	14.5019	0.000140019
Overlap_2753	-2.65183	3.36926	20.3874	6.3245e-06
TRINITY_DN145305_c2_g3	-2.58253	1.75159	20.3177	6.55898e-06
TRINITY_DN142130_c0_g1	-2.54072	1.48204	16.8134	4.1241e-05
Overlap_9102	-2.51575	2.06897	17.1819	3.39653e-05
TRINITY_DN157432_c1_g2	-2.46263	2.15841	15.9705	6.43368e-05
Overlap_3125	-2.4508	3.05459	14.2922	0.000156509
Overlap_6254	-2.35602	5.50947	13.8994	0.000192858
Overlap_8589	-2.34916	4.79755	17.4625	2.93031e-05
TRINITY_DN134474_c1_g1	-2.33535	1.71486	13.6977	0.00021472
TRINITY_DN140578_c0_g1	-2.3322	1.33809	14.3098	0.000155054
Overlap_11820	-2.30636	2.76753	25.8049	3.77721e-07
TRINITY_DN127232_c0_g1	-2.2619	0.918588	16.0715	6.09936e-05
TRINITY_DN142957_c3_g1	-2.25564	3.87813	15.3252	9.0501e-05
TRINITY_DN145461_c4_g3	-2.24896	3.3309	27.8001	1.34522e-07
Overlap_6535	-2.21852	2.19754	19.0602	1.26656e-05
Overlap_3642	-2.21149	4.52679	14.3733	0.000149915
TRINITY_DN138006_c0_g1	-2.18634	1.89009	20.5003	5.96209e-06
TRINITY_DN136191_c0_g2	-2.1654	1.36368	13.1365	0.000289594
TRINITY_DN158335_c2_g2	-2.14841	5.11508	28.1558	1.11933e-07
TRINITY_DN134644_c0_g1	-2.05023	3.17425	16.3544	5.25333e-05
Overlap_102	-2.04541	4.98772	19.7508	8.82231e-06
Overlap_154	-1.99778	0.613248	17.8419	2.40041e-05
TRINITY_DN132002_c1_g5	-1.99559	0.911721	16.8991	3.94197e-05
Overlap_5768	-1.97687	7.15507	34.9328	3.41284e-09
Overlap_215	-1.967	1.20794	18.1911	1.99806e-05
Overlap_2144	-1.9669	4.07456	25.714	3.95944e-07
Overlap_9584	-1.94444	4.334	13.9501	0.000187732
TRINITY_DN153524_c7_g1	-1.94001	1.62403	13.6299	0.000222618
TRINITY_DN144627_c1_g1	-1.81842	6.11588	21.1698	4.20343e-06
Overlap_9729	-1.71123	4.61631	22.9659	1.64898e-06
TRINITY_DN130471_c0_g1	-1.69469	0.531182	13.5431	0.000233151
TRINITY_DN140112_c1_g1	-1.69138	2.75322	24.461	7.58304e-07
Overlap_10718	-1.64935	4.8301	18.6926	1.53577e-05
TRINITY_DN137922_c7_g2	-1.63131	2.67173	14.1911	0.00016515
Overlap_972	-1.62998	6.89644	18.713	1.51945e-05
TRINITY_DN157588_c0_g2	-1.5939	5.18692	16.0823	6.06488e-05
Overlap_7150	-1.58841	3.72911	13.6015	0.000226003
TRINITY_DN153059_c3_g4	-1.54754	2.95114	16.2695	5.49418e-05
TRINITY_DN156937_c1_g2	-1.51778	4.84332	14.8039	0.000119288
TRINITY_DN139117_c7_g2	-1.4422	2.09931	14.0476	0.000178245
TRINITY_DN146264_c4_g1	-1.34961	2.19658	14.1355	0.000170099
TRINITY_DN151137_c6_g1	1.10449	5.46381	13.1485	0.000287748
TRINITY_DN150408_c5_g6	1.14098	3.48498	14.6151	0.000131853
TRINITY_DN146030_c4_g3	1.15617	4.00914	15.4871	8.30716e-05
TRINITY_DN150919_c3_g1	1.15902	3.22237	14.2603	0.000159188
Overlap_8281	1.20211	5.16678	13.9465	0.000188086
Overlap_10483	1.22664	5.83233	13.6341	0.000222117
TRINITY_DN135636_c3_g1	1.24336	5.57041	17.0277	3.68383e-05
TRINITY_DN156929_c2_g1	1.26256	5.15828	16.9841	3.76938e-05
TRINITY_DN155787_c3_g1	1.26694	4.5078	16.984	3.76957e-05
Overlap_611	1.27183	5.23689	13.2787	0.000268445
Overlap_5340	1.33285	4.05758	14.0782	0.000175364
Overlap_6459	1.35105	6.40773	13.6692	0.000218002
TRINITY_DN152964_c2_g1	1.35663	4.49999	14.501	0.000140084
TRINITY_DN155294_c3_g3	1.35759	2.6241	16.3219	5.34434e-05
Overlap_9888	1.39278	6.3411	13.2736	0.000269171
TRINITY_DN144936_c0_g1	1.39912	2.09847	13.5524	0.000231997
Overlap_4314	1.43046	5.6209	20.7737	5.16877e-06
TRINITY_DN153579_c0_g1	1.46449	4.57775	17.0787	3.58628e-05
TRINITY_DN137251_c0_g1	1.50428	2.65956	16.0989	6.01199e-05
Overlap_6698	1.50448	3.96355	13.5982	0.000226397
Overlap_7548	1.5193	4.46195	13.2271	0.000275924
TRINITY_DN152284_c2_g1	1.55303	0.0114261	13.2923	0.000266504
TRINITY_DN156645_c4_g2	1.58297	0.447792	18.8034	1.44911e-05
TRINITY_DN138537_c0_g1	1.58405	2.26473	15.7397	7.2684e-05
TRINITY_DN135926_c2_g1	1.58877	3.53464	14.4024	0.000147617
TRINITY_DN151105_c1_g1	1.61834	2.23591	19.2176	1.16634e-05
TRINITY_DN157473_c5_g1	1.65318	2.39768	14.6721	0.000127929
TRINITY_DN137345_c7_g2	1.68901	5.12394	16.3008	5.40418e-05
Overlap_4750	1.71747	6.11564	13.658	0.000219303
TRINITY_DN128565_c0_g1	1.72273	2.46146	15.2524	9.40595e-05
TRINITY_DN149361_c0_g1	1.73598	1.53096	14.5832	0.000134104
TRINITY_DN153108_c5_g1	1.75174	2.13677	14.5961	0.000133187
TRINITY_DN143397_c2_g2	1.77841	4.45585	17.905	2.32216e-05
TRINITY_DN138741_c3_g1	1.8179	6.03422	15.6408	7.65835e-05
TRINITY_DN155877_c4_g1	1.82343	1.36397	14.2894	0.000156743
TRINITY_DN138848_c7_g2	1.83829	6.00869	15.8798	6.74967e-05
TRINITY_DN142757_c7_g1	1.84407	3.17213	13.5443	0.000233003
TRINITY_DN144695_c1_g4	1.84529	7.02358	24.4718	7.54043e-07
TRINITY_DN153637_c2_g1	1.86282	1.08622	16.4278	5.05394e-05
TRINITY_DN139759_c0_g1	1.88107	2.55158	15.1454	9.95414e-05
Overlap_8379	1.9047	6.59797	14.6529	0.000129238
TRINITY_DN133843_c8_g3	1.9091	3.20278	17.5756	2.7611e-05
Overlap_1801	1.91178	6.43049	15.3624	8.87372e-05
TRINITY_DN139764_c0_g1	1.91702	0.355116	18.6563	1.56529e-05
TRINITY_DN157667_c1_g1	1.91721	3.68604	21.7068	3.17659e-06
TRINITY_DN151048_c6_g4	1.9192	3.28472	15.1552	9.90266e-05
TRINITY_DN154570_c1_g2	1.9429	4.4893	13.1274	0.00029101
TRINITY_DN142931_c8_g1	1.95085	1.87524	13.5396	0.000233586
TRINITY_DN136154_c7_g9	1.96343	5.36356	27.2629	1.77586e-07
TRINITY_DN150145_c2_g2	1.96599	0.759216	16.4512	4.99199e-05
TRINITY_DN134731_c4_g10	1.96693	3.09341	15.3306	9.02436e-05
TRINITY_DN144246_c7_g4	1.98133	2.13851	29.2259	6.44117e-08
Overlap_9886	1.99932	8.24334	14.8376	0.000117177
TRINITY_DN136671_c3_g1	2.01791	8.12087	15.8659	6.79922e-05
TRINITY_DN134989_c9_g1	2.02032	1.97657	14.011	0.000181745
TRINITY_DN150142_c4_g1	2.02928	2.59436	21.1216	4.31042e-06
TRINITY_DN139625_c1_g2	2.03613	8.64102	17.2106	3.34573e-05
TRINITY_DN147475_c1_g1	2.03749	2.76659	13.1265	0.000291152
TRINITY_DN142997_c0_g3	2.04046	2.81554	15.8676	6.79326e-05
TRINITY_DN150796_c2_g2	2.04816	2.69255	23.9165	1.00605e-06
TRINITY_DN156836_c0_g2	2.10041	3.4043	15.5413	8.07236e-05
TRINITY_DN137053_c11_g1	2.13705	3.87562	23.2454	1.42591e-06
TRINITY_DN147901_c3_g2	2.14666	4.20821	28.1741	1.10881e-07
TRINITY_DN136113_c2_g1	2.15207	2.72507	18.2423	1.94509e-05
TRINITY_DN156677_c7_g2	2.15952	4.46893	31.9994	1.54218e-08
TRINITY_DN153911_c0_g1	2.22441	2.41012	22.8332	1.76687e-06
TRINITY_DN149118_c1_g1	2.227	5.6522	22.8856	1.71932e-06
TRINITY_DN152856_c2_g1	2.24428	2.73863	14.8805	0.000114539
TRINITY_DN143844_c2_g1	2.25157	2.94656	21.907	2.86186e-06
TRINITY_DN140133_c8_g2	2.26422	5.12757	29.1189	6.80709e-08
TRINITY_DN156836_c0_g3	2.28323	2.71031	14.2654	0.000158757
Overlap_6236	2.28627	4.7673	24.6429	6.89975e-07
Overlap_6595	2.28798	6.45182	16.551	4.73587e-05
TRINITY_DN125237_c0_g1	2.29443	0.772191	14.8989	0.000113429
Overlap_10965	2.30497	5.89093	27.147	1.88559e-07
Overlap_2072	2.31018	3.99787	20.8471	4.97442e-06
TRINITY_DN138291_c6_g1	2.31088	0.943472	17.005	3.72814e-05
TRINITY_DN147293_c3_g5	2.32549	1.39058	23.4127	1.30711e-06
TRINITY_DN152408_c0_g2	2.33164	5.64637	18.1455	2.04647e-05
TRINITY_DN156677_c7_g3	2.34698	5.68742	43.7295	3.77036e-11
Overlap_5018	2.35226	5.97468	37.3131	1.00606e-09
TRINITY_DN134230_c6_g1	2.35552	1.27657	16.5041	4.85458e-05
TRINITY_DN145294_c4_g1	2.36456	3.33428	24.9478	5.89022e-07
TRINITY_DN135230_c6_g1	2.36727	3.30741	13.8666	0.000196258
Overlap_7149	2.40817	2.90884	14.7569	0.000122297
TRINITY_DN137572_c1_g2	2.40905	5.52198	14.1364	0.000170023
TRINITY_DN133156_c4_g2	2.43072	2.38328	31.6726	1.82478e-08
TRINITY_DN155896_c0_g2	2.44915	3.17938	14.6301	0.000130805
Overlap_501	2.45743	6.62132	13.7655	0.000207102
TRINITY_DN154742_c2_g2	2.47874	1.96005	36.0557	1.91758e-09
TRINITY_DN158316_c2_g2	2.48885	3.59211	15.2751	9.29335e-05
TRINITY_DN143892_c6_g2	2.50823	3.1473	19.738	8.88187e-06
TRINITY_DN139827_c7_g2	2.52063	3.08031	17.8415	2.40088e-05
Overlap_10521	2.54098	6.12513	26.4228	2.7429e-07
TRINITY_DN150985_c5_g2	2.55648	3.02286	22.6402	1.9535e-06
Overlap_11170	2.61467	7.44258	25.6075	4.18407e-07
TRINITY_DN139701_c1_g1	2.62236	1.71725	16.9566	3.82439e-05
TRINITY_DN147200_c8_g5	2.63696	1.76334	30.8809	2.74358e-08
TRINITY_DN131291_c0_g1	2.63699	1.54001	21.9893	2.74179e-06
TRINITY_DN149879_c0_g1	2.72802	7.54797	14.3696	0.000150204
Overlap_3190	2.7581	8.14617	23.0961	1.54101e-06
Overlap_5615	2.83847	6.2079	24.9314	5.94078e-07
TRINITY_DN133807_c10_g2	2.9452	2.88933	13.346	0.00025897
Overlap_7669	2.94804	5.82118	27.9418	1.2502e-07
TRINITY_DN138892_c3_g3	2.95224	1.82558	27.4213	1.63619e-07
TRINITY_DN134776_c5_g3	2.96727	4.68713	37.0156	1.17191e-09
Overlap_879	2.97029	4.11476	18.4051	1.78582e-05
Overlap_5288	2.99799	7.00813	25.4674	4.49922e-07
Overlap_1190	3.03221	6.3401	38.5514	5.33308e-10
Overlap_1777	3.08926	3.48246	17.6701	2.62728e-05
TRINITY_DN150175_c2_g3	3.09643	1.58291	45.4931	1.53177e-11
TRINITY_DN135063_c4_g1	3.1604	4.42538	23.7525	1.09552e-06
Overlap_8440	3.45213	6.92889	21.256	4.01846e-06
TRINITY_DN155704_c7_g8	3.46424	9.45537	18.2917	1.89529e-05
TRINITY_DN141858_c0_g1	3.46482	9.46871	18.3774	1.81196e-05
TRINITY_DN134571_c4_g5	3.56081	2.34837	30.7987	2.86224e-08
TRINITY_DN149007_c11_g3	3.77445	3.73582	42.2527	8.02112e-11
TRINITY_DN136671_c3_g3	3.80721	3.12343	56.5129	5.58322e-14
TRINITY_DN149879_c0_g2	3.83526	2.85369	26.1686	3.12861e-07
TRINITY_DN152282_c2_g1	3.86775	3.16935	26.057	3.31483e-07
TRINITY_DN156671_c10_g1	4.36945	3.89248	13.7846	0.000205013
Overlap_6883	4.58606	6.78685	29.4827	5.64188e-08
TRINITY_DN132296_c5_g1	5.27399	4.18629	31.7779	1.72847e-08

## Sheet: smultiplicata_degs.CvO
gene	logFC	logCPM	LR	PValue
TRINITY_DN12521_c0_g1	-1.13709	15.5685	12.4938	0.000408306
TRINITY_DN584_c0_g1	-2.72568	15.0374	58.005	2.61459e-14
Overlap_12051	-1.01378	14.3753	8.30564	0.00395221
TRINITY_DN1096_c0_g1	-1.56669	14.3317	12.9485	0.000320185
TRINITY_DN5714_c0_g1	-1.66124	14.3325	23.299	1.38672e-06
Overlap_3301	-1.23448	13.7287	9.764	0.00177962
Overlap_10609	-2.87728	13.3295	40.8055	1.68157e-10
TRINITY_DN12689_c0_g1	-2.46272	13.2833	23.0815	1.55276e-06
TRINITY_DN16757_c1_g1	-2.09243	12.9022	32.607	1.12806e-08
TRINITY_DN4491_c0_g2	-1.28692	12.7452	12.1228	0.00049808
TRINITY_DN2603_c3_g2	-1.42543	12.7253	9.19535	0.00242631
TRINITY_DN824_c0_g2	-1.8091	12.7184	16.5063	4.84888e-05
TRINITY_DN235_c1_g1	-2.17613	12.7574	25.4217	4.60707e-07
TRINITY_DN592_c0_g2	-1.77205	12.6751	10.8545	0.000985551
TRINITY_DN2237_c1_g1	-1.64956	12.6418	15.8255	6.946e-05
Overlap_11731	-0.842235	12.4101	8.00849	0.00465587
TRINITY_DN4891_c0_g1	-2.01928	12.5928	21.8849	2.89508e-06
TRINITY_DN5838_c3_g2	-0.903775	12.3416	8.36994	0.00381478
TRINITY_DN32135_c1_g1	-1.24135	12.2807	8.90366	0.00284599
TRINITY_DN11070_c2_g1	-1.87082	12.3928	17.9245	2.29841e-05
TRINITY_DN6853_c0_g1	-1.17173	12.2488	12.7161	0.000362523
TRINITY_DN5727_c0_g1	-1.33396	12.2214	12.1399	0.000493543
TRINITY_DN47649_c0_g2	-0.657001	11.6176	5.76696	0.0163303
TRINITY_DN25811_c1_g1	-0.719971	11.6346	5.95651	0.0146631
TRINITY_DN21663_c0_g1	-0.832241	11.5721	7.96898	0.00475858
Overlap_3252	-0.883599	11.4928	7.66862	0.00561895
TRINITY_DN8441_c0_g1	-1.24516	11.5045	15.1314	0.000100283
TRINITY_DN699_c0_g2	-1.23767	11.4985	7.64709	0.00568641
TRINITY_DN699_c0_g3	-1.23767	11.4985	7.64709	0.00568641
TRINITY_DN2970_c0_g1	-1.33554	11.4605	21.1396	4.27023e-06
TRINITY_DN6755_c0_g1	-0.90222	11.3938	10.3335	0.00130641
TRINITY_DN1354_c2_g1	-1.07112	11.3865	9.14998	0.00248721
TRINITY_DN5548_c0_g2	-0.871326	11.3305	8.19831	0.00419294
TRINITY_DN25020_c0_g1	-1.53313	11.4027	21.9292	2.82898e-06
TRINITY_DN50878_c1_g1	-1.48527	11.3546	27.9501	1.24485e-07
Overlap_128	-1.05693	11.2548	15.2114	9.6122e-05
TRINITY_DN2593_c0_g1	-0.834496	11.1071	7.41717	0.00646043
TRINITY_DN51916_c0_g1	-1.01344	11.1475	12.4103	0.000426976
Overlap_8910	-2.366	11.4304	25.6751	4.03997e-07
TRINITY_DN4689_c1_g1	-1.13217	11.156	13.7234	0.000211795
TRINITY_DN4822_c0_g1	-1.37184	11.1773	22.236	2.41106e-06
TRINITY_DN230_c8_g2	-1.64411	11.2375	20.0802	7.42597e-06
Overlap_6307	-1.20205	11.1235	18.3579	1.83061e-05
TRINITY_DN33923_c0_g1	-0.986685	11.0961	8.78932	0.00303
Overlap_8408	-1.16865	11.0475	15.0153	0.000106645
TRINITY_DN33616_c1_g1	-0.977089	11.0142	13.1022	0.000294953
TRINITY_DN9015_c1_g1	-1.36629	11.0597	23.3336	1.36203e-06
TRINITY_DN7618_c0_g1	-0.997862	10.9943	9.87098	0.00167906
TRINITY_DN12461_c2_g1	-1.28529	11.0419	15.1264	0.000100547
TRINITY_DN186_c0_g1	-1.34956	11.0325	23.1564	1.49343e-06
TRINITY_DN166971_c0_g1	-0.943487	10.9919	7.84238	0.00510354
TRINITY_DN2738_c1_g2	-2.55592	11.2057	34.8783	3.50963e-09
TRINITY_DN5662_c0_g1	-1.20658	10.9808	19.5438	9.832e-06
TRINITY_DN5898_c0_g1	-0.928686	10.93	9.02442	0.00266397
Overlap_11306	-1.5128	10.96	11.1256	0.00085144
TRINITY_DN511_c2_g1	-0.92852	10.8039	8.88591	0.0028738
TRINITY_DN47584_c2_g1	-1.45568	10.9162	9.88269	0.00166841
Overlap_9738	1.35974	10.404	12.9695	0.000316609
Overlap_11600	-2.29954	10.9442	42.5421	6.9177e-11
TRINITY_DN3741_c1_g1	-4.11312	11.0647	18.8982	1.37885e-05
Overlap_3516	-1.00303	10.6976	7.65377	0.00566537
Overlap_5975	-0.862092	10.6656	6.50274	0.0107708
Overlap_1038	-1.46046	10.7235	25.8458	3.69808e-07
Overlap_13	-1.33962	10.6602	21.9304	2.82726e-06
TRINITY_DN79661_c0_g1	-0.832596	10.5157	6.67851	0.00975824
TRINITY_DN53635_c0_g1	-1.00478	10.4782	10.8143	0.0010072
TRINITY_DN9642_c0_g1	-0.956046	10.4954	9.35306	0.00222613
TRINITY_DN27482_c0_g1	-0.870301	10.4391	7.57752	0.00591006
TRINITY_DN7011_c4_g2	0.811552	10.1406	7.51031	0.00613469
TRINITY_DN23875_c0_g1	-1.25222	10.4953	21.7893	3.04295e-06
Overlap_216	-1.26719	10.5057	7.18841	0.00733761
Overlap_515	-2.31391	10.5434	38.1429	6.57491e-10
TRINITY_DN5012_c0_g1	3.46685	9.88047	40.5558	1.9108e-10
TRINITY_DN5524_c0_g1	6.72178	9.8284	76.0599	2.75189e-18
Overlap_11816	-1.21544	10.2995	6.19566	0.0128064
Overlap_8565	0.972787	9.88427	7.86711	0.00503419
TRINITY_DN2603_c3_g1	-1.14368	10.2723	6.44457	0.0111292
Overlap_6413	-2.53137	10.4487	50.5151	1.18254e-12
Overlap_10692	-1.9221	10.3718	26.7882	2.27015e-07
TRINITY_DN12822_c0_g1	-1.14736	10.2486	11.8397	0.000579827
Overlap_7679	3.4868	9.7009	33.4542	7.29606e-09
TRINITY_DN1004_c0_g1	-1.08748	10.2013	10.9677	0.000927137
TRINITY_DN4062_c0_g1	-0.955903	10.1906	7.80537	0.00520911
Overlap_10242	-0.968312	10.1483	8.28017	0.00400803
Overlap_1483	-1.18717	10.2002	13.3051	0.00026468
TRINITY_DN284_c2_g1	-3.20871	10.4376	51.5694	6.91102e-13
TRINITY_DN78682_c0_g2	-1.04418	10.124	12.2154	0.000473976
Overlap_2796	-1.43663	10.1349	23.9826	9.72127e-07
Overlap_10187	-2.48202	10.2218	22.3205	2.30733e-06
Overlap_4247	-0.853857	9.95047	6.48913	0.0108536
TRINITY_DN25792_c0_g1	-0.973544	9.97389	7.83071	0.0051366
Overlap_8168	-1.33495	10.0031	8.96962	0.00274505
TRINITY_DN1125_c0_g1	-1.51314	10.0299	16.5205	4.81268e-05
TRINITY_DN42268_c0_g1	-0.917769	9.93234	9.77454	0.00176945
TRINITY_DN1865_c2_g1	1.08935	9.55885	11.5398	0.000681229
TRINITY_DN626_c0_g1	5.97269	9.4592	51.7158	6.41429e-13
Overlap_7136	0.835491	9.5355	6.57406	0.0103476
TRINITY_DN11070_c0_g2	-1.28587	9.89381	13.6545	0.000219719
TRINITY_DN4527_c3_g1	-1.31542	9.87818	19.0871	1.24888e-05
TRINITY_DN4530_c0_g3	-1.02848	9.82232	9.01029	0.00268464
Overlap_10647	-3.42127	10.0652	46.3605	9.83781e-12
TRINITY_DN9372_c0_g3	-3.56188	10.0907	68.2717	1.42454e-16
Overlap_11316	3.59232	9.17974	44.0656	3.17552e-11
TRINITY_DN7144_c0_g1	-1.71262	9.88961	16.068	6.11067e-05
TRINITY_DN4278_c0_g2	3.99353	9.26958	37.0149	1.17231e-09
TRINITY_DN8226_c0_g1	-0.909246	9.6783	6.45873	0.0110409
TRINITY_DN580_c0_g1	-0.720932	9.6393	6.67672	0.00976805
Overlap_6706	5.63008	9.09458	73.6611	9.27488e-18
Overlap_5630	-2.25745	9.90404	26.4164	2.75196e-07
Overlap_10803	-1.23836	9.6663	7.18344	0.00735794
TRINITY_DN1002_c1_g4	3.62919	9.12177	58.2633	2.29278e-14
Overlap_11002	-0.890223	9.55951	5.8688	0.0154116
TRINITY_DN2175_c0_g1	4.94856	9.0141	74.227	6.96304e-18
Overlap_10170	5.50584	9.02547	64.7422	8.53689e-16
TRINITY_DN12231_c0_g1	-1.28638	9.57609	19.5983	9.55525e-06
TRINITY_DN8552_c0_g1	2.07605	9.06771	22.7484	1.84656e-06
TRINITY_DN3268_c2_g2	-1.37307	9.51785	18.3123	1.8749e-05
TRINITY_DN521_c1_g1	2.74719	9.0031	52.9108	3.49045e-13
Overlap_9611	1.46586	9.05356	22.2089	2.4454e-06
TRINITY_DN11134_c0_g4	-1.86983	9.4959	41.5429	1.15311e-10
Overlap_10975	-1.85918	9.50813	11.4771	0.000704588
TRINITY_DN82_c1_g1	-1.87774	9.58464	13.8907	0.000193757
Overlap_6886	-1.33962	9.41012	15.9447	6.5221e-05
TRINITY_DN138_c0_g2	-1.89248	9.4805	47.8432	4.61695e-12
TRINITY_DN115651_c2_g1	-3.38944	9.64924	59.9713	9.6251e-15
Overlap_6517	-0.767382	9.2365	8.52973	0.00349392
Overlap_11872	-1.72843	9.42155	19.6281	9.40736e-06
Overlap_3637	-1.2549	9.33031	17.4856	2.89497e-05
TRINITY_DN11448_c0_g1	-1.12805	9.30233	11.6696	0.000635288
Overlap_5602	-2.43307	9.51208	33.1891	8.36168e-09
Overlap_10874	2.0936	8.79596	58.5089	2.02376e-14
TRINITY_DN21289_c1_g1	-1.60151	9.32948	32.8842	9.78164e-09
Overlap_11224	-0.94983	9.22485	6.55716	0.0104463
Overlap_10008	5.22679	8.62638	71.5069	2.76296e-17
TRINITY_DN468_c0_g1	5.58367	8.7444	52.2509	4.88443e-13
TRINITY_DN57_c1_g1	-0.888204	9.13228	9.17101	0.00245879
TRINITY_DN3506_c0_g1	-0.984838	9.13042	11.2843	0.00078167
TRINITY_DN457_c1_g1	-1.20119	9.15631	13.2032	0.000279467
TRINITY_DN714_c2_g1	-1.33417	9.15577	9.79428	0.00175055
Overlap_7144	-1.29391	9.14293	20.9631	4.68224e-06
Overlap_9007	-0.815334	9.03759	5.91945	0.0149746
Overlap_6348	-1.9371	9.24363	18.6406	1.57821e-05
TRINITY_DN7592_c0_g1	6.1121	8.59183	63.4467	1.64767e-15
Overlap_787	-1.3052	9.10059	22.8224	1.77685e-06
TRINITY_DN4519_c0_g1	-0.78479	9.0233	5.87423	0.0153641
TRINITY_DN2551_c0_g1	0.964287	8.74599	7.69172	0.00554747
TRINITY_DN961_c4_g1	6.28947	8.60438	51.4972	7.16996e-13
TRINITY_DN45591_c0_g1	-3.16875	9.23817	12.0541	0.000516783
TRINITY_DN65896_c0_g1	-0.865491	8.93793	7.95002	0.00480869
Overlap_8788	-2.06835	9.2175	24.4495	7.62832e-07
Overlap_11138	-1.14766	9.01703	6.61061	0.0101373
Overlap_4346	0.955178	8.63095	8.70989	0.00316489
Overlap_9378	1.81843	8.59715	8.25663	0.00406034
TRINITY_DN23066_c0_g1	-1.13551	8.94733	17.5025	2.86926e-05
Overlap_5125	-2.64342	9.21439	29.0412	7.08552e-08
TRINITY_DN8982_c0_g1	-1.06875	8.91987	12.9018	0.000328262
Overlap_7516	2.11816	8.44389	49.2237	2.28379e-12
Overlap_2371	-0.906835	8.87861	7.25874	0.00705569
TRINITY_DN2311_c0_g1	1.42614	8.47456	9.66447	0.00187866
Overlap_2942	-1.20251	8.90805	9.9341	0.00162245
TRINITY_DN3214_c0_g1	-1.04703	8.89106	7.81658	0.00517691
Overlap_4155	1.09668	8.49222	15.2328	9.50379e-05
Overlap_890	2.00935	8.43927	20.4533	6.11029e-06
Overlap_10782	-0.893469	8.80065	6.9686	0.00829526
Overlap_9899	-0.991846	8.83272	9.36843	0.00220755
Overlap_6156	3.10715	8.33327	59.2655	1.37769e-14
TRINITY_DN4615_c1_g1	-0.702539	8.76141	7.00998	0.00810566
TRINITY_DN1802_c0_g1	-1.88445	8.89145	28.2097	1.08855e-07
Overlap_11806	-1.22943	8.80147	7.67143	0.0056102
Overlap_10548	4.62734	8.2557	71.1477	3.31459e-17
Overlap_4345	-2.84211	9.0327	41.965	9.29217e-11
Overlap_9430	3.63376	8.28039	36.3828	1.62126e-09
TRINITY_DN52926_c0_g1	-1.68254	8.89863	18.3637	1.82503e-05
Overlap_10949	-2.63917	9.04349	43.8398	3.56387e-11
Overlap_7248	-1.09648	8.75736	9.98405	0.00157902
TRINITY_DN2544_c0_g1	4.46612	8.17118	73.4165	1.04987e-17
Overlap_11095	-1.04907	8.65914	18.49	1.70799e-05
Overlap_9493	-2.07952	8.8694	26.219	3.04805e-07
TRINITY_DN12036_c4_g1	-1.23583	8.71075	16.0598	6.13723e-05
TRINITY_DN6_c2_g1	-2.7676	8.88184	31.4648	2.03084e-08
TRINITY_DN0_c1_g1	-1.02725	8.66268	9.93185	0.00162444
Overlap_6515	-1.76285	8.75361	19.6024	9.53504e-06
Overlap_987	-1.11788	8.64482	8.70077	0.00318075
TRINITY_DN138_c0_g1	-1.50588	8.67485	28.6091	8.85671e-08
TRINITY_DN3359_c1_g2	2.76434	8.14649	40.7822	1.70177e-10
Overlap_11938	2.15158	8.23547	8.83207	0.00295982
Overlap_5141	-0.929327	8.54962	9.74222	0.00180083
Overlap_10153	-1.70611	8.68985	16.2558	5.53396e-05
TRINITY_DN9766_c0_g1	-2.78135	8.91699	35.3977	2.68797e-09
TRINITY_DN7625_c1_g1	-0.953816	8.51668	11.3869	0.000739654
Overlap_9886	1.43229	8.14172	18.3948	1.79543e-05
Overlap_4354	-1.66423	8.60759	16.6646	4.46066e-05
Overlap_7641	1.09503	8.17699	15.7774	7.12495e-05
Overlap_897	0.948575	8.17188	8.58223	0.00339459
Overlap_5354	-1.60046	8.60206	24.2912	8.28152e-07
Overlap_11699	-1.16358	8.52563	13.2267	0.000275995
TRINITY_DN17927_c1_g1	0.930121	8.19621	7.50863	0.0061404
TRINITY_DN6635_c3_g1	-0.712985	8.44595	6.44251	0.0111421
Overlap_2976	-1.20027	8.5386	8.92415	0.00281425
TRINITY_DN9212_c0_g1	-3.16196	8.88711	36.7761	1.32505e-09
Overlap_4818	-1.23989	8.51429	8.50055	0.0035504
TRINITY_DN2250_c0_g1	-1.38669	8.53398	25.4507	4.53844e-07
TRINITY_DN32168_c0_g1	-1.14214	8.47696	15.1065	0.000101612
TRINITY_DN51981_c1_g1	-1.49677	8.5014	30.2118	3.87342e-08
Overlap_2765	4.95862	7.90194	99.5002	1.96144e-23
Overlap_11203	-1.35436	8.46073	20.3254	6.53265e-06
TRINITY_DN147025_c0_g1	3.52106	7.91112	39.0962	4.0343e-10
Overlap_8274	1.22445	8.05303	11.8716	0.000569951
TRINITY_DN145877_c0_g1	1.13922	8.01668	7.6118	0.00579876
TRINITY_DN5678_c0_g1	-0.956425	8.32733	9.95888	0.00160076
Overlap_10399	-0.941206	8.31964	13.3909	0.000252843
TRINITY_DN11134_c0_g2	-1.4318	8.37385	17.477	2.90801e-05
Overlap_11151	2.33689	7.91727	18.6745	1.55044e-05
Overlap_6998	-1.38575	8.38498	20.4794	6.02765e-06
Overlap_11472	-1.11313	8.348	8.58863	0.00338268
Overlap_5291	-2.06256	8.47889	14.9935	0.000107883
TRINITY_DN22593_c0_g1	-1.22756	8.355	13.9981	0.000182994
Overlap_6834	-0.818577	8.26077	5.72799	0.0166966
Overlap_5425	-0.78795	8.26553	6.35051	0.0117347
Overlap_748	-0.703619	8.23391	7.98139	0.00472606
Overlap_8780	-0.901122	8.30563	5.98148	0.0144569
Overlap_11866	1.1713	7.88724	7.13934	0.00754111
TRINITY_DN3684_c0_g1	-0.889994	8.25008	10.7763	0.00102808
Overlap_8143	-0.983793	8.26269	12.5874	0.000388364
Overlap_6202	-1.01101	8.25468	17.0808	3.58227e-05
TRINITY_DN114_c0_g1	-0.73521	8.17529	7.11604	0.00763973
Overlap_192	-1.00569	8.23039	10.1306	0.00145826
Overlap_11617	-1.27227	8.2081	10.0813	0.00149785
Overlap_11827	-2.08939	8.40302	17.9532	2.26399e-05
TRINITY_DN21805_c0_g1	-1.60604	8.29051	33.226	8.20466e-09
TRINITY_DN100386_c5_g1	-3.00433	8.4802	62.9565	2.11321e-15
Overlap_11278	2.90931	7.71159	24.4156	7.76358e-07
Overlap_9646	-0.769952	8.1395	7.26566	0.00702856
TRINITY_DN593_c0_g1	-2.37011	8.37541	16.2336	5.59914e-05
Overlap_9315	0.827961	7.83713	8.43449	0.00368171
Overlap_4374	-1.32656	8.24556	12.198	0.000478418
TRINITY_DN12450_c0_g1	-1.83976	8.33365	14.6969	0.000126252
Overlap_4165	-2.21346	8.34141	45.5196	1.51118e-11
Overlap_513	-2.01121	8.26741	33.7581	6.24078e-09
Overlap_4426	4.32767	7.60527	80.4711	2.94983e-19
Overlap_2696	-1.1893	8.1333	10.5728	0.00114764
Overlap_767	-1.52777	8.19973	20.8231	5.0371e-06
Overlap_3784	-1.29993	8.18561	7.84866	0.00508583
TRINITY_DN958_c0_g2	-1.28265	8.12348	14.2132	0.00016322
TRINITY_DN2655_c1_g4	-2.06588	8.21782	38.9461	4.35668e-10
Overlap_9458	-1.41725	8.10736	18.4083	1.7828e-05
Overlap_2272	-0.731928	8.01756	8.12055	0.00437664
TRINITY_DN11654_c0_g1	4.23092	7.49521	86.4323	1.44603e-20
Overlap_8029	-1.07585	8.07196	12.2494	0.000465396
TRINITY_DN1096_c11_g1	-1.27185	8.1179	7.98947	0.00470502
Overlap_5363	-1.41536	8.13216	18.5152	1.68558e-05
TRINITY_DN68379_c0_g1	-2.18248	8.21156	35.5574	2.47639e-09
TRINITY_DN3592_c1_g1	1.03766	7.72469	13.9095	0.00019183
Overlap_10670	-0.890735	8.0405	9.56146	0.00198705
Overlap_8221	5.58151	7.49143	117.039	2.81453e-27
TRINITY_DN5351_c0_g1	-0.974096	7.99096	12.1057	0.00050269
TRINITY_DN2269_c0_g1	-1.11308	8.05543	10.0669	0.00150956
TRINITY_DN7011_c0_g3	-1.47784	8.08663	12.8981	0.000328921
Overlap_716	-1.63648	8.08084	28.5767	9.00617e-08
TRINITY_DN6629_c0_g1	1.96798	7.54056	47.5513	5.3582e-12
Overlap_8474	-0.781855	7.94292	10.3618	0.0012865
Overlap_8385	0.744208	7.69362	6.01242	0.0142055
Overlap_9515	-1.379	8.04677	20.4608	6.08661e-06
Overlap_5264	2.16725	7.47	23.7215	1.11332e-06
TRINITY_DN4371_c0_g2	-1.29611	7.99614	12.2509	0.000465033
Overlap_10886	0.824102	7.69587	6.52368	0.0106447
Overlap_8784	-1.42985	8.01462	15.2457	9.43928e-05
Overlap_10693	1.04127	7.63067	8.81425	0.00298887
Overlap_6291	-1.96944	8.11345	40.8554	1.63921e-10
Overlap_4633	-0.876808	7.92425	7.41818	0.0064568
Overlap_5320	-1.52883	8.00951	21.8142	3.00376e-06
Overlap_1336	-1.1737	7.97378	19.9534	7.93532e-06
Overlap_6283	1.10268	7.60187	15.8821	6.74148e-05
TRINITY_DN1612_c2_g2	-1.05621	7.95504	10.0631	0.00151272
TRINITY_DN3819_c0_g1	-0.962978	7.90835	12.8245	0.000342104
TRINITY_DN762_c1_g1	-0.852873	7.86651	8.06748	0.00450668
TRINITY_DN9038_c1_g3	-1.10832	7.94605	12.862	0.000335316
Overlap_8727	-0.941109	7.88751	9.75808	0.00178536
TRINITY_DN2328_c0_g1	-1.69099	8.04571	36.1879	1.79182e-09
Overlap_10124	4.84525	7.37337	83.6655	5.85987e-20
Overlap_5351	-0.889182	7.90225	8.6671	0.00324006
Overlap_11465	1.60545	7.52464	24.8158	6.30783e-07
Overlap_10368	0.721079	7.58536	8.07431	0.00448971
Overlap_12048	-0.704622	7.83035	7.76456	0.00532813
Overlap_5288	-0.829479	7.80533	6.81799	0.00902442
TRINITY_DN8418_c0_g1	-1.18899	7.91568	17.6409	2.66785e-05
Overlap_7694	-1.27793	7.90788	16.2616	5.517e-05
Overlap_10974	-0.855855	7.85086	6.52418	0.0106418
Overlap_5379	-2.11478	8.04169	39.6972	2.9655e-10
Overlap_8098	1.18844	7.50728	13.4696	0.000242455
Overlap_4286	-1.6344	7.94811	32.9438	9.48637e-09
Overlap_5103	-1.41601	7.89542	21.287	3.95408e-06
Overlap_3632	-0.840644	7.81218	9.05116	0.00262528
Overlap_3191	-1.20139	7.89979	19.9295	8.03499e-06
TRINITY_DN1601_c0_g1	1.15896	7.52187	16.2267	5.61958e-05
Overlap_4554	1.57697	7.48283	21.2668	3.99588e-06
TRINITY_DN22077_c0_g1	1.19455	7.45247	8.0372	0.00458263
TRINITY_DN1500_c2_g1	-1.99322	8.00921	22.3683	2.25064e-06
TRINITY_DN4344_c0_g1	-1.39233	7.86613	15.7309	7.30222e-05
TRINITY_DN1346_c0_g2	1.41201	7.50676	13.553	0.000231925
TRINITY_DN10857_c0_g1	-1.03549	7.86662	7.93847	0.00483947
Overlap_11740	-0.876588	7.7726	7.85515	0.00506762
Overlap_3113	-1.5256	7.9085	17.8616	2.37573e-05
Overlap_3048	-0.948675	7.81682	8.42162	0.00370785
Overlap_6445	-2.74451	8.1087	48.6368	3.08027e-12
TRINITY_DN71376_c0_g1	1.7849	7.46005	9.22018	0.00239361
TRINITY_DN43260_c0_g1	-0.900965	7.76472	10.3258	0.00131187
Overlap_11694	-1.40756	7.86449	25.7617	3.8628e-07
Overlap_10619	-1.38786	7.84726	21.4149	3.69881e-06
Overlap_10945	0.876981	7.50242	8.16131	0.00427935
Overlap_10275	-1.46469	7.87926	22.0053	2.71896e-06
TRINITY_DN85558_c0_g1	-1.49595	7.89787	21.3808	3.76528e-06
Overlap_9305	-0.623784	7.71399	6.40774	0.0113624
TRINITY_DN7591_c0_g1	-1.6032	7.95718	11.2702	0.000787625
Overlap_2808	-1.12856	7.77394	8.08814	0.00445558
Overlap_3197	-0.793395	7.74955	8.88293	0.00287849
Overlap_9675	3.45067	7.2958	61.7957	3.81013e-15
Overlap_10958	0.89844	7.46936	11.845	0.000578167
Overlap_6406	1.08981	7.40127	18.6032	1.60952e-05
Overlap_10072	-1.79831	7.86806	30.7616	2.91751e-08
TRINITY_DN9464_c0_g1	-2.32392	7.93279	47.5392	5.39154e-12
Overlap_8268	-1.70916	7.86161	18.0753	2.12338e-05
Overlap_7960	-1.33151	7.81425	20.7273	5.29543e-06
Overlap_3604	-2.31294	7.94688	26.7369	2.33124e-07
Overlap_7824	4.29935	7.24746	64.2483	1.09686e-15
Overlap_1770	-0.860939	7.66364	7.1917	0.00732416
TRINITY_DN96350_c0_g1	-0.930601	7.71641	11.8262	0.000584045
Overlap_10310	-1.53141	7.80621	16.6048	4.60341e-05
Overlap_4859	-0.792809	7.67925	7.90856	0.00492014
Overlap_1727	-1.19729	7.73677	14.1158	0.000171895
TRINITY_DN7176_c0_g1	-2.16897	7.88428	48.6987	2.98471e-12
TRINITY_DN2128_c0_g1	-2.2837	7.83463	29.2908	6.22918e-08
Overlap_3882	-1.51475	7.78137	16.1311	5.91069e-05
TRINITY_DN8245_c0_g1	1.66102	7.30086	14.2514	0.000159941
Overlap_6569	4.42265	7.2659	48.4223	3.43632e-12
TRINITY_DN5835_c0_g1	-0.806465	7.67568	9.67934	0.00186352
Overlap_11821	-0.84925	7.67516	9.58489	0.00196185
Overlap_1833	2.58459	7.2606	28.6153	8.82809e-08
Overlap_6779	-1.02525	7.68417	14.2728	0.000158131
Overlap_608	-1.21689	7.74953	10.9922	0.000914976
Overlap_484	-0.765902	7.65751	7.73367	0.00542006
TRINITY_DN1720_c1_g1	3.94872	7.18008	43.8573	3.53207e-11
Overlap_2131	-1.34707	7.72941	15.0545	0.000104448
Overlap_122	1.23618	7.32938	23.9402	9.93745e-07
Overlap_3547	-1.27356	7.73511	13.0918	0.000296596
TRINITY_DN29740_c0_g1	-1.92088	7.80649	28.28	1.04973e-07
Overlap_11930	1.12646	7.31355	9.86617	0.00168346
Overlap_8442	-0.995991	7.66171	9.49108	0.00206473
Overlap_7839	-0.768823	7.59823	6.4253	0.0112506
Overlap_1272	-2.33581	7.8525	46.1715	1.08344e-11
TRINITY_DN62_c0_g2	-1.64845	7.78463	17.7525	2.51582e-05
TRINITY_DN115651_c1_g1	-3.26589	8.01476	64.8859	7.9363e-16
Overlap_4965	-1.02289	7.66783	7.32466	0.00680149
Overlap_3229	-1.02839	7.68264	8.26228	0.00404772
Overlap_2165	-2.2648	7.78659	34.6962	3.85386e-09
Overlap_3702	-2.94255	8.04237	34.7297	3.7881e-09
Overlap_11747	-1.51333	7.70369	20.1967	6.98717e-06
TRINITY_DN91058_c0_g1	-3.38655	7.98829	61.3885	4.68528e-15
Overlap_5573	-1.07547	7.66937	12.208	0.000475842
TRINITY_DN8637_c0_g1	-1.813	7.75968	35.9499	2.02453e-09
TRINITY_DN2518_c0_g2	3.35551	7.18058	47.8646	4.56699e-12
TRINITY_DN5410_c0_g1	-1.24625	7.66441	9.07646	0.00258921
TRINITY_DN3002_c0_g2	-1.34636	7.70662	10.4629	0.00121797
Overlap_7546	1.35154	7.16477	10.6725	0.00108741
Overlap_1507	-1.28972	7.62636	14.8982	0.00011347
Overlap_11479	0.668174	7.3116	6.99325	0.00818174
TRINITY_DN2584_c7_g1	-0.84019	7.59168	6.2917	0.0121305
Overlap_3337	2.51148	7.15406	28.2343	1.07483e-07
Overlap_5881	-1.35449	7.64918	21.0707	4.42655e-06
Overlap_4428	-0.927428	7.5253	7.3991	0.00652566
TRINITY_DN4998_c0_g1	-1.53725	7.64195	13.0571	0.000302136
TRINITY_DN6_c2_g3	-3.212	7.85767	45.0823	1.88928e-11
Overlap_1411	-0.970686	7.5626	12.7684	0.000352527
Overlap_7765	-1.37775	7.65109	11.0171	0.000902736
Overlap_9546	1.48723	7.20353	29.6418	5.19711e-08
TRINITY_DN23685_c0_g2	0.841892	7.26163	6.73056	0.00947747
Overlap_2347	0.81777	7.22958	10.4364	0.00123554
Overlap_3050	5.71871	7.03247	146.049	1.26655e-33
Overlap_11214	-1.20705	7.60629	10.0647	0.00151141
TRINITY_DN100640_c1_g1	-5.78365	8.04527	40.6839	1.78955e-10
Overlap_10747	-1.08031	7.53909	11.0262	0.000898333
TRINITY_DN29_c0_g2	-0.989032	7.56723	9.83818	0.00170927
Overlap_11425	0.923955	7.23696	11.7419	0.0006111
Overlap_5478	4.58975	7.0163	74.7684	5.29291e-18
Overlap_5662	-1.72544	7.71571	17.215	3.3379e-05
Overlap_10052	0.726998	7.22221	7.43277	0.00640467
TRINITY_DN3738_c0_g1	-1.62518	7.63126	37.2339	1.04775e-09
TRINITY_DN13152_c0_g1	-1.09214	7.5339	15.0391	0.000105309
Overlap_10797	1.34001	7.1579	15.8393	6.89547e-05
Overlap_8247	-1.17197	7.55804	13.804	0.000202909
Overlap_2964	1.1767	7.1834	12.3215	0.00044778
Overlap_2642	6.25758	7.10283	57.4894	3.39806e-14
Overlap_6576	2.85926	7.0744	40.0323	2.49794e-10
TRINITY_DN1514_c0_g1	-1.10479	7.52297	12.05	0.000517924
Overlap_11200	-1.17027	7.52972	14.979	0.000108713
Overlap_2311	-1.46059	7.55379	21.2484	4.03443e-06
Overlap_7361	-1.42646	7.54044	18.4091	1.78205e-05
TRINITY_DN5164_c0_g1	0.790045	7.20918	8.50858	0.00353475
Overlap_7979	-0.808595	7.45813	10.5297	0.0011747
Overlap_9392	-1.12725	7.51496	16.2446	5.56667e-05
TRINITY_DN3106_c0_g1	-1.75501	7.5952	29.6369	5.21046e-08
TRINITY_DN2234_c0_g1	-1.7388	7.59886	29.9601	4.41038e-08
TRINITY_DN624_c0_g1	-1.54023	7.54266	10.6255	0.00111537
Overlap_8768	-1.11851	7.47674	9.51981	0.00203265
Overlap_10485	-0.998794	7.441	11.4876	0.000700613
TRINITY_DN6299_c0_g1	-0.802041	7.41956	9.47708	0.00208055
Overlap_2075	-0.876708	7.39744	9.98046	0.0015821
Overlap_7155	-0.78686	7.42342	5.93972	0.0148034
TRINITY_DN303_c0_g1	-1.34614	7.49833	15.6828	7.49032e-05
Overlap_6246	-1.21771	7.45133	12.4507	0.000417826
Overlap_5477	1.34113	7.12035	7.3857	0.00657447
Overlap_3216	1.69781	7.0201	31.2457	2.27347e-08
Overlap_6492	-1.07047	7.43791	10.7414	0.00104765
Overlap_3335	-0.889563	7.39394	11.383	0.000741191
Overlap_4621	-1.23533	7.43959	17.6723	2.6242e-05
Overlap_2196	1.08731	7.10578	15.5288	8.12563e-05
Overlap_9172	-0.928208	7.37578	9.68595	0.00185682
TRINITY_DN5314_c0_g1	-2.05961	7.60057	28.9135	7.56852e-08
Overlap_6231	-1.39885	7.47701	19.6425	9.33669e-06
Overlap_464	3.48013	6.95853	58.4309	2.10561e-14
TRINITY_DN4690_c0_g1	-0.748407	7.37866	6.62949	0.0100304
TRINITY_DN112237_c0_g2	2.04738	7.0275	17.4223	2.99297e-05
Overlap_1134	-0.855225	7.37033	7.06384	0.00786553
TRINITY_DN2390_c0_g3	-0.832245	7.39018	7.64845	0.00568212
TRINITY_DN10022_c0_g1	-1.79603	7.51399	40.9321	1.57609e-10
Overlap_11197	4.32634	6.80664	55.8962	7.63997e-14
Overlap_10871	-1.34149	7.42446	16.8476	4.05045e-05
TRINITY_DN693_c2_g1	-0.863468	7.32827	5.84173	0.0156505
Overlap_6972	2.6063	6.96636	23.6256	1.17023e-06
Overlap_8614	-1.23031	7.39253	12.8254	0.000341952
Overlap_4378	-0.96428	7.37984	8.31083	0.00394094
Overlap_11559	-1.53505	7.42727	18.1042	2.0914e-05
TRINITY_DN792_c1_g1	-1.67532	7.45692	16.9286	3.88118e-05
Overlap_3945	0.637221	7.08007	6.01006	0.0142246
Overlap_11046	2.39641	6.89618	41.2079	1.36871e-10
TRINITY_DN2323_c0_g1	-1.21828	7.38923	12.8499	0.0003375
TRINITY_DN5543_c0_g1	-1.3299	7.40807	21.9141	2.85138e-06
TRINITY_DN84230_c1_g1	-1.12204	7.39235	14.2561	0.000159547
Overlap_10815	-0.781034	7.31367	9.97249	0.00158896
Overlap_10749	1.15989	6.96671	18.621	1.59454e-05
Overlap_6003	-2.25851	7.53003	31.4836	2.01135e-08
Overlap_3455	-0.845481	7.29641	11.8679	0.000571102
TRINITY_DN4134_c0_g2	-1.03597	7.33447	6.20082	0.0127691
TRINITY_DN1970_c0_g1	0.885067	7.01007	5.83477	0.0157125
Overlap_9563	-1.08803	7.29341	16.4645	4.95684e-05
TRINITY_DN276_c0_g1	-1.57038	7.36326	22.2442	2.40079e-06
TRINITY_DN3462_c0_g1	-1.7372	7.44326	30.8666	2.76384e-08
Overlap_1449	-1.57386	7.34986	18.0511	2.15058e-05
TRINITY_DN6290_c0_g2	-0.904043	7.26077	10.1569	0.00143763
TRINITY_DN1198_c0_g1	-1.38732	7.33888	26.4593	2.69152e-07
TRINITY_DN3333_c6_g1	0.595801	7.00362	5.98174	0.0144548
Overlap_11358	-1.92214	7.43079	23.3912	1.32185e-06
TRINITY_DN13745_c1_g1	-0.955681	7.26258	10.6467	0.00110267
Overlap_9584	-0.928927	7.26109	5.71795	0.0167924
Overlap_7523	-1.28582	7.29893	16.8095	4.1325e-05
Overlap_1087	-1.39068	7.30337	14.3169	0.000154469
TRINITY_DN147025_c0_g2	2.1679	6.81984	14.2348	0.000161358
Overlap_2010	0.680912	6.94824	6.63601	0.00999373
TRINITY_DN86898_c1_g2	-1.40697	7.31839	30.3646	3.57994e-08
TRINITY_DN7430_c0_g1	-1.10061	7.27891	10.7673	0.00103308
TRINITY_DN1529_c0_g1	-1.45762	7.27998	18.3423	1.84561e-05
Overlap_7684	-0.638097	7.16584	5.9832	0.0144428
Overlap_1925	-1.14074	7.2383	18.5048	1.69478e-05
Overlap_10363	1.03251	6.86634	11.7973	0.000593155
TRINITY_DN6_c0_g3	-2.35932	7.46069	46.129	1.10718e-11
Overlap_2500	-1.22983	7.28366	8.9873	0.00271862
TRINITY_DN6135_c0_g1	-1.48153	7.29775	22.8346	1.76559e-06
Overlap_1816	-1.21186	7.29151	12.3514	0.00044065
Overlap_10489	-1.38171	7.2439	21.183	4.17446e-06
TRINITY_DN7127_c0_g1	-0.885668	7.16292	9.54401	0.00200603
TRINITY_DN7616_c3_g1	-0.914027	7.18711	11.8831	0.000566441
Overlap_5287	-1.3905	7.27664	26.2534	2.99433e-07
Overlap_1635	-0.952657	7.17427	10.9529	0.000934594
Overlap_1438	1.18101	6.84932	12.7162	0.000362504
TRINITY_DN6070_c0_g1	3.0123	6.75343	52.7652	3.75897e-13
Overlap_3131	-1.59521	7.29822	21.2659	3.9979e-06
Overlap_5597	-1.24989	7.21906	21.5913	3.37382e-06
Overlap_6252	-0.757313	7.14642	7.00067	0.00814793
Overlap_3418	-0.651592	7.11976	6.11704	0.0133885
Overlap_4575	-1.9553	7.32673	28.6062	8.86956e-08
Overlap_8322	0.622868	6.88746	6.16087	0.0130607
Overlap_11795	-1.32481	7.22323	20.888	4.86939e-06
Overlap_1597	-1.34518	7.20852	13.2144	0.000277801
TRINITY_DN558_c0_g4	2.73698	6.7001	25.6886	4.01183e-07
Overlap_2038	-0.845806	7.11759	10.9133	0.000954784
Overlap_10511	0.706082	6.86213	9.16201	0.0024709
Overlap_7358	-0.776635	7.10656	8.11982	0.00437839
TRINITY_DN5714_c1_g1	-1.62503	7.2259	19.1112	1.23319e-05
Overlap_1808	3.73998	6.70997	14.8315	0.000117552
Overlap_10067	1.15861	6.78625	15.7831	7.10356e-05
Overlap_6454	0.986371	6.82653	13.5976	0.000226475
Overlap_9947	0.668691	6.83671	6.60893	0.0101469
Overlap_587	-1.06196	7.15413	13.9033	0.000192465
Overlap_11192	1.00062	6.78145	5.70523	0.0169145
Overlap_2367	1.45454	6.76959	12.3501	0.000440955
Overlap_8791	-0.971117	7.10569	6.97359	0.00827215
Overlap_1246	-1.5905	7.19146	22.9086	1.69886e-06
TRINITY_DN5589_c0_g1	-1.88798	7.25453	36.6935	1.38243e-09
Overlap_8786	-0.944073	7.06509	7.61052	0.00580286
TRINITY_DN1522_c0_g1	3.88623	6.60062	65.803	4.98328e-16
TRINITY_DN16046_c0_g1	-1.44282	7.18471	11.4366	0.000720118
TRINITY_DN8026_c0_g1	-1.88831	7.227	34.8087	3.63738e-09
Overlap_11711	-1.05614	7.07548	11.0415	0.00089096
TRINITY_DN5590_c0_g3	-0.960728	7.0925	12.1239	0.000497807
Overlap_7990	-1.46335	7.20105	11.2598	0.000792032
Overlap_652	-1.51339	7.22677	17.2464	3.28325e-05
Overlap_1323	-0.814799	7.05084	10.0423	0.00152987
Overlap_4855	-0.704318	7.03966	6.65407	0.00989297
Overlap_9885	-1.26485	7.12037	27.655	1.44994e-07
Overlap_8065	-1.05244	7.08166	15.8552	6.83772e-05
TRINITY_DN5960_c0_g1	-1.9606	7.2645	35.4701	2.58993e-09
Overlap_5624	-1.03277	7.09273	7.22352	0.00719546
TRINITY_DN6839_c0_g1	-2.03445	7.23126	47.4713	5.5816e-12
Overlap_11145	1.10811	6.71941	7.68315	0.00557388
TRINITY_DN10852_c1_g1	-1.63974	7.19486	34.9292	3.41916e-09
TRINITY_DN14275_c0_g1	2.32963	6.6195	38.6408	5.0942e-10
Overlap_194	-1.02824	7.06671	14.6327	0.000130628
Overlap_11523	2.83401	6.65392	23.3169	1.37386e-06
Overlap_1722	-0.889065	7.02159	9.45223	0.00210892
Overlap_8269	1.54599	6.67617	22.868	1.73521e-06
Overlap_5153	-1.32651	7.11154	13.1591	0.000286132
Overlap_986	-1.46018	7.12376	25.0285	5.64887e-07
Overlap_9645	4.06945	6.57414	66.3025	3.86775e-16
Overlap_7364	-1.16294	7.07052	21.6014	3.35605e-06
Overlap_11669	4.47576	6.50526	94.4461	2.51859e-22
TRINITY_DN652_c4_g1	-1.27932	7.12474	16.3321	5.31547e-05
Overlap_8544	-1.89383	7.16601	30.8989	2.71824e-08
Overlap_10884	-1.06114	7.03358	16.1908	5.72712e-05
TRINITY_DN5241_c1_g1	5.02649	6.6059	52.6955	3.89491e-13
TRINITY_DN12046_c0_g1	-0.941286	6.99696	6.6356	0.00999606
TRINITY_DN435_c0_g1	3.87729	6.49749	65.0467	7.31447e-16
Overlap_7350	-0.801707	6.96256	5.72734	0.0167027
TRINITY_DN100386_c0_g1	-2.83668	7.29024	63.3793	1.70504e-15
Overlap_8416	-1.46553	7.09407	20.1694	7.08769e-06
Overlap_11405	1.12918	6.66346	20.4899	5.99466e-06
TRINITY_DN1044_c0_g1	0.953492	6.69957	6.49697	0.0108058
Overlap_9241	-0.89942	6.96033	7.47846	0.00624414
Overlap_9364	-1.28399	7.06771	16.6363	4.5277e-05
Overlap_11432	-1.20995	7.00028	13.4464	0.000245479
TRINITY_DN1946_c0_g1	-1.4229	7.07615	26.9919	2.04313e-07
Overlap_3937	5.0166	6.48534	83.351	6.8703e-20
Overlap_2027	-1.60227	7.08599	21.8441	2.95724e-06
TRINITY_DN1210_c1_g1	4.0226	6.55686	63.8205	1.36286e-15
Overlap_2309	-1.32929	7.04384	21.5459	3.45452e-06
Overlap_4531	-1.02577	6.99695	13.3387	0.000259987
Overlap_10762	-2.16262	7.15543	44.8798	2.09513e-11
Overlap_8636	-1.2631	7.02388	13.9446	0.000188276
TRINITY_DN45434_c2_g2	-1.06871	6.97458	7.793	0.0052449
TRINITY_DN177_c1_g3	-1.1715	7.05432	11.5516	0.000676894
Overlap_4337	4.12889	6.44262	65.7248	5.18494e-16
Overlap_2260	1.38921	6.61144	16.1152	5.96022e-05
Overlap_10065	1.28839	6.62766	12.0432	0.00051982
Overlap_10184	1.73893	6.56904	23.1929	1.46538e-06
TRINITY_DN22037_c0_g1	-0.668767	6.92913	6.87449	0.00874348
Overlap_3140	-1.35679	7.02355	16.6055	4.60163e-05
Overlap_6977	-0.991509	6.9704	11.3712	0.000745899
Overlap_9704	-0.780627	6.93433	7.33756	0.00675284
Overlap_4269	-0.823933	6.94265	7.52766	0.00607586
Overlap_4947	-1.73979	7.08681	14.0432	0.000178658
Overlap_10069	1.34514	6.60206	15.5728	7.93871e-05
Overlap_5451	0.971264	6.63793	13.3281	0.000261456
Overlap_7922	-1.93474	7.05982	32.463	1.21482e-08
Overlap_4317	1.75242	6.57673	30.7001	3.01148e-08
Overlap_11618	0.612629	6.66909	6.78765	0.00917905
Overlap_4767	1.21964	6.60324	18.7897	1.45956e-05
Overlap_9562	3.11607	6.40345	47.8989	4.48776e-12
TRINITY_DN154263_c0_g1	-1.75214	7.05886	13.0469	0.00030378
TRINITY_DN44_c0_g2	-2.58969	7.19507	23.0628	1.56791e-06
TRINITY_DN35688_c0_g1	-1.39146	6.99265	30.6462	3.09635e-08
Overlap_7433	1.31665	6.56847	21.6893	3.20569e-06
Overlap_4313	0.874837	6.64026	7.37444	0.00661572
TRINITY_DN2192_c1_g5	-1.35942	6.98806	13.6318	0.000222385
Overlap_11155	-1.74768	7.05083	23.7495	1.09721e-06
Overlap_3845	-1.43404	6.98382	20.0531	7.5322e-06
Overlap_11997	1.31133	6.54023	11.2322	0.000803915
TRINITY_DN5473_c2_g1	2.05969	6.51915	41.3185	1.29339e-10
Overlap_4322	-1.58336	7.01697	14.6053	0.00013254
Overlap_3598	-0.888562	6.87083	8.00374	0.00466809
TRINITY_DN5576_c0_g1	-0.889753	6.89355	9.02019	0.00267014
Overlap_11149	1.00942	6.58442	11.4024	0.000733496
TRINITY_DN1332_c0_g1	1.21829	6.5412	20.7556	5.21787e-06
Overlap_11378	1.0258	6.52976	7.8189	0.00517028
Overlap_1863	-1.3509	6.9185	11.6624	0.00063777
Overlap_4066	-1.30278	6.93521	12.3441	0.000442373
TRINITY_DN1111_c1_g1	-1.3876	6.97041	7.32745	0.00679093
TRINITY_DN9182_c0_g1	-1.55611	6.97015	17.5701	2.76912e-05
Overlap_6457	-0.809546	6.83006	7.18471	0.00735274
TRINITY_DN1877_c0_g1	2.71272	6.48223	20.8135	5.06257e-06
Overlap_7193	-1.22752	6.9414	12.1082	0.000502017
Overlap_10459	-1.11609	6.93599	15.704	7.40655e-05
Overlap_11924	2.60156	6.3255	21.2919	3.94387e-06
TRINITY_DN8153_c0_g1	-0.719713	6.86821	6.38775	0.0114911
Overlap_10122	-1.31085	6.91919	11.2753	0.00078547
Overlap_7183	-1.75584	7.01404	20.2179	6.91038e-06
Overlap_11890	-2.24105	7.0531	33.1709	8.44059e-09
Overlap_9691	1.11126	6.54039	17.6089	2.71312e-05
Overlap_10006	-1.0132	6.85762	5.91347	0.0150256
Overlap_7721	-1.19062	6.91037	18.5001	1.69895e-05
TRINITY_DN19659_c0_g1	0.98177	6.5551	6.15436	0.0131089
Overlap_8410	-1.07576	6.91061	11.5539	0.000676082
TRINITY_DN10120_c0_g1	1.09299	6.55382	13.3211	0.000262439
Overlap_4793	-0.934151	6.86599	10.6909	0.00107666
TRINITY_DN10283_c0_g1	-1.43434	6.95916	26.3082	2.91044e-07
Overlap_5546	-1.09022	6.85529	10.0806	0.00149835
Overlap_4273	-1.27283	6.92738	5.95499	0.0146757
Overlap_3238	-1.16991	6.89692	9.08997	0.00257015
Overlap_10347	0.842596	6.54277	8.07893	0.0044783
Overlap_8004	0.787919	6.54503	8.36418	0.0038269
TRINITY_DN24917_c0_g2	-1.15823	6.85548	17.7653	2.49896e-05
TRINITY_DN4228_c1_g3	-0.902672	6.82183	13.2602	0.000271099
Overlap_1959	-1.07546	6.89471	7.32738	0.00679121
Overlap_7526	0.790666	6.57155	9.54891	0.00200069
Overlap_2832	-1.00245	6.80751	10.7424	0.00104706
TRINITY_DN2626_c0_g2	-2.66019	7.04708	24.7373	6.57019e-07
Overlap_2853	-0.787822	6.76877	7.8691	0.00502866
TRINITY_DN319_c0_g1	-1.81218	6.93145	41.5072	1.17437e-10
TRINITY_DN8093_c1_g1	-0.990213	6.84226	15.0925	0.000102371
Overlap_1080	-1.48214	6.91557	21.2147	4.10613e-06
TRINITY_DN78966_c0_g3	-0.898872	6.82867	9.70498	0.00183769
Overlap_4410	1.74227	6.34933	22.7326	1.86182e-06
Overlap_1481	-1.27857	6.84381	18.7372	1.50026e-05
TRINITY_DN4698_c2_g1	2.63691	6.39005	17.9524	2.265e-05
Overlap_1401	1.14348	6.47919	19.8144	8.53393e-06
Overlap_11088	-0.851059	6.78041	10.5206	0.00118054
TRINITY_DN3460_c1_g1	1.09319	6.50173	12.944	0.000320954
Overlap_9938	0.76451	6.49435	6.52536	0.0106347
Overlap_5696	-0.712101	6.73145	7.36056	0.006667
Overlap_11112	1.03479	6.47338	10.1659	0.00143061
TRINITY_DN13577_c0_g1	3.14957	6.37564	35.6248	2.39225e-09
Overlap_3657	-1.52671	6.85642	12.9927	0.000312713
TRINITY_DN13042_c0_g1	-1.20238	6.79785	16.0212	6.26365e-05
TRINITY_DN644_c0_g1	-1.79535	6.99713	15.5101	8.20653e-05
Overlap_8438	1.09597	6.44531	12.5388	0.000398579
Overlap_6402	-1.0531	6.79561	10.8344	0.000996323
Overlap_7612	-1.22327	6.84047	26.0205	3.3781e-07
TRINITY_DN1820_c1_g1	-0.871586	6.76801	11.6924	0.000627575
Overlap_7605	-0.915475	6.73867	8.08508	0.0044631
TRINITY_DN4178_c0_g1	0.964741	6.48134	6.43107	0.0112141
Overlap_2721	2.20514	6.33084	31.1286	2.41488e-08
Overlap_10043	-1.24659	6.86041	15.9465	6.5158e-05
Overlap_973	-0.778513	6.74856	7.64651	0.00568824
Overlap_4089	-1.36802	6.83308	25.2996	4.90802e-07
Overlap_10074	0.839211	6.46262	11.095	0.000865618
TRINITY_DN9618_c0_g1	-1.02448	6.77905	9.25204	0.00235233
Overlap_3226	-1.02892	6.77119	11.6267	0.000650135
Overlap_7446	3.42693	6.27283	122.631	1.67932e-28
Overlap_3807	-1.12725	6.76709	14.9481	0.000110511
Overlap_7483	-1.07294	6.76307	13.5525	0.000231982
Overlap_10632	-1.39354	6.82076	15.8462	6.87031e-05
Overlap_11243	-0.873325	6.70151	8.98246	0.00272583
TRINITY_DN30329_c0_g1	-1.91457	6.9404	37.6172	8.60806e-10
TRINITY_DN1691_c0_g1	1.57952	6.34348	17.4087	3.01438e-05
Overlap_11937	-1.40664	6.80233	24.5049	7.41193e-07
Overlap_9285	0.745587	6.46026	6.82245	0.00900192
Overlap_3481	1.6771	6.38064	14.7237	0.000124471
Overlap_10588	-0.770187	6.68592	7.77993	0.00528297
Overlap_10621	1.15881	6.40608	19.818	8.51779e-06
Overlap_3631	0.690472	6.47622	7.15791	0.0074634
Overlap_8016	1.38998	6.3478	11.343	0.000757329
TRINITY_DN166005_c0_g1	1.11299	6.41443	17.8991	2.32933e-05
Overlap_6899	-1.25044	6.76583	16.2962	5.41722e-05
Overlap_8287	1.77023	6.33037	21.1449	4.25832e-06
Overlap_5723	3.85351	6.21134	53.3644	2.77078e-13
Overlap_6595	2.0837	6.28619	43.1821	4.9876e-11
Overlap_5169	-0.808939	6.67496	8.05863	0.00452874
TRINITY_DN1926_c0_g1	-1.45558	6.78815	34.2986	4.72719e-09
Overlap_10264	-1.44052	6.81573	23.0203	1.60301e-06
Overlap_9984	-1.01766	6.70916	13.3844	0.000253726
Overlap_10050	4.06802	6.21769	109.544	1.23339e-25
Overlap_228	4.75038	6.25831	43.2068	4.92486e-11
Overlap_3446	-0.986159	6.69954	10.1993	0.00140496
Overlap_3567	-1.47343	6.76951	22.2862	2.34895e-06
Overlap_4001	1.33331	6.32582	23.9449	9.91318e-07
Overlap_935	-1.56723	6.80056	29.6789	5.09879e-08
Overlap_7182	-0.951447	6.69363	13.8788	0.00019499
TRINITY_DN348_c4_g1	-1.01141	6.70747	12.7749	0.000351296
Overlap_4367	-1.02258	6.67011	9.00633	0.00269045
Overlap_10642	0.886188	6.38043	10.4971	0.00119564
Overlap_7613	-0.876475	6.63866	9.85048	0.00169787
Overlap_9923	-1.08129	6.66221	7.55374	0.00598856
Overlap_10535	0.82736	6.37869	10.9168	0.000952942
Overlap_9806	-1.55683	6.78819	19.1828	1.18781e-05
Overlap_6880	0.802558	6.36797	6.75666	0.00933983
TRINITY_DN2370_c0_g1	0.72672	6.40717	7.22556	0.00718728
Overlap_11840	2.36485	6.28215	48.2541	3.74415e-12
TRINITY_DN3184_c1_g1	1.22582	6.33037	9.77819	0.00176594
Overlap_10462	-1.38194	6.7227	21.8608	2.93155e-06
Overlap_6467	-1.44358	6.72531	18.1	2.09599e-05
Overlap_7595	-0.830052	6.63202	10.5522	0.00116047
Overlap_4584	-1.12249	6.68602	14.5611	0.000135686
Overlap_10194	3.21752	6.1887	82.4936	1.06013e-19
Overlap_7469	-1.08898	6.67338	19.1732	1.19377e-05
Overlap_5324	-0.645652	6.60288	6.7925	0.00915415
TRINITY_DN3683_c1_g1	2.31924	6.2442	81.5958	1.6697e-19
Overlap_391	-2.26717	6.79424	22.5046	2.09638e-06
Overlap_3482	-1.83316	6.78474	39.3019	3.63087e-10
Overlap_2874	-0.684007	6.57211	6.33501	0.0118378
Overlap_7274	-1.30694	6.69619	13.5645	0.000230508
TRINITY_DN699_c0_g1	-2.54035	6.90061	27.3971	1.65677e-07
Overlap_4343	2.30136	6.21202	36.3442	1.65369e-09
TRINITY_DN27742_c0_g2	-1.28932	6.72691	12.8869	0.000330891
Overlap_2482	4.89234	6.15995	53.1458	3.0968e-13
Overlap_11842	-0.865021	6.59929	6.97417	0.00826947
Overlap_11966	0.86371	6.34021	11.6979	0.000625716
TRINITY_DN187831_c0_g1	-3.23209	6.94241	67.0605	2.63307e-16
Overlap_10286	-0.873947	6.6056	7.54888	0.00600475
Overlap_3485	-1.46978	6.70782	32.4947	1.1952e-08
TRINITY_DN17837_c0_g1	-1.70698	6.75989	20.2824	6.68135e-06
TRINITY_DN2655_c1_g3	-1.44129	6.66097	14.994	0.000107852
Overlap_6161	0.842086	6.33734	9.96712	0.00159361
Overlap_2975	-1.17058	6.6883	11.796	0.000593566
Overlap_4617	-1.14273	6.65433	20.5263	5.88162e-06
Overlap_9730	-1.15346	6.65909	16.6676	4.45354e-05
Overlap_11377	0.724106	6.31336	7.01872	0.00806619
Overlap_4634	-1.04311	6.62861	9.24769	0.00235793
Overlap_4000	-0.848157	6.61692	6.80071	0.00911215
Overlap_1914	-0.885838	6.60976	9.53632	0.00201445
Overlap_102	1.55968	6.25999	17.2066	3.35272e-05
Overlap_9243	1.03842	6.26061	15.426	8.58011e-05
TRINITY_DN53525_c0_g1	-2.93681	6.9158	65.1116	7.07729e-16
Overlap_11940	-1.22178	6.61111	7.75653	0.00535187
Overlap_7405	1.67566	6.20839	20.0349	7.60409e-06
Overlap_9588	0.712021	6.30726	8.19216	0.00420719
Overlap_6958	-0.838615	6.55224	11.1653	0.000833417
TRINITY_DN1193_c3_g1	-1.3472	6.62915	23.3565	1.34591e-06
Overlap_11175	0.936006	6.28579	13.2957	0.00026601
Overlap_9525	-1.28201	6.6377	29.1064	6.85092e-08
Overlap_5956	0.884675	6.28544	8.69974	0.00318255
TRINITY_DN205_c1_g1	-0.800146	6.55794	9.5759	0.00197148
Overlap_9929	2.19709	6.16189	55.33	1.01904e-13
Overlap_5706	-1.04308	6.54949	6.82621	0.00898298
Overlap_11918	0.677344	6.29566	7.26833	0.00701809
TRINITY_DN2397_c3_g2	0.777081	6.27812	7.68219	0.00557684
Overlap_6060	-1.1913	6.57041	17.3927	3.03984e-05
TRINITY_DN21221_c0_g1	0.825935	6.3016	5.6736	0.017222
Overlap_2281	-0.756719	6.53515	6.47703	0.0109277
TRINITY_DN7880_c3_g2	0.852585	6.29584	7.88027	0.00499769
Overlap_10162	-0.817452	6.54437	8.68087	0.00321568
TRINITY_DN33511_c0_g2	-1.30635	6.6301	17.0355	3.66883e-05
TRINITY_DN11734_c0_g1	-0.666689	6.49144	6.67324	0.00978712
Overlap_6909	1.14154	6.23652	12.9555	0.000318979
TRINITY_DN1478_c0_g2	2.68456	6.08352	49.1951	2.31732e-12
Overlap_4741	-2.16254	6.74879	25.2297	5.08922e-07
Overlap_8674	0.832087	6.24008	7.68186	0.00557787
TRINITY_DN4660_c3_g1	-1.13075	6.59199	11.5075	0.000693177
Overlap_2061	-1.81551	6.66328	25.3041	4.89673e-07
TRINITY_DN18354_c0_g1	-0.696371	6.49986	5.79722	0.0160516
Overlap_3126	-0.938924	6.56697	10.1296	0.00145907
Overlap_10963	2.86412	6.07192	45.5361	1.49849e-11
Overlap_4152	-1.20011	6.56557	20.499	5.96625e-06
TRINITY_DN38143_c0_g1	-2.05972	6.7158	47.3285	6.00321e-12
Overlap_11757	1.19638	6.1747	17.6218	2.69475e-05
Overlap_926	-0.865562	6.48965	8.76124	0.00307699
Overlap_4069	0.808739	6.23686	6.43534	0.0111872
Overlap_1869	-1.52873	6.59927	23.7391	1.1032e-06
TRINITY_DN2711_c0_g1	0.803411	6.24493	5.67008	0.0172567
TRINITY_DN27280_c0_g1	-1.82449	6.69832	19.9737	7.85139e-06
TRINITY_DN1345_c1_g1	-1.54188	6.6211	32.1753	1.40867e-08
Overlap_11709	2.14883	6.09958	41.4654	1.19977e-10
Overlap_2755	-1.05864	6.50314	13.0817	0.000298199
Overlap_7814	-1.25821	6.51459	12.5362	0.000399146
Overlap_2577	2.55682	6.11021	22.0222	2.69513e-06
Overlap_9740	-1.16777	6.54956	6.27882	0.0122189
TRINITY_DN4545_c1_g1	-1.45693	6.59977	10.3244	0.00131283
TRINITY_DN1224_c0_g1	-0.893071	6.4995	7.11815	0.00763074
Overlap_4341	-1.75651	6.64211	17.5526	2.79467e-05
TRINITY_DN9204_c2_g1	-0.639634	6.43796	6.1678	0.0130096
Overlap_5736	1.52605	6.1304	31.3173	2.19117e-08
Overlap_7820	-0.956787	6.49724	6.56843	0.0103803
Overlap_9495	-1.5957	6.5979	25.0911	5.4686e-07
Overlap_679	-0.751964	6.43134	8.8499	0.00293106
Overlap_3030	0.834363	6.20696	7.26964	0.00701298
Overlap_2815	-0.714311	6.46543	6.77402	0.00924945
TRINITY_DN67_c4_g1	-0.685763	6.41541	6.61549	0.0101096
Overlap_2590	-1.07572	6.52087	9.9988	0.00156643
Overlap_9046	-0.733488	6.44596	9.06921	0.0025995
Overlap_11048	-0.748233	6.4248	7.17771	0.00738148
TRINITY_DN2235_c0_g1	-1.86401	6.6353	41.132	1.42285e-10
Overlap_7218	3.67941	5.96003	70.6901	4.17981e-17
Overlap_10850	1.29842	6.09707	12.7354	0.000358808
Overlap_966	-1.00291	6.45586	17.8186	2.42996e-05
Overlap_11482	-1.07315	6.51286	8.60737	0.00334805
Overlap_9071	1.05607	6.12412	12.6303	0.000379535
TRINITY_DN11979_c0_g1	0.813867	6.12355	8.43525	0.00368016
Overlap_3099	-1.22019	6.48098	15.4482	8.47986e-05
Overlap_5996	-0.781932	6.4112	5.77418	0.0162633
Overlap_2918	0.848701	6.14333	11.8566	0.000574583
Overlap_1984	-1.54063	6.54284	34.0497	5.37228e-09
Overlap_5023	1.61243	6.0511	36.3434	1.65439e-09
Overlap_1881	-0.742521	6.37647	7.7892	0.00525593
Overlap_8926	0.817437	6.16876	6.25637	0.0123748
Overlap_5763	-1.3728	6.50058	30.5436	3.2644e-08
Overlap_5704	-1.01369	6.44662	13.8218	0.00020099
Overlap_499	-0.735767	6.38603	9.83407	0.00171309
Overlap_8921	-0.992772	6.39888	10.4544	0.00122355
Overlap_7741	3.10271	5.94793	77.8594	1.10644e-18
Overlap_3508	1.1275	6.08652	9.14548	0.00249334
Overlap_711	-0.709059	6.35833	6.58013	0.0103123
Overlap_4857	-1.34748	6.47702	18.1977	1.99124e-05
Overlap_5102	1.43426	6.03058	20.7473	5.24054e-06
TRINITY_DN274_c0_g2	0.784043	6.13249	7.11428	0.00764725
Overlap_9907	1.67156	6.04486	6.3647	0.0116413
Overlap_7423	-1.22698	6.42765	16.849	4.0474e-05
Overlap_6044	-0.900317	6.38411	8.37114	0.00381227
Overlap_1374	2.5402	5.98664	51.9894	5.58007e-13
Overlap_582	1.80445	6.04059	14.6131	0.000131995
Overlap_3679	3.44172	5.86661	39.7241	2.92487e-10
Overlap_9038	-0.819766	6.35632	8.90762	0.00283983
Overlap_669	-1.20587	6.40705	9.16656	0.00246477
TRINITY_DN150_c0_g1	2.08904	6.01512	30.8374	2.80581e-08
Overlap_8031	2.0833	5.9889	34.4053	4.47497e-09
Overlap_7817	-1.38229	6.39364	13.7145	0.000212803
Overlap_6790	-0.805264	6.34635	10.828	0.000999755
Overlap_11332	1.88245	5.98122	36.3383	1.6587e-09
Overlap_10394	0.772055	6.08164	7.37937	0.00659764
Overlap_5939	-0.750544	6.31922	7.52715	0.00607759
Overlap_3215	-1.28979	6.46169	9.59736	0.00194857
Overlap_9903	-1.34055	6.43535	18.5267	1.67542e-05
TRINITY_DN10287_c0_g1	-1.01011	6.42064	8.38668	0.00377982
Overlap_2979	-0.95066	6.34955	10.1331	0.00145627
TRINITY_DN68503_c0_g1	-0.761079	6.35545	6.83879	0.00891992
Overlap_11995	1.18314	6.03429	19.0255	1.28984e-05
Overlap_4355	-1.88327	6.4864	29.6205	5.25457e-08
TRINITY_DN3089_c1_g1	1.42923	6.01054	30.4455	3.43371e-08
Overlap_2055	2.12949	5.99224	16.1407	5.88061e-05
Overlap_4726	0.967901	6.03641	12.3673	0.00043692
Overlap_10468	0.709804	6.04853	6.72951	0.00948306
TRINITY_DN2568_c0_g1	-1.30947	6.43248	25.3545	4.77043e-07
TRINITY_DN3804_c0_g3	-0.761378	6.30989	7.99332	0.00469502
Overlap_9994	2.1472	5.92445	35.9842	1.98928e-09
Overlap_3884	-1.64637	6.46103	27.9357	1.25416e-07
Overlap_7029	-1.14892	6.35218	13.0768	0.000298978
Overlap_11583	1.33545	5.97372	20.2745	6.70893e-06
Overlap_2987	-0.998964	6.39749	7.06084	0.00787871
Overlap_11222	0.842904	6.0479	10.5117	0.00118621
Overlap_10532	-1.62479	6.46865	14.3785	0.000149499
Overlap_3433	-1.55833	6.43156	11.6156	0.000654015
Overlap_2101	1.74741	5.93306	26.8393	2.21097e-07
Overlap_5356	-0.971893	6.33047	17.0772	3.58915e-05
Overlap_3847	-1.15709	6.34419	11.8092	0.000589386
Overlap_5605	0.711035	6.03081	7.10261	0.00769717
Overlap_1190	1.9654	5.87144	16.8668	4.00973e-05
Overlap_10708	-0.99254	6.33042	11.5903	0.000662976
Overlap_5719	0.77972	6.0227	8.6209	0.00332328
TRINITY_DN75686_c0_g1	-2.20857	6.52259	43.2544	4.80651e-11
TRINITY_DN1234_c0_g1	1.3886	5.9637	14.5685	0.000135154
Overlap_11452	-1.66066	6.41832	24.7209	6.62624e-07
Overlap_6885	-1.49954	6.40606	21.1282	4.29559e-06
Overlap_7044	2.20182	5.89477	42.4382	7.29504e-11
TRINITY_DN116893_c2_g1	-3.21364	6.63265	65.8499	4.86601e-16
Overlap_11686	-0.619302	6.24881	6.8444	0.00889194
Overlap_4931	-1.36834	6.41288	19.5586	9.75588e-06
Overlap_10579	0.987384	5.96959	13.8941	0.000193407
TRINITY_DN256_c0_g1	-1.62218	6.40086	30.2579	3.78241e-08
Overlap_1078	-1.17585	6.3347	22.0253	2.69074e-06
Overlap_35	3.52396	5.82946	22.1475	2.5249e-06
Overlap_10501	-1.57933	6.41474	23.5437	1.22111e-06
Overlap_6269	-0.961872	6.30866	9.58053	0.00196652
TRINITY_DN4827_c0_g1	1.10342	6.00111	11.7256	0.000616471
Overlap_1703	-1.16816	6.32386	9.28021	0.00231642
Overlap_11979	-1.57381	6.39309	12.3837	0.000433101
TRINITY_DN2349_c0_g1	2.12948	5.88003	27.5413	1.53779e-07
Overlap_3422	1.29915	5.9266	27.2632	1.77555e-07
Overlap_2239	-1.23796	6.32985	21.9884	2.74299e-06
Overlap_6509	0.993325	5.97612	16.6609	4.46939e-05
TRINITY_DN479_c3_g1	-0.697237	6.25017	6.14639	0.0131681
Overlap_6200	0.850346	5.9576	10.0387	0.00153283
Overlap_3903	-2.32077	6.4586	38.8145	4.66055e-10
Overlap_7091	0.684212	5.99525	7.44767	0.00635187
TRINITY_DN8119_c0_g2	-1.61677	6.3622	20.5086	5.93629e-06
TRINITY_DN25637_c0_g2	-1.06057	6.29969	11.1965	0.0008195
Overlap_4106	0.928739	5.97108	7.19258	0.00732057
Overlap_5974	4.27739	5.77576	85.7558	2.03587e-20
TRINITY_DN24907_c0_g1	0.960022	5.958	14.2469	0.000160324
Overlap_763	-2.2152	6.43335	65.2091	6.73564e-16
Overlap_991	1.78228	5.91028	16.2829	5.4555e-05
Overlap_1258	0.745853	5.99991	5.79287	0.0160913
Overlap_11932	-0.87364	6.23227	10.9489	0.000936582
Overlap_11988	1.03033	5.95378	16.0544	6.15472e-05
Overlap_7367	-1.06887	6.27649	14.6209	0.000131452
Overlap_9448	0.733029	5.98388	5.89632	0.0151726
Overlap_3603	-1.33641	6.3553	11.3609	0.000750064
Overlap_3602	1.1562	5.91482	17.486	2.89427e-05
Overlap_5908	0.6465	5.96178	7.30021	0.00689467
Overlap_4103	2.43422	5.79169	14.6085	0.000132317
TRINITY_DN527_c0_g2	-1.64376	6.36775	38.0221	6.99485e-10
Overlap_3001	0.830809	5.9551	10.4795	0.00120706
Overlap_11101	-2.93583	6.63729	34.4723	4.32352e-09
Overlap_9009	3.84829	5.73601	94.9288	1.97357e-22
TRINITY_DN1579_c0_g1	3.02775	5.73038	31.6165	1.87829e-08
Overlap_7488	-0.748104	6.19215	6.12506	0.0133279
Overlap_11892	-1.64705	6.32098	21.672	3.23478e-06
TRINITY_DN600_c2_g1	1.93391	5.83775	34.2211	4.91939e-09
Overlap_10029	-0.723774	6.17499	8.75776	0.00308287
Overlap_11177	-1.00328	6.21063	11.7853	0.000597006
Overlap_9986	-0.948554	6.23552	13.8745	0.000195437
Overlap_11991	1.19432	5.86537	14.1818	0.000165966
Overlap_3352	-0.885104	6.19678	9.4639	0.00209555
Overlap_9140	-0.869242	6.17432	7.28095	0.00696896
Overlap_9682	0.745128	5.95975	8.52386	0.00350521
TRINITY_DN789_c1_g1	-1.02312	6.20507	9.83119	0.00171578
Overlap_9565	0.660176	5.94988	7.09537	0.00772835
Overlap_1442	-1.10637	6.23251	12.322	0.000447655
Overlap_4050	1.25975	5.88022	18.9111	1.3695e-05
Overlap_8795	2.03166	5.77408	26.5333	2.59037e-07
TRINITY_DN1213_c0_g1	1.05221	5.89926	15.9067	6.65443e-05
Overlap_2189	0.893877	5.89894	12.0132	0.000528265
Overlap_6300	0.758188	5.946	7.63632	0.00572045
Overlap_10629	1.78193	5.80059	8.59945	0.00336265
Overlap_1605	-0.777816	6.16138	7.47682	0.00624983
Overlap_2398	-1.08984	6.21954	10.6231	0.00111683
Overlap_7629	-0.793035	6.17448	8.55235	0.00345077
Overlap_4430	-1.20101	6.25344	20.067	7.47746e-06
Overlap_8702	1.04569	5.87909	10.9354	0.000943437
Overlap_6146	-1.04629	6.1954	11.3021	0.000774176
Overlap_11026	1.28542	5.84878	8.4982	0.00355499
Overlap_7344	-1.62741	6.29322	29.5918	5.33312e-08
Overlap_1659	2.80146	5.75738	75.2511	4.14492e-18
TRINITY_DN497_c0_g1	-0.773371	6.13685	11.2699	0.00078775
Overlap_6194	-1.58664	6.2945	32.3526	1.28585e-08
Overlap_10553	1.45059	5.82281	28.6897	8.49558e-08
Overlap_11383	-1.18294	6.22807	19.5856	9.61929e-06
Overlap_7772	1.23652	5.83296	24.4475	7.63621e-07
TRINITY_DN4282_c0_g1	-0.869757	6.19529	7.61546	0.00578699
Overlap_6144	0.726897	5.94087	6.1043	0.0134853
TRINITY_DN4968_c0_g5	2.88492	5.72084	58.2748	2.27943e-14
Overlap_898	-1.67195	6.3318	13.5528	0.00023195
TRINITY_DN20463_c0_g4	-2.17592	6.3421	16.8417	4.06315e-05
Overlap_3141	-1.40175	6.24181	32.9517	9.4476e-09
Overlap_10239	1.09621	5.84888	13.5251	0.00023539
Overlap_6123	0.810029	5.86667	6.17955	0.0129235
Overlap_1949	1.14807	5.82682	7.69096	0.00554981
TRINITY_DN27243_c0_g1	2.03623	5.7311	12.936	0.000322318
Overlap_8341	1.10968	5.82774	15.8896	6.71473e-05
TRINITY_DN15117_c0_g1	-1.25397	6.19785	21.3858	3.75546e-06
Overlap_5935	-1.23478	6.17781	7.2062	0.0072652
Overlap_10743	0.889635	5.85377	9.97912	0.00158325
Overlap_9194	-1.3841	6.21356	19.6262	9.41673e-06
Overlap_5937	1.03192	5.81772	14.199	0.000164457
Overlap_11227	-0.857441	6.13137	7.67161	0.00560963
TRINITY_DN3037_c0_g1	1.21651	5.80148	15.7207	7.34162e-05
Overlap_2585	-0.87724	6.11668	8.88434	0.00287627
Overlap_11170	1.95107	5.70943	11.1307	0.000849118
Overlap_3728	-1.98725	6.23929	20.8815	4.88596e-06
Overlap_8111	-1.02468	6.10573	8.24381	0.00408912
Overlap_9650	-2.22534	6.3111	41.7195	1.05354e-10
TRINITY_DN609_c0_g1	1.16864	5.80931	17.563	2.77951e-05
Overlap_4538	-1.02742	6.13353	16.8862	3.96888e-05
TRINITY_DN3320_c0_g1	1.47475	5.77075	31.1222	2.42279e-08
Overlap_4845	1.85506	5.75437	9.80297	0.0017423
Overlap_11879	-1.14681	6.19049	11.1109	0.000858206
TRINITY_DN44067_c0_g1	4.16301	5.62651	57.1747	3.98761e-14
TRINITY_DN6621_c0_g1	-0.793762	6.11584	10.0721	0.0015053
Overlap_6028	-1.24571	6.13688	12.7324	0.000359373
Overlap_7513	1.67095	5.70083	31.845	1.66979e-08
Overlap_1892	-1.74922	6.23078	17.9204	2.30336e-05
Overlap_7454	0.790494	5.82728	9.59294	0.00195327
Overlap_4535	-1.10555	6.16117	15.2793	9.27292e-05
Overlap_11314	-1.43764	6.17123	12.5799	0.000389921
Overlap_6215	-1.61764	6.29598	14.0574	0.000177312
Overlap_10984	2.08994	5.71114	53.1901	3.02783e-13
Overlap_11045	-1.66075	6.20217	22.3004	2.33158e-06
Overlap_2743	-0.639935	6.04972	7.39818	0.00652899
Overlap_10482	0.745777	5.83265	7.03377	0.00799867
Overlap_8205	-1.02827	6.11318	12.6933	0.000366968
Overlap_2978	-1.26003	6.10667	9.9564	0.00160291
Overlap_4843	-0.943592	6.08767	10.162	0.00143365
Overlap_3987	-0.601139	6.04315	6.43362	0.011198
Overlap_6138	1.63839	5.76225	40.8415	1.65086e-10
Overlap_4533	1.43158	5.73461	21.9456	2.80487e-06
Overlap_4401	-1.32112	6.16101	21.0575	4.45704e-06
Overlap_10776	-0.748382	6.09458	6.58865	0.0102631
Overlap_3000	-0.726178	6.07103	9.00824	0.00268764
Overlap_1014	2.12842	5.70173	13.3017	0.000265168
TRINITY_DN1062_c0_g1	-2.09127	6.26988	26.4244	2.74059e-07
Overlap_5416	-0.903257	6.06243	8.95319	0.00276986
Overlap_4994	-1.46495	6.16705	29.6833	5.08702e-08
Overlap_9635	1.94751	5.73535	17.0983	3.54933e-05
TRINITY_DN251704_c19_g1	-1.55164	6.14207	16.2491	5.55351e-05
Overlap_1975	-0.576367	6.03469	5.76908	0.0163106
Overlap_9107	-0.929372	6.07913	10.428	0.00124116
Overlap_10003	-1.14128	6.1109	11.2922	0.000778321
Overlap_11862	1.17192	5.73629	12.8889	0.000330542
TRINITY_DN6654_c2_g1	1.31871	5.7479	11.9043	0.00056005
TRINITY_DN633_c1_g1	-0.880461	6.07131	7.70369	0.00551082
TRINITY_DN2471_c0_g1	-1.22037	6.13769	22.5926	2.00249e-06
Overlap_6401	0.731175	5.80112	8.6559	0.00326003
Overlap_11735	0.736509	5.82862	5.88103	0.0153049
Overlap_5882	-0.678493	5.98047	5.72234	0.0167504
Overlap_9425	-1.64192	6.14692	14.0995	0.000173387
Overlap_9277	0.844641	5.77136	7.58838	0.00587458
Overlap_4298	1.00911	5.72735	9.02348	0.00266533
TRINITY_DN3927_c1_g1	-2.99863	6.37958	56.406	5.89514e-14
TRINITY_DN3512_c0_g1	1.15599	5.73585	20.2327	6.8569e-06
Overlap_2043	-1.63498	6.14802	16.4002	5.12807e-05
Overlap_1322	-1.18482	6.09198	13.1269	0.000291091
TRINITY_DN5628_c0_g1	-1.9903	6.14819	15.8681	6.79133e-05
Overlap_644	-2.70305	6.37422	36.2052	1.77598e-09
Overlap_7269	-1.18793	6.11303	19.1175	1.22913e-05
Overlap_10164	-1.05158	6.04498	14.6269	0.00013103
Overlap_2725	-0.709228	5.99459	6.87795	0.00872656
TRINITY_DN2491_c0_g1	0.78293	5.78543	9.6126	0.00193247
TRINITY_DN57184_c0_g2	-0.610236	6.00598	6.46137	0.0110245
TRINITY_DN4292_c0_g1	-1.22324	6.16522	8.02341	0.00461767
Overlap_452	-1.17908	6.1033	14.7934	0.000119953
Overlap_7088	0.96571	5.7501	16.5685	4.69247e-05
TRINITY_DN71765_c0_g1	-1.1818	6.11285	11.7604	0.000605043
Overlap_4728	-1.10895	6.03613	11.7502	0.000608358
Overlap_4388	2.05743	5.64636	13.5872	0.000227739
Overlap_11858	0.829937	5.78351	9.07097	0.00259699
Overlap_3230	-0.79754	6.01695	11.4218	0.000725884
Overlap_5060	-1.38713	6.20906	7.9982	0.00468239
Overlap_6388	-1.83801	6.23138	25.575	4.25524e-07
Overlap_11391	-1.59743	6.15516	20.8988	4.84204e-06
Overlap_2200	-0.781152	6.02839	9.08269	0.00258041
Overlap_9132	0.7857	5.7407	5.74766	0.0165106
Overlap_10427	1.51976	5.69933	26.0333	3.35587e-07
Overlap_1159	0.760109	5.76076	8.60718	0.0033484
Overlap_10512	-1.1993	6.07016	12.0238	0.000525268
Overlap_3035	-0.702962	5.99113	8.01011	0.00465168
TRINITY_DN398_c0_g1	-0.836008	6.02221	5.86872	0.0154122
Overlap_9094	1.45897	5.63526	12.4492	0.000418174
Overlap_9055	-1.39347	6.10331	11.4153	0.000728418
Overlap_6220	-1.31771	6.06697	18.3005	1.88662e-05
Overlap_10901	2.12715	5.50672	25.3964	4.66791e-07
Overlap_5273	-0.717348	5.97089	5.72326	0.0167416
TRINITY_DN5720_c3_g1	-2.27425	6.32077	20.8903	4.8636e-06
Overlap_7077	0.689798	5.74127	8.6586	0.00325521
Overlap_6813	-1.18045	6.04323	8.88027	0.00288269
Overlap_2180	1.77591	5.62587	16.525	4.80138e-05
TRINITY_DN16721_c0_g2	-1.25	6.08946	14.9617	0.000109714
TRINITY_DN9591_c0_g2	-0.785924	6.0114	7.82195	0.00516154
TRINITY_DN4782_c1_g1	0.908883	5.70455	7.34993	0.00670653
Overlap_5004	-0.947756	5.96684	5.68107	0.0171489
Overlap_10240	1.03878	5.70186	19.5501	9.79935e-06
TRINITY_DN2303_c0_g1	1.15282	5.67354	10.8724	0.000976105
Overlap_2615	-1.41124	6.0524	17.2155	3.33698e-05
TRINITY_DN1078_c0_g1	1.24365	5.65887	14.5729	0.000134842
Overlap_6455	-1.15172	6.0481	19.9465	7.96384e-06
Overlap_5220	-1.59011	6.09178	28.6019	8.88971e-08
Overlap_4289	-1.14479	6.05675	17.2871	3.21359e-05
Overlap_1347	-0.991091	6.00273	16.4031	5.12014e-05
Overlap_7579	1.58777	5.58516	19.8672	8.30104e-06
Overlap_6533	0.97137	5.69589	10.6149	0.00112179
Overlap_6212	1.67022	5.5507	14.3994	0.000147847
Overlap_1132	-2.28814	6.28329	30.1704	3.95711e-08
Overlap_5777	-0.737088	5.93128	6.24972	0.0124213
Overlap_1011	-1.31629	6.06279	20.2468	6.80669e-06
Overlap_1732	0.740738	5.73342	6.93711	0.00844255
Overlap_7017	-1.14995	6.0035	16.6903	4.40045e-05
Overlap_3489	-1.2927	6.03442	28.4377	9.67619e-08
Overlap_420	3.34806	5.51271	52.0814	5.32461e-13
Overlap_7301	-0.730202	5.92821	6.84561	0.00888592
Overlap_9668	0.607558	5.71361	5.79715	0.0160522
TRINITY_DN4585_c0_g1	-1.17305	5.96665	8.10729	0.00440876
Overlap_10777	-1.76785	6.11849	19.9933	7.77126e-06
Overlap_8388	2.90744	5.47717	41.0364	1.49421e-10
Overlap_4039	-1.32961	6.02448	12.2253	0.000471447
Overlap_4841	1.84299	5.60358	31.7739	1.73207e-08
Overlap_10107	1.76392	5.58575	31.9744	1.56219e-08
TRINITY_DN17149_c0_g1	0.894537	5.72153	8.09147	0.00444741
Overlap_5606	1.5278	5.57826	32.2329	1.36756e-08
Overlap_2707	-0.715768	5.94643	7.73892	0.0054043
Overlap_7531	-0.775002	5.92508	5.99776	0.0143241
Overlap_10668	-0.843208	5.94648	8.38243	0.00378865
Overlap_3646	-0.939501	5.94086	6.38298	0.011522
Overlap_7519	-1.16257	6.01743	12.1626	0.000487577
TRINITY_DN1556_c2_g3	-1.17925	6.07175	10.1611	0.00143436
Overlap_8037	-0.842797	5.9464	10.993	0.000914589
Overlap_5278	-0.750663	5.93024	10.4259	0.00124258
Overlap_10506	-0.759888	5.91743	5.8408	0.0156587
Overlap_4423	1.45813	5.58083	22.03	2.68427e-06
Overlap_11446	1.08794	5.62587	6.58568	0.0102802
TRINITY_DN8653_c0_g1	4.21271	5.51216	104.72	1.4065e-24
Overlap_8656	-0.900188	5.96787	8.19052	0.00421099
Overlap_7443	0.773477	5.66009	9.08113	0.0025826
Overlap_2625	1.43605	5.62702	26.8589	2.18862e-07
Overlap_5842	0.616469	5.70187	6.3412	0.0117965
Overlap_8677	-0.999201	5.90806	7.08781	0.00776098
Overlap_6849	-1.18055	5.99403	16.867	4.00926e-05
Overlap_4153	-1.33464	5.98528	21.5898	3.3764e-06
TRINITY_DN1471_c0_g1	-1.50104	6.09949	14.0779	0.000175392
TRINITY_DN2215_c0_g1	1.08427	5.62899	13.7466	0.000209201
TRINITY_DN3161_c1_g1	-1.40181	6.0112	36.3699	1.63205e-09
Overlap_9873	1.48964	5.56879	13.961	0.000186646
Overlap_10638	-1.22122	5.99824	22.5237	2.07565e-06
TRINITY_DN661_c0_g1	1.93106	5.56623	27.4117	1.64437e-07
TRINITY_DN9562_c0_g1	-1.06975	5.98157	7.97435	0.00474449
Overlap_6787	-1.37616	6.04659	13.7915	0.000204256
Overlap_6441	-1.07432	5.95702	16.2811	5.46068e-05
Overlap_8868	-1.40932	5.9853	20.3373	6.49218e-06
TRINITY_DN238_c1_g1	0.668018	5.66966	5.79229	0.0160966
Overlap_5663	2.51736	5.45459	63.5148	1.59169e-15
TRINITY_DN1464_c0_g1	2.212	5.54511	18.606	1.60717e-05
Overlap_11797	1.02491	5.63868	13.528	0.000235027
Overlap_5146	-0.664401	5.87469	7.61523	0.00578772
TRINITY_DN47397_c0_g1	-1.06321	5.93785	16.1908	5.72727e-05
Overlap_10483	1.49672	5.56713	21.8443	2.95687e-06
Overlap_2160	-1.43405	5.981	11.5046	0.000694254
Overlap_9939	-1.16744	5.91659	11.496	0.000697454
Overlap_4898	-0.934559	5.88333	10.7848	0.00102335
TRINITY_DN4270_c0_g1	-1.39051	6.00096	24.6723	6.79549e-07
Overlap_7760	0.812489	5.6372	8.16929	0.00426057
Overlap_304	2.73902	5.48182	65.3294	6.33685e-16
Overlap_7095	-1.36595	5.96829	22.7444	1.85045e-06
Overlap_486	1.22005	5.54704	12.4341	0.000421562
Overlap_8598	1.09933	5.57916	18.4871	1.71055e-05
TRINITY_DN3836_c0_g1	1.18276	5.58003	13.1286	0.000290817
TRINITY_DN9_c0_g1	-1.05955	5.94671	11.8507	0.000576401
TRINITY_DN10640_c0_g1	-0.923915	5.86914	7.35174	0.00669977
Overlap_10048	1.45282	5.53647	30.7828	2.88581e-08
Overlap_9341	-1.03536	5.87018	9.52945	0.00202201
Overlap_11401	0.658197	5.62337	5.93882	0.014811
Overlap_1890	1.12356	5.56912	10.6783	0.00108399
Overlap_10997	0.910176	5.61879	9.28381	0.00231189
Overlap_8399	0.78051	5.6058	8.37611	0.00380185
Overlap_7933	1.34266	5.50091	14.3133	0.000154767
Overlap_7005	-1.45612	5.93127	19.1003	1.24028e-05
TRINITY_DN24872_c0_g1	-1.02559	5.87826	10.9567	0.000932676
Overlap_3892	0.726852	5.60095	7.26218	0.00704216
Overlap_5702	-0.781355	5.82555	7.78154	0.00527827
TRINITY_DN1697_c1_g1	1.072	5.57454	7.88434	0.00498647
Overlap_3659	-1.77257	5.9737	27.651	1.45298e-07
Overlap_11386	0.800011	5.58874	6.90047	0.00861729
Overlap_8154	1.55771	5.49161	16.6645	4.46088e-05
Overlap_6256	-0.910641	5.82532	5.79806	0.0160438
Overlap_11541	1.1034	5.55923	14.8133	0.000118693
Overlap_2004	-0.986552	5.85645	9.0719	0.00259568
Overlap_9197	3.04233	5.45492	27.3613	1.68772e-07
Overlap_8934	2.53902	5.4113	56.7171	5.03247e-14
Overlap_11681	-0.686881	5.77659	6.25258	0.0124013
Overlap_9960	-0.814108	5.86263	9.12351	0.00252346
Overlap_8180	-1.41885	5.92249	19.9931	7.77231e-06
Overlap_6617	-0.936062	5.89238	6.00074	0.0142999
Overlap_4962	0.785691	5.57045	10.167	0.0014298
Overlap_5097	-0.850347	5.84263	7.68826	0.00555813
Overlap_7991	1.07925	5.52399	15.8335	6.91687e-05
Overlap_7766	0.714451	5.58506	7.46222	0.00630072
Overlap_4424	-0.991775	5.89695	10.7125	0.00106414
Overlap_11169	-1.15254	5.90134	14.7799	0.000120819
Overlap_9543	-1.50699	5.96697	8.95819	0.00276228
Overlap_7500	-0.694138	5.83517	5.95128	0.0147066
Overlap_6048	1.37399	5.49891	18.8133	1.4416e-05
TRINITY_DN30842_c0_g1	-0.921979	5.87131	9.67444	0.00186849
TRINITY_DN207_c3_g1	4.01245	5.34725	103.148	3.11061e-24
TRINITY_DN17270_c0_g1	-1.11243	5.87242	9.64288	0.00190087
Overlap_2934	2.0276	5.47221	37.2072	1.06221e-09
Overlap_8275	-0.809861	5.81996	11.2984	0.00077573
TRINITY_DN33937_c0_g1	-1.59542	5.96264	30.1564	3.98563e-08
Overlap_4674	3.46539	5.37286	51.0245	9.12217e-13
TRINITY_DN2378_c1_g1	1.60568	5.47733	15.6662	7.55634e-05
Overlap_9967	0.955636	5.53114	11.1064	0.000860294
Overlap_2981	0.756496	5.55312	7.1129	0.00765314
TRINITY_DN6640_c0_g1	-3.73636	6.3488	43.9555	3.3593e-11
TRINITY_DN1047_c3_g3	-1.04301	5.86039	12.25	0.000465268
Overlap_2477	1.97782	5.43986	25.9964	3.42048e-07
Overlap_10908	-1.32261	5.89878	14.4324	0.000145283
Overlap_5124	1.65423	5.47891	14.1038	0.00017299
Overlap_3464	1.26373	5.50446	24.1287	9.0106e-07
TRINITY_DN23773_c0_g1	1.64639	5.45687	14.7568	0.000122303
TRINITY_DN67435_c0_g2	0.710576	5.58069	6.66023	0.00985881
Overlap_4052	-1.21794	5.85479	14.4422	0.000144529
TRINITY_DN702_c0_g1	-1.26532	5.85293	20.0887	7.39309e-06
Overlap_10297	-1.98664	5.94344	28.1984	1.09495e-07
TRINITY_DN52255_c0_g2	-1.71102	5.96115	13.3393	0.000259901
Overlap_5867	-0.968501	5.80034	8.03256	0.00459439
Overlap_3313	1.15599	5.49836	19.2806	1.12844e-05
TRINITY_DN23582_c0_g3	-0.970437	5.8686	7.62469	0.00575746
Overlap_1114	-1.23908	5.86034	27.9091	1.27148e-07
Overlap_11163	1.37224	5.4369	15.1596	9.87953e-05
Overlap_8536	-1.0394	5.79717	8.35031	0.00385621
Overlap_3787	1.45948	5.43822	24.6444	6.89438e-07
Overlap_9876	-0.98303	5.78991	8.17591	0.00424503
Overlap_2775	-1.45411	5.88075	21.9294	2.82864e-06
Overlap_9360	-1.14718	5.8876	7.69475	0.00553816
Overlap_9625	1.24801	5.43097	16.8157	4.11912e-05
Overlap_1028	0.90872	5.50055	11.5281	0.000685537
TRINITY_DN5005_c0_g2	-0.738431	5.75452	7.27166	0.00700511
Overlap_1485	1.09924	5.47051	18.8131	1.44175e-05
Overlap_2412	-0.808086	5.78859	8.00617	0.00466182
Overlap_1672	-0.881914	5.76832	7.41923	0.00645306
TRINITY_DN1165_c0_g1	1.20549	5.44656	7.29397	0.00691866
Overlap_6973	0.798113	5.50866	9.40319	0.00216608
Overlap_1924	0.706245	5.49131	7.58516	0.00588509
TRINITY_DN378_c0_g1	2.08474	5.39904	24.3878	7.87651e-07
Overlap_4913	-0.894289	5.77843	12.603	0.000385124
Overlap_3055	-1.10648	5.79336	11.8532	0.000575612
TRINITY_DN7001_c0_g5	0.863628	5.48242	8.20123	0.0041862
Overlap_7623	-0.880229	5.77938	11.404	0.000732847
Overlap_5266	-0.702101	5.7298	9.53832	0.00201226
Overlap_4242	-1.08788	5.79421	16.4506	4.99345e-05
TRINITY_DN12875_c0_g1	-0.952157	5.83142	5.84164	0.0156512
TRINITY_DN17470_c0_g1	-1.40746	5.85252	23.0653	1.56587e-06
Overlap_1321	-1.51099	5.86293	20.5605	5.77748e-06
Overlap_426	-0.698095	5.73954	7.51178	0.00612969
Overlap_2626	0.960723	5.48897	6.58275	0.0102972
Overlap_5501	0.922286	5.43746	5.94454	0.0147629
Overlap_928	1.26701	5.4594	19.0833	1.25133e-05
TRINITY_DN1384_c1_g1	1.20033	5.45428	17.0759	3.59161e-05
Overlap_6177	0.799648	5.46138	7.08227	0.00778505
TRINITY_DN142549_c0_g1	-3.14855	6.07205	44.549	2.4807e-11
Overlap_5387	-0.662452	5.72988	6.49338	0.0108277
Overlap_9632	0.973546	5.4846	11.305	0.000772968
Overlap_1783	0.840693	5.47807	12.7585	0.000354393
TRINITY_DN6941_c0_g2	2.24136	5.34328	30.7868	2.87991e-08
Overlap_1447	-0.64028	5.68988	7.49509	0.00618674
TRINITY_DN992_c0_g1	-1.0977	5.81312	6.73703	0.00944319
Overlap_1585	-1.74259	5.94379	22.1572	2.51212e-06
Overlap_2203	1.27212	5.43016	14.9475	0.000110542
Overlap_5855	1.03547	5.4675	14.2534	0.000159769
TRINITY_DN4073_c0_g1	-0.793741	5.75409	6.86562	0.00878699
Overlap_2594	-1.28881	5.7945	12.2298	0.000470328
TRINITY_DN2740_c0_g1	0.810482	5.4953	9.48786	0.00206836
Overlap_6946	1.81236	5.40044	6.68478	0.00972394
TRINITY_DN82191_c0_g1	-0.722133	5.71781	9.5566	0.00199232
Overlap_7003	-0.677685	5.68802	6.48337	0.0108888
Overlap_7955	-1.16508	5.76933	18.9868	1.31624e-05
TRINITY_DN11237_c0_g1	-2.02419	5.94934	27.504	1.56772e-07
Overlap_3426	-1.36398	5.79918	19.719	8.9705e-06
TRINITY_DN7583_c2_g1	-1.13555	5.78494	17.2488	3.27903e-05
Overlap_2182	-0.872776	5.72091	8.56244	0.0034317
Overlap_11781	0.934299	5.46769	7.5137	0.00612314
TRINITY_DN2216_c1_g1	2.1243	5.32282	37.8758	7.53931e-10
Overlap_10809	0.991321	5.44716	13.2935	0.000266328
Overlap_7086	-0.857202	5.7039	7.94204	0.00482993
Overlap_7582	0.954804	5.40615	12.3808	0.000433771
Overlap_10326	-0.939684	5.72001	11.3375	0.000759576
Overlap_9220	0.979393	5.40727	13.1331	0.000290127
TRINITY_DN1240_c0_g1	0.73871	5.46429	5.9688	0.0145612
Overlap_8492	1.18009	5.41142	17.141	3.47051e-05
Overlap_5377	0.580914	5.4856	6.50107	0.0107809
TRINITY_DN2019_c1_g2	-0.990855	5.73168	7.35945	0.00667111
Overlap_8304	1.26764	5.38075	13.4768	0.000241528
TRINITY_DN4821_c0_g1	2.28935	5.31487	23.3008	1.38542e-06
Overlap_3918	-0.734679	5.67222	7.36563	0.00664822
Overlap_9358	0.913608	5.41957	10.206	0.00139987
TRINITY_DN6827_c0_g1	0.906339	5.44798	12.9463	0.000320551
Overlap_8300	0.598587	5.4626	6.18988	0.0128483
Overlap_6481	-0.733374	5.68273	7.31633	0.00683306
Overlap_3263	-1.31669	5.74647	9.25723	0.00234568
Overlap_11313	-1.04158	5.72961	12.7724	0.000351769
TRINITY_DN182_c0_g1	0.593752	5.46174	5.70215	0.0169442
Overlap_9721	1.02797	5.38897	9.70175	0.00184092
Overlap_7412	-2.08321	5.87751	33.0525	8.97059e-09
Overlap_11241	1.61766	5.34709	25.7935	3.79956e-07
Overlap_9551	0.776494	5.42108	6.24757	0.0124364
TRINITY_DN2932_c1_g1	0.979877	5.4064	14.1362	0.000170035
Overlap_7348	0.991004	5.38302	11.7733	0.000600857
Overlap_2728	0.826142	5.42941	9.98489	0.0015783
TRINITY_DN10394_c0_g1	-1.42757	5.7658	15.9383	6.54412e-05
Overlap_3003	0.776488	5.45065	7.34719	0.00671675
Overlap_1705	-1.29682	5.77608	20.7639	5.19529e-06
Overlap_3472	-1.36076	5.76766	22.9473	1.66505e-06
TRINITY_DN7133_c1_g1	0.598043	5.46385	5.74886	0.0164994
Overlap_2734	-0.804547	5.70368	7.91943	0.00489066
Overlap_10633	3.66467	5.13311	38.1899	6.41834e-10
TRINITY_DN8152_c0_g1	0.773635	5.43995	8.74657	0.00310186
Overlap_9225	0.713386	5.43177	6.17581	0.0129509
Overlap_5843	1.1239	5.36499	14.3237	0.000153913
TRINITY_DN11426_c0_g1	-0.720886	5.67233	8.47077	0.00360898
TRINITY_DN1189_c0_g1	-1.31094	5.73205	20.5908	5.68683e-06
Overlap_2803	0.989091	5.38785	7.87888	0.00500155
Overlap_10561	-1.13018	5.6945	18.851	1.4134e-05
Overlap_1458	-1.14885	5.73432	15.9377	6.54632e-05
Overlap_2197	0.810009	5.41138	11.7231	0.000617305
Overlap_2610	-0.62634	5.62171	7.31906	0.00682272
Overlap_911	-0.905679	5.65935	7.96818	0.00476068
Overlap_4445	-1.50001	5.75961	26.4898	2.64937e-07
TRINITY_DN1188_c1_g1	-1.6477	5.77848	24.0289	9.48993e-07
Overlap_2943	1.09651	5.37712	18.0609	2.13955e-05
Overlap_11295	0.867181	5.38859	8.60801	0.00334687
Overlap_5713	1.36425	5.31159	16.0274	6.24311e-05
TRINITY_DN669_c0_g1	1.47787	5.30714	18.2541	1.93309e-05
Overlap_3978	-0.771231	5.6439	7.2612	0.00704602
TRINITY_DN2732_c0_g1	-0.993832	5.65831	10.8162	0.00100616
Overlap_7558	0.627505	5.41418	7.02002	0.00806032
Overlap_4074	-1.3751	5.73044	22.3774	2.2399e-06
Overlap_7162	-0.826216	5.65651	7.60282	0.0058277
Overlap_10464	-0.682318	5.61626	6.88831	0.00867615
Overlap_2254	-0.826453	5.63633	9.27453	0.00232363
Overlap_9201	2.59441	5.23422	71.4488	2.84554e-17
TRINITY_DN9143_c0_g1	1.0979	5.37545	11.2383	0.000801274
TRINITY_DN2294_c0_g2	0.892911	5.40963	6.84125	0.00890763
TRINITY_DN28233_c0_g1	-2.10874	5.81217	42.256	8.00729e-11
Overlap_6856	0.623968	5.40851	7.30715	0.00686809
Overlap_8595	-2.00812	5.82596	24.8776	6.1089e-07
Overlap_5488	-0.602473	5.58179	6.89637	0.0086371
TRINITY_DN5175_c0_g1	0.75053	5.38254	10.7085	0.00106644
Overlap_3326	0.718734	5.38991	6.90589	0.00859124
Overlap_9281	-0.673639	5.59527	7.66118	0.00564217
Overlap_11834	0.83782	5.37731	11.1753	0.000828941
Overlap_3242	-1.03228	5.67158	9.79588	0.00174903
Overlap_5657	3.03183	5.21265	41.1213	1.43065e-10
Overlap_8695	-0.734415	5.61838	7.83802	0.00511587
Overlap_11737	2.10441	5.20897	57.5926	3.22444e-14
Overlap_5615	0.912404	5.34201	8.03072	0.00459905
Overlap_11745	0.780945	5.36762	10.0748	0.00150314
TRINITY_DN36337_c0_g1	-0.846859	5.64177	6.9376	0.00844024
TRINITY_DN2114_c2_g1	-0.928784	5.65063	15.2319	9.50861e-05
Overlap_2720	-0.915379	5.65147	6.7057	0.00961053
Overlap_2881	1.14815	5.3613	14.4809	0.000141587
Overlap_2698	1.38852	5.31535	28.8797	7.70173e-08
TRINITY_DN6_c2_g2	-2.50156	5.85546	24.704	6.68436e-07
TRINITY_DN191923_c0_g1	-2.64844	5.90545	41.7101	1.05858e-10
TRINITY_DN2080_c0_g1	-0.935611	5.63253	11.908	0.000558922
Overlap_11335	-1.12759	5.66991	18.8781	1.3934e-05
Overlap_5673	-1.12375	5.66607	18.2176	1.97048e-05
Overlap_8490	-1.30515	5.69989	29.0106	7.19851e-08
Overlap_10571	1.42532	5.28748	22.9809	1.63618e-06
Overlap_3885	-1.186	5.69019	22.2032	2.45269e-06
Overlap_8737	-1.03965	5.63416	7.68545	0.00556678
Overlap_11076	-0.911391	5.6334	6.83665	0.00893064
Overlap_5872	-0.685481	5.58984	6.70658	0.00960577
Overlap_11426	0.743399	5.35456	7.06486	0.00786104
Overlap_6321	0.946192	5.33109	11.9133	0.000557355
Overlap_9717	-0.993887	5.62082	9.33182	0.00225209
TRINITY_DN324_c2_g1	1.0091	5.30411	7.74514	0.00538572
Overlap_11561	1.12763	5.29359	7.96945	0.00475735
TRINITY_DN20035_c0_g1	1.24309	5.36526	8.48366	0.00358351
Overlap_2783	-1.56462	5.73114	29.8148	4.75358e-08
Overlap_2343	-0.775019	5.61448	8.95876	0.00276142
Overlap_8003	-1.07101	5.64504	11.5383	0.000681776
TRINITY_DN7607_c1_g1	-1.52094	5.72677	31.0469	2.51874e-08
Overlap_724	-0.567647	5.54971	6.23789	0.0125046
Overlap_9262	-0.849902	5.58144	9.16898	0.00246151
TRINITY_DN3946_c0_g1	-1.13436	5.69476	8.96495	0.00275209
Overlap_6805	-0.91657	5.60562	14.3115	0.00015492
Overlap_11486	1.49894	5.25172	38.0945	6.7399e-10
Overlap_4474	-0.690646	5.56455	7.10267	0.00769693
Overlap_7039	1.02063	5.29857	11.0013	0.00091047
Overlap_4761	0.751597	5.33396	7.10971	0.00766675
Overlap_9470	1.07463	5.28577	18.0448	2.15767e-05
Overlap_9136	-0.711011	5.55015	5.85067	0.0155712
Overlap_11409	1.25458	5.25919	22.6384	1.95538e-06
Overlap_4979	-0.884984	5.58565	9.83104	0.00171591
Overlap_7720	1.18737	5.28056	14.4587	0.000143266
Overlap_6226	1.52072	5.21809	17.1389	3.47439e-05
Overlap_4768	-0.780004	5.54664	5.75997	0.0163953
TRINITY_DN919_c0_g1	1.50193	5.25354	19.6532	9.28487e-06
Overlap_4733	0.881964	5.31064	8.35073	0.00385533
Overlap_7779	0.8717	5.31295	10.595	0.00113395
Overlap_3776	0.860269	5.30982	9.65142	0.00189206
Overlap_5988	1.46969	5.23357	16.3295	5.32301e-05
Overlap_2373	-1.38714	5.64511	12.481	0.000411101
Overlap_8950	2.68312	5.14483	28.838	7.86937e-08
Overlap_3010	0.90133	5.29816	9.85042	0.00169793
Overlap_6908	-0.609318	5.52255	6.50497	0.0107573
Overlap_5254	0.854949	5.30199	13.1242	0.000291502
Overlap_7411	-1.51554	5.66882	17.8909	2.33943e-05
Overlap_3259	-1.14784	5.6509	9.4867	0.00206966
TRINITY_DN4823_c0_g1	-0.822306	5.57434	12.149	0.000491145
Overlap_10879	-1.36274	5.62457	18.942	1.34753e-05
Overlap_7733	1.72061	5.20177	28.8532	7.80755e-08
Overlap_7494	-2.281	5.81911	20.3526	6.44049e-06
TRINITY_DN7391_c0_g1	-0.921046	5.61125	8.84332	0.00294163
TRINITY_DN1957_c0_g2	1.29757	5.25429	23.168	1.48444e-06
TRINITY_DN9616_c1_g2	4.63343	5.08272	114.551	9.86929e-27
TRINITY_DN1448_c0_g2	3.30318	5.12687	121.485	2.99243e-28
Overlap_5512	-1.1369	5.61759	22.4013	2.21223e-06
TRINITY_DN2655_c1_g2	-1.73618	5.69038	13.8534	0.000197643
Overlap_5601	-1.35101	5.65444	19.8672	8.30126e-06
Overlap_4806	-0.643311	5.51735	6.48644	0.01087
Overlap_11318	-1.13628	5.61493	18.2514	1.93584e-05
Overlap_6470	-0.75322	5.53719	11.1544	0.000838333
TRINITY_DN10947_c0_g1	-2.62051	5.77479	34.161	5.07357e-09
Overlap_10741	-1.31836	5.61726	16.5838	4.65467e-05
Overlap_8076	-1.80343	5.69605	32.1585	1.42094e-08
Overlap_10527	-0.75205	5.52532	9.29517	0.00229759
TRINITY_DN4206_c0_g1	1.50562	5.19719	29.3756	5.96227e-08
TRINITY_DN2141_c1_g1	1.97303	5.20774	33.5632	6.89854e-09
Overlap_11050	1.34657	5.21794	24.8757	6.11482e-07
Overlap_4264	1.2531	5.1338	11.7628	0.000604252
Overlap_210	3.0933	5.06968	47.2062	6.38986e-12
Overlap_11013	1.31782	5.1943	27.1707	1.86259e-07
Overlap_4630	0.700069	5.27346	8.51462	0.00352305
TRINITY_DN26849_c0_g1	-0.95788	5.56214	11.2066	0.000815051
Overlap_3973	2.86083	5.1025	52.0673	5.36307e-13
Overlap_5157	1.8918	5.16485	17.3805	3.05956e-05
TRINITY_DN1725_c1_g1	1.43961	5.21159	24.3975	7.83723e-07
Overlap_9509	-0.679787	5.52405	5.92166	0.0149559
Overlap_3386	-1.58504	5.6436	19.8257	8.48334e-06
TRINITY_DN15074_c0_g1	2.3264	5.15937	38.8163	4.65619e-10
Overlap_2667	1.30479	5.22683	27.9494	1.24528e-07
Overlap_11417	-1.29865	5.63196	21.602	3.35497e-06
Overlap_11558	-0.999983	5.56745	13.5701	0.000229811
Overlap_4851	0.974684	5.22103	15.8617	6.81429e-05
Overlap_8063	2.0487	5.10787	15.6147	7.76467e-05
Overlap_7008	-1.09969	5.54463	9.69526	0.00184744
TRINITY_DN5194_c0_g1	-1.35244	5.50281	10.917	0.000952875
Overlap_8843	-0.706647	5.51528	6.59574	0.0102223
TRINITY_DN77376_c0_g1	-2.50538	5.87173	42.3316	7.70373e-11
Overlap_4334	-1.24358	5.60178	28.6643	8.6076e-08
Overlap_8740	1.7829	5.15115	27.7261	1.39767e-07
TRINITY_DN1385_c9_g1	-1.57339	5.63262	16.3682	5.21516e-05
TRINITY_DN54285_c0_g1	1.74026	5.20049	29.2647	6.31358e-08
TRINITY_DN236685_c0_g1	-1.19825	5.59107	8.39542	0.00376169
TRINITY_DN1052_c1_g3	-1.70591	5.69669	15.337	8.99367e-05
Overlap_9385	0.641735	5.28236	7.61209	0.00579783
Overlap_8809	0.644588	5.27838	5.73482	0.0166318
Overlap_2623	-1.46951	5.64134	34.0849	5.27604e-09
Overlap_3394	-0.771587	5.51785	9.49608	0.00205912
TRINITY_DN1054_c2_g1	0.881368	5.26434	12.7677	0.000352664
Overlap_11566	0.6679	5.25042	6.41796	0.0112972
Overlap_6729	-1.12426	5.56344	18.8757	1.39521e-05
TRINITY_DN34155_c0_g1	0.956146	5.25057	14.3789	0.000149469
TRINITY_DN64415_c0_g2	-1.60088	5.67923	14.7524	0.000122594
TRINITY_DN6366_c0_g1	1.03242	5.21878	15.9527	6.49464e-05
Overlap_3290	-1.77379	5.65041	27.9172	1.26622e-07
TRINITY_DN3655_c0_g3	0.875623	5.24482	6.29673	0.0120961
Overlap_3858	-0.758773	5.49401	7.33526	0.00676148
Overlap_11083	0.7895	5.2471	8.71102	0.00316292
Overlap_1658	2.3182	5.07649	29.1713	6.62527e-08
Overlap_6150	-1.30615	5.55025	14.5204	0.000138649
Overlap_8234	-1.3499	5.62732	11.9813	0.000537379
Overlap_4632	1.01659	5.21604	17.5695	2.76997e-05
Overlap_1144	-0.837105	5.48205	8.07524	0.00448741
Overlap_3381	1.50611	5.15932	30.8063	2.85117e-08
Overlap_7234	-1.08895	5.53923	11.4258	0.000724299
Overlap_5611	-0.725355	5.47206	9.48007	0.00207716
Overlap_10432	-1.16405	5.57871	10.8082	0.0010105
TRINITY_DN16054_c1_g1	2.42181	5.13569	25.3244	4.84545e-07
TRINITY_DN8047_c0_g1	-1.26358	5.58052	23.3392	1.35806e-06
Overlap_8586	0.744721	5.24865	7.97052	0.00475454
TRINITY_DN3106_c0_g2	-1.53467	5.59858	25.9004	3.59494e-07
Overlap_3796	-1.32498	5.55964	27.3563	1.69216e-07
Overlap_4829	-1.87637	5.63957	18.5724	1.63568e-05
Overlap_11415	2.05323	5.13121	48.1152	4.01898e-12
Overlap_8928	-1.37596	5.57052	21.6441	3.28217e-06
Overlap_10751	-1.28939	5.50393	14.7583	0.000122211
Overlap_8144	1.38147	5.1322	16.303	5.39793e-05
TRINITY_DN2006_c0_g1	0.779477	5.24437	7.31243	0.00684793
Overlap_6190	0.919659	5.22463	5.94596	0.014751
Overlap_9487	-0.924946	5.53114	8.76069	0.00307793
Overlap_8283	0.908164	5.19893	9.55942	0.00198926
Overlap_1099	-1.2067	5.54333	24.5685	7.17135e-07
Overlap_2064	-0.923401	5.48557	9.79597	0.00174895
Overlap_8423	0.880888	5.22499	7.18683	0.00734408
Overlap_2531	-1.03173	5.54835	10.1127	0.00147254
TRINITY_DN1051_c1_g1	-1.0523	5.54239	15.6055	7.80284e-05
Overlap_5802	1.56206	5.15846	20.3704	6.38108e-06
TRINITY_DN83579_c0_g1	1.10513	5.18351	15.092	0.000102396
Overlap_8726	-0.685776	5.47229	7.01365	0.00808904
Overlap_11607	-1.08475	5.49892	10.9309	0.000945759
Overlap_699	-1.34593	5.54933	9.65166	0.00189181
TRINITY_DN22028_c0_g1	-1.83671	5.58897	14.3146	0.00015466
Overlap_5005	-1.42288	5.56941	19.6684	9.21113e-06
Overlap_7559	-1.73045	5.60758	39.0543	4.12181e-10
Overlap_6709	-1.57327	5.57307	22.696	1.89764e-06
TRINITY_DN5461_c0_g4	-0.646688	5.44003	5.80454	0.0159849
Overlap_10564	2.27628	5.068	48.7628	2.88866e-12
Overlap_10221	0.608334	5.21974	6.28305	0.0121898
Overlap_5410	0.707439	5.21781	7.14554	0.00751508
Overlap_1525	0.691682	5.22261	6.52805	0.0106186
TRINITY_DN1233_c0_g3	-1.29503	5.54743	20.4917	5.98904e-06
Overlap_4016	0.709147	5.19796	7.74635	0.00538212
Overlap_597	1.64908	5.10386	25.5254	4.36604e-07
TRINITY_DN32972_c0_g1	-0.853904	5.49418	9.49745	0.00205757
Overlap_8199	0.67511	5.20951	5.71354	0.0168345
Overlap_4310	0.807043	5.20204	7.98363	0.00472021
Overlap_7445	1.24788	5.141	17.002	3.734e-05
TRINITY_DN14047_c0_g1	1.17304	5.13096	9.68627	0.0018565
Overlap_10166	-1.95488	5.64456	58.9405	1.62512e-14
Overlap_10630	0.781595	5.18331	8.04713	0.00455757
Overlap_10617	3.51758	5.05873	66.9864	2.73382e-16
Overlap_1068	-1.59266	5.5696	17.7472	2.52283e-05
Overlap_8770	1.37554	5.10789	18.7606	1.48199e-05
Overlap_11434	0.785189	5.1926	8.32941	0.00390084
Overlap_8870	1.18535	5.12021	17.5326	2.82426e-05
Overlap_1311	0.9695	5.15529	11.9939	0.000533743
Overlap_5406	-1.11261	5.46723	9.97668	0.00158535
Overlap_6810	-0.94149	5.47597	9.2257	0.00238641
TRINITY_DN6480_c1_g1	0.844491	5.1741	8.88116	0.00288128
Overlap_11614	1.1806	5.14634	6.77306	0.00925439
TRINITY_DN756_c0_g2	0.653152	5.20469	6.26521	0.0123132
Overlap_9115	-1.19859	5.49219	11.1858	0.000824243
Overlap_9956	-0.961417	5.47195	10.7314	0.00105331
Overlap_8785	0.60608	5.198	6.27662	0.0122342
Overlap_9337	1.14993	5.131	19.0122	1.29885e-05
Overlap_8711	-1.89238	5.58053	22.4058	2.20703e-06
Overlap_11223	2.12793	5.01797	34.5865	4.07732e-09
Overlap_191	1.28287	5.13162	22.4678	2.13696e-06
Overlap_1090	1.74324	5.05534	22.9815	1.63568e-06
Overlap_9422	-1.06327	5.46337	7.55449	0.00598608
Overlap_3058	-1.33965	5.47712	12.7295	0.000359941
Overlap_6227	-0.761644	5.43576	8.40319	0.00374563
Overlap_4543	-0.772004	5.42956	6.73016	0.00947964
TRINITY_DN1581_c0_g1	-2.55785	5.64643	29.0325	7.11731e-08
Overlap_4191	-0.865645	5.42328	8.52386	0.00350521
TRINITY_DN23884_c0_g2	4.17969	4.96349	84.9727	3.02518e-20
Overlap_10822	1.04976	5.13137	14.6784	0.000127497
TRINITY_DN268_c0_g2	1.82244	5.00762	15.8365	6.90584e-05
Overlap_1455	1.80966	5.05694	29.5028	5.58355e-08
Overlap_1921	1.97275	5.06867	31.1099	2.43829e-08
Overlap_9688	-1.28802	5.49295	19.2412	1.15202e-05
Overlap_2715	-1.54055	5.52414	39.2523	3.72423e-10
TRINITY_DN3296_c0_g1	-1.40998	5.52868	28.3747	9.99638e-08
Overlap_7680	1.09554	5.12922	13.7029	0.000214127
TRINITY_DN5319_c0_g1	2.24792	5.01713	20.1709	7.08217e-06
Overlap_9340	0.622967	5.17106	5.85156	0.0155633
Overlap_4144	-0.72409	5.41439	5.76147	0.0163814
Overlap_9773	-0.796304	5.38121	5.81537	0.0158867
TRINITY_DN3353_c0_g1	0.678415	5.18255	7.09256	0.00774047
Overlap_5418	-0.84289	5.4024	9.65645	0.00188688
Overlap_9410	0.712285	5.13669	7.81916	0.00516953
Overlap_7921	-0.746273	5.39325	8.3746	0.00380502
Overlap_2994	-2.67662	5.60058	36.8424	1.28075e-09
Overlap_9328	-0.972311	5.41669	11.0329	0.000895072
Overlap_5769	0.801216	5.13994	7.88731	0.00497828
TRINITY_DN77423_c0_g1	1.58347	5.09004	14.9907	0.000108041
Overlap_8401	-1.32583	5.48224	14.2824	0.000157333
Overlap_7690	-0.83058	5.37237	8.35467	0.00384698
Overlap_8644	1.07745	5.11387	17.3367	3.13088e-05
Overlap_7094	1.85599	5.02328	22.7089	1.8849e-06
Overlap_7688	-1.74004	5.55075	19.7711	8.72912e-06
TRINITY_DN5974_c0_g1	-0.895983	5.38906	9.6043	0.00194123
Overlap_5030	-1.11049	5.45622	14.0569	0.000177365
TRINITY_DN10418_c0_g1	-0.932623	5.38504	5.67945	0.0171647
TRINITY_DN17594_c1_g1	-0.982024	5.4255	12.256	0.00046376
Overlap_6715	0.662294	5.15752	7.06237	0.00787199
Overlap_11431	3.05395	5.00206	74.6499	5.62051e-18
TRINITY_DN6424_c3_g1	0.745889	5.12801	8.20279	0.00418259
TRINITY_DN3318_c0_g4	1.6471	5.05524	17.2435	3.28821e-05
Overlap_7251	0.771238	5.16478	6.33035	0.0118689
Overlap_1198	-1.24163	5.46989	7.56203	0.00596109
Overlap_10990	-0.932776	5.43311	9.67562	0.00186729
Overlap_6147	-1.43122	5.48108	12.0944	0.000505731
Overlap_3835	-0.807117	5.3701	8.29124	0.00398368
Overlap_11888	-0.893162	5.36503	7.56647	0.00594642
Overlap_8051	-0.585345	5.33656	6.60212	0.0101858
Overlap_8339	-0.925113	5.39093	8.57987	0.003399
Overlap_5174	0.907769	5.09767	7.59241	0.00586145
Overlap_7271	-0.998956	5.39819	14.5122	0.000139257
Overlap_10450	-0.738869	5.35984	8.52687	0.00349941
Overlap_6482	1.79295	5.04868	25.8636	3.66417e-07
Overlap_5039	1.43852	5.0639	20.3903	6.31484e-06
Overlap_4759	-0.857456	5.39115	12.0574	0.000515873
Overlap_5151	1.20843	5.05518	21.6515	3.2696e-06
Overlap_7596	-1.29215	5.45765	24.6696	6.805e-07
TRINITY_DN14446_c0_g1	-0.817624	5.37287	7.72881	0.00543465
Overlap_3746	-0.887356	5.35117	9.26795	0.00233199
Overlap_11643	0.892149	5.1225	7.98955	0.00470481
Overlap_2162	2.03526	4.98931	32.6186	1.12139e-08
TRINITY_DN9965_c0_g1	2.78741	4.94895	17.7098	2.57299e-05
Overlap_3577	-0.770919	5.40277	7.00196	0.00814203
Overlap_823	-0.84438	5.35055	12.9082	0.00032715
Overlap_854	0.915651	5.07532	11.7404	0.000611567
Overlap_1157	-1.11707	5.38899	14.4566	0.000143427
TRINITY_DN936_c0_g1	-0.993278	5.42616	7.25119	0.00708541
TRINITY_DN4887_c2_g1	-1.32051	5.4609	22.1511	2.52013e-06
TRINITY_DN1057_c1_g1	0.75198	5.08399	5.93497	0.0148433
Overlap_7197	0.882085	5.08555	7.00904	0.00810993
Overlap_11439	-0.659858	5.33958	7.50568	0.00615047
Overlap_5869	0.794668	5.07819	8.61363	0.00333656
Overlap_11317	0.938669	5.07552	10.7002	0.00107121
Overlap_3992	-2.18151	5.65979	33.1484	8.53874e-09
Overlap_8468	1.00019	5.10232	13.2984	0.000265629
Overlap_2579	-1.21451	5.41413	16.9559	3.82575e-05
Overlap_11512	1.79186	4.96661	17.2327	3.30688e-05
Overlap_11308	0.67163	5.10171	5.80648	0.0159672
Overlap_902	-0.735513	5.33141	7.46535	0.00628978
Overlap_11683	0.919572	5.07608	10.3797	0.00127408
Overlap_10960	0.69414	5.1239	6.64369	0.00995078
Overlap_2062	1.01023	5.07834	11.4087	0.000731008
Overlap_4721	1.59487	4.96414	11.4156	0.000728306
Overlap_6871	-1.85378	5.64237	13.5282	0.000235005
Overlap_8933	-0.821643	5.32302	7.2452	0.00710907
Overlap_4253	-1.07601	5.37042	17.798	2.45636e-05
TRINITY_DN26359_c0_g1	-1.28091	5.38368	7.78887	0.0052569
TRINITY_DN9542_c0_g1	-0.932265	5.38134	13.7252	0.000211601
Overlap_6944	0.919883	5.04638	7.26906	0.00701526
TRINITY_DN1801_c1_g1	1.1197	5.08655	12.1892	0.00048068
TRINITY_DN6656_c0_g1	0.81403	5.09902	10.5033	0.00119165
Overlap_9774	0.813079	5.06619	6.22039	0.0126287
TRINITY_DN685_c0_g1	-1.51845	5.46472	33.5902	6.80355e-09
Overlap_8747	0.76444	5.07716	8.86591	0.00290546
Overlap_1382	0.688486	5.10262	7.35277	0.00669596
Overlap_922	-0.99602	5.35739	9.07115	0.00259674
Overlap_8336	-1.08578	5.39386	12.3306	0.0004456
Overlap_9887	-1.38971	5.37692	12.605	0.000384724
Overlap_10260	-0.886271	5.33308	9.39065	0.00218095
Overlap_5178	1.35207	5.04622	7.83998	0.00511032
TRINITY_DN1498_c0_g2	2.04895	4.95028	38.7643	4.78187e-10
TRINITY_DN8207_c0_g1	-1.19357	5.39985	13.4591	0.000243819
Overlap_11466	-1.10781	5.34005	6.40294	0.0113932
Overlap_10681	-0.871104	5.36395	8.0688	0.00450339
Overlap_7132	-0.81137	5.3241	9.48253	0.00207438
Overlap_7550	1.05976	4.99187	11.6567	0.000639712
TRINITY_DN2907_c0_g2	1.54112	4.97047	21.7781	3.06069e-06
Overlap_6742	-1.40883	5.38996	13.4361	0.000246834
Overlap_1956	-0.752307	5.29249	7.43948	0.00638085
TRINITY_DN8835_c0_g2	-2.04774	5.55496	19.4909	1.01079e-05
Overlap_671	-0.990475	5.31486	7.67421	0.00560155
Overlap_9206	0.921692	5.04279	9.20616	0.00241202
TRINITY_DN15686_c0_g1	-1.19798	5.37776	24.2952	8.26436e-07
Overlap_6682	-0.971362	5.30232	6.79421	0.00914542
Overlap_5633	0.933651	5.03464	8.43564	0.00367937
Overlap_7373	-0.983044	5.33152	9.77169	0.00177219
Overlap_5423	0.988498	5.04182	10.294	0.00133464
Overlap_4113	0.955236	4.9738	6.68335	0.00973177
Overlap_9352	0.97147	5.00083	12.444	0.000419332
Overlap_10207	-0.715234	5.27725	7.57777	0.00590924
Overlap_9510	1.08486	4.97119	13.5278	0.00023506
Overlap_10057	0.728142	5.07953	6.78458	0.00919485
Overlap_4051	1.32966	4.99437	13.6202	0.000223765
Overlap_5629	-0.770256	5.30815	8.63273	0.00330177
Overlap_3562	0.714639	5.05015	6.57257	0.0103562
TRINITY_DN6179_c0_g1	-1.3447	5.39491	18.597	1.61479e-05
Overlap_3627	0.952377	5.05185	9.55933	0.00198936
TRINITY_DN1138_c0_g2	-0.635761	5.28586	6.662	0.00984903
Overlap_9767	1.26553	4.98763	20.0129	7.69233e-06
TRINITY_DN232_c0_g1	1.17839	4.9964	18.4848	1.71262e-05
TRINITY_DN8072_c0_g1	-0.99186	5.32648	13.3375	0.000260156
TRINITY_DN27497_c0_g2	-1.17951	5.33247	16.3076	5.38477e-05
Overlap_8249	0.736353	5.04794	7.82644	0.00514875
Overlap_1343	-0.671956	5.26394	6.26374	0.0123234
TRINITY_DN11681_c0_g1	-2.79686	5.63868	52.8206	3.65448e-13
TRINITY_DN316_c0_g1	-0.836324	5.28533	6.33338	0.0118486
Overlap_10481	1.2206	4.9597	14.8654	0.00011546
TRINITY_DN2511_c3_g1	1.39884	4.94111	26.7409	2.32646e-07
Overlap_5010	-1.64397	5.43644	33.3013	7.89303e-09
Overlap_11817	1.89359	4.87385	35.9102	2.06628e-09
Overlap_2871	-1.07895	5.29897	6.72048	0.00953118
TRINITY_DN11486_c0_g2	0.920435	5.01683	12.1981	0.000478395
Overlap_8440	0.624166	5.0504	6.87259	0.00875279
Overlap_2045	-1.36751	5.3736	20.2672	6.73464e-06
Overlap_5556	-0.845908	5.29673	10.429	0.00124053
Overlap_6823	0.874874	5.01774	11.5967	0.000660682
TRINITY_DN374_c3_g1	1.05806	5.01179	7.0844	0.00777577
Overlap_2607	0.608646	5.03213	5.9304	0.0148819
Overlap_8382	0.653603	5.02495	6.70516	0.00961342
Overlap_3750	-0.796023	5.26658	8.46842	0.00361366
Overlap_9123	0.939723	4.99102	11.1748	0.000829144
Overlap_6364	-1.04486	5.33714	13.174	0.000283864
TRINITY_DN3752_c0_g5	-1.14463	5.36241	9.86444	0.00168504
TRINITY_DN208834_c0_g1	-3.40412	5.65267	56.9241	4.52967e-14
TRINITY_DN10288_c0_g1	0.940181	4.99566	8.85337	0.00292548
Overlap_7543	-1.82542	5.4607	32.4372	1.23108e-08
TRINITY_DN163154_c1_g1	-2.65027	5.55111	61.007	5.68718e-15
Overlap_3339	0.894669	4.99061	8.56879	0.00341974
Overlap_937	-1.65571	5.38024	35.2333	2.9248e-09
Overlap_815	-0.924504	5.31019	8.37845	0.00379695
Overlap_7420	1.88097	4.89314	16.4733	4.93413e-05
Overlap_1845	0.922525	4.9592	11.7714	0.000601471
Overlap_617	-0.722714	5.23656	7.14357	0.00752332
TRINITY_DN1267_c5_g1	-0.970782	5.31061	11.1154	0.000856143
Overlap_1095	2.70797	4.821	78.4941	8.02367e-19
Overlap_7759	-0.760153	5.20774	8.41089	0.00372981
TRINITY_DN13276_c0_g1	-1.16353	5.34513	12.777	0.000350901
Overlap_8028	-1.44631	5.311	13.7281	0.000211267
TRINITY_DN5575_c0_g1	0.804625	4.98233	9.25636	0.00234679
Overlap_8019	-2.11528	5.4468	17.9209	2.30284e-05
Overlap_6131	-1.84635	5.40135	30.4653	3.39894e-08
TRINITY_DN106_c0_g1	1.09009	4.97112	11.0025	0.000909908
Overlap_1074	-1.05341	5.29046	15.2933	9.20404e-05
Overlap_7726	1.45994	4.90408	25.9885	3.43465e-07
Overlap_10957	0.802171	4.97596	8.15256	0.00430003
Overlap_4835	0.883106	4.96769	7.945	0.00482203
Overlap_7306	0.72814	4.99319	7.38762	0.00656744
TRINITY_DN25130_c1_g1	0.665176	4.97923	6.22408	0.0126025
Overlap_1465	1.04039	4.9276	10.8768	0.000973757
Overlap_3458	-1.31103	5.3392	19.2887	1.12367e-05
Overlap_4676	0.724342	4.9757	7.16118	0.00744983
TRINITY_DN14748_c0_g1	0.782862	4.99834	6.00451	0.0142694
TRINITY_DN7598_c0_g1	-1.73637	5.41847	22.5948	2.00027e-06
Overlap_7858	1.07119	4.93691	12.0246	0.000525037
Overlap_8106	1.60775	4.87642	33.5418	6.9748e-09
Overlap_8073	-0.822182	5.23582	6.6129	0.0101242
Overlap_11137	-1.04494	5.28736	20.2886	6.65977e-06
TRINITY_DN8621_c0_g3	0.765436	4.98912	7.91036	0.00491524
TRINITY_DN4945_c0_g1	-1.75174	5.38448	29.7242	4.98082e-08
Overlap_2224	0.900022	4.98904	8.43849	0.00367361
Overlap_715	-1.09192	5.23765	6.07798	0.0136877
Overlap_8825	1.57024	4.90165	15.9831	6.39096e-05
Overlap_9851	1.01593	4.92138	10.2482	0.00136816
Overlap_4592	-0.94131	5.23664	8.52325	0.00350638
TRINITY_DN71311_c0_g2	-1.61448	5.28974	6.62413	0.0100606
TRINITY_DN4216_c1_g2	1.35215	4.91032	12.8394	0.000339395
TRINITY_DN3070_c2_g1	-2.78383	5.47767	41.1857	1.38434e-10
TRINITY_DN1137_c0_g2	1.07797	4.9112	12.5702	0.000391948
Overlap_10798	1.5162	4.87192	24.1409	8.95363e-07
Overlap_5707	1.99045	4.83633	14.6891	0.00012678
Overlap_6963	0.784995	4.93731	8.67277	0.00323
TRINITY_DN10802_c0_g1	-1.15743	5.25354	10.2092	0.00139744
Overlap_8427	0.920309	4.9578	7.95926	0.00478419
Overlap_5300	0.937481	4.97055	7.18778	0.00734018
TRINITY_DN996_c0_g6	1.68129	4.88329	29.1463	6.71123e-08
Overlap_3032	-1.48917	5.36993	15.2335	9.50008e-05
Overlap_3559	3.06295	4.79635	34.5708	4.1102e-09
Overlap_4126	1.23781	4.88902	14.2657	0.000158731
Overlap_439	-0.733132	5.19127	9.79566	0.00174924
TRINITY_DN5111_c4_g1	0.76678	4.95438	7.1697	0.0074145
Overlap_4783	0.741663	4.95091	8.56798	0.00342127
TRINITY_DN2625_c0_g1	0.698127	4.96284	5.9294	0.0148903
TRINITY_DN7157_c1_g1	1.39821	4.89947	14.4825	0.000141465
Overlap_1180	-0.965403	5.21425	11.0956	0.000865336
Overlap_801	-1.70445	5.34725	14.6527	0.000129249
Overlap_2379	-0.776226	5.18313	6.56391	0.0104067
TRINITY_DN1027_c0_g2	1.6824	4.89508	9.21907	0.00239507
TRINITY_DN8362_c0_g2	-1.13532	5.26068	14.6669	0.000128276
TRINITY_DN5600_c1_g1	-0.812039	5.20637	8.90126	0.00284974
Overlap_4998	-0.711011	5.19603	7.78432	0.00527017
TRINITY_DN9993_c0_g4	-2.49283	5.57846	11.6772	0.0006327
Overlap_9254	1.18437	4.90059	13.735	0.000210494
Overlap_3372	-1.34263	5.26106	20.0218	7.65646e-06
Overlap_6408	0.855171	4.94311	7.71458	0.00547766
Overlap_5093	0.956675	4.90014	8.94196	0.00278694
Overlap_11773	0.971414	4.9081	10.2374	0.00137623
Overlap_558	-2.20765	5.39928	39.8268	2.77507e-10
Overlap_11844	0.916061	4.90143	11.1027	0.000862008
TRINITY_DN29081_c0_g1	-1.02884	5.26992	9.4918	0.00206392
Overlap_1486	-1.03425	5.24457	15.6711	7.53678e-05
Overlap_6712	-1.00418	5.23211	12.9488	0.000320129
Overlap_2940	0.936232	4.89458	9.37588	0.00219859
TRINITY_DN1583_c1_g1	1.02862	4.90048	17.8633	2.3735e-05
TRINITY_DN14067_c0_g1	-0.854006	5.16593	7.87306	0.00501766
Overlap_3744	1.03289	4.90068	10.3666	0.00128317
Overlap_2410	-0.734885	5.16593	9.78854	0.00175602
Overlap_1445	-0.646626	5.12721	5.67441	0.0172142
Overlap_4750	-1.02497	5.22375	15.2205	9.56576e-05
TRINITY_DN1959_c2_g1	-2.23946	5.4444	38.6488	5.07355e-10
TRINITY_DN301_c1_g1	0.855161	4.9278	8.49004	0.00357096
Overlap_594	0.922068	4.91939	9.37288	0.0022022
TRINITY_DN9524_c0_g1	-0.797299	5.17606	8.47453	0.00360154
Overlap_5714	0.952332	4.89611	7.52563	0.00608274
Overlap_1933	1.41909	4.81394	18.2981	1.88898e-05
Overlap_7135	-0.898586	5.18736	7.60544	0.00581924
Overlap_8224	1.08005	4.87281	9.01171	0.00268256
TRINITY_DN9423_c0_g1	-0.702314	5.13705	6.04265	0.0139643
TRINITY_DN2305_c1_g1	-1.14797	5.28599	8.28	0.0040084
Overlap_5553	1.03412	4.89965	11.3393	0.00075883
TRINITY_DN108_c0_g2	0.89999	4.85611	7.9923	0.00469768
Overlap_4865	-1.01916	5.18342	9.26304	0.00233825
Overlap_3408	-0.928912	5.21799	7.9982	0.00468238
Overlap_7986	-1.59282	5.31512	25.0079	5.70972e-07
TRINITY_DN1097_c0_g3	1.21628	4.84597	16.3585	5.24206e-05
Overlap_11852	0.625681	4.93542	5.79343	0.0160862
TRINITY_DN860_c2_g1	-1.12772	5.24785	11.9582	0.000544074
Overlap_6450	-1.21277	5.20731	12.6329	0.00037902
Overlap_7279	1.02606	4.84937	10.2954	0.00133359
TRINITY_DN112365_c0_g2	-1.892	5.38608	27.9819	1.22456e-07
Overlap_11023	0.944681	4.9057	10.4661	0.00121586
Overlap_5394	1.23857	4.87527	8.91336	0.00283093
TRINITY_DN21_c0_g7	-1.25086	5.21121	7.40131	0.00651763
Overlap_4852	1.21895	4.85302	14.1063	0.000172767
Overlap_3454	2.11101	4.75971	37.3155	1.00483e-09
Overlap_9819	1.61736	4.80608	25.8711	3.64999e-07
Overlap_10529	-0.857928	5.1621	5.84865	0.015589
Overlap_4465	-1.05085	5.20011	11.426	0.000724248
Overlap_11588	1.05971	4.85463	12.7396	0.000357997
TRINITY_DN4873_c0_g2	0.760898	4.90678	7.56555	0.00594946
Overlap_1045	-0.873522	5.16707	10.4254	0.00124293
Overlap_11188	0.66876	4.93445	5.80528	0.0159782
Overlap_11376	1.04214	4.84946	13.018	0.000308512
Overlap_9336	-0.701555	5.11463	6.70412	0.00961903
Overlap_4274	1.93003	4.76233	28.1315	1.13343e-07
Overlap_4241	-1.63771	5.26319	30.4033	3.50935e-08
Overlap_2501	0.943722	4.92632	6.64438	0.0099469
Overlap_11173	1.063	4.84339	13.0656	0.000300773
Overlap_1644	-0.743301	5.10677	6.23356	0.0125352
Overlap_7753	-1.18332	5.19591	14.8083	0.000119014
Overlap_5942	-1.19896	5.181	11.8474	0.000577414
Overlap_10045	-1.66149	5.23459	9.77801	0.00176611
TRINITY_DN22137_c0_g1	1.44256	4.8352	11.6384	0.000646031
Overlap_8685	2.2183	4.74728	46.6064	8.67776e-12
Overlap_9393	-1.89881	5.28596	31.7771	1.72918e-08
Overlap_9146	-1.11798	5.17266	12.5732	0.000391321
Overlap_9031	1.09846	4.83836	14.485	0.000141277
Overlap_1421	-0.894665	5.17826	10.3897	0.00126717
Overlap_4869	1.1743	4.79194	11.0569	0.000883577
Overlap_181	-1.56912	5.25717	21.7293	3.13958e-06
Overlap_11569	1.46572	4.80364	27.7293	1.39531e-07
TRINITY_DN4458_c0_g2	-1.53925	5.27852	8.20119	0.0041863
Overlap_5460	3.28388	4.68809	55.3239	1.02216e-13
Overlap_2718	-1.08962	5.15441	11.5525	0.000676582
Overlap_8178	0.677525	4.8957	7.37361	0.00661878
TRINITY_DN5265_c3_g1	-1.19922	5.18623	19.2513	1.14591e-05
Overlap_8948	0.721148	4.88313	7.31208	0.00684926
TRINITY_DN7056_c2_g1	1.93386	4.7543	21.9799	2.7552e-06
Overlap_8118	-1.03622	5.15257	11.2242	0.000807378
Overlap_2356	-1.36755	5.1967	25.4968	4.43116e-07
TRINITY_DN2725_c0_g1	1.92232	4.68749	31.3062	2.20373e-08
TRINITY_DN176134_c0_g1	-1.62418	5.26556	37.7026	8.23967e-10
Overlap_10110	-0.948685	5.15537	7.51544	0.00611723
Overlap_2282	0.614954	4.87763	6.28488	0.0121772
Overlap_5902	0.990292	4.83743	10.4951	0.00119693
TRINITY_DN60870_c0_g1	-2.74247	5.39925	56.7664	4.90769e-14
Overlap_4682	1.25867	4.79758	18.17	2.02036e-05
Overlap_4015	0.850285	4.86055	9.7485	0.00179469
Overlap_2104	-1.45298	5.21623	20.5598	5.77986e-06
Overlap_3145	-0.890556	5.13583	7.34111	0.00673952
Overlap_7288	-1.10687	5.15155	13.3329	0.000260796
TRINITY_DN525_c0_g1	0.75074	4.92827	6.10455	0.0134834
Overlap_2066	-1.20905	5.18623	22.7567	1.83862e-06
TRINITY_DN2040_c1_g1	-1.22488	5.20774	12.6671	0.000372144
Overlap_10859	0.714437	4.85931	6.29566	0.0121034
Overlap_1871	-1.31332	5.23475	8.90084	0.00285039
Overlap_8541	-1.78287	5.22569	14.7873	0.000120344
Overlap_10898	2.6102	4.73447	25.9969	3.41958e-07
Overlap_1837	-1.0737	5.15176	12.7814	0.000350087
Overlap_3764	2.24126	4.66508	30.5112	3.31946e-08
Overlap_10020	0.870436	4.86898	7.71497	0.00547648
Overlap_9174	0.959654	4.79056	7.2759	0.00698859
Overlap_2598	-0.650278	5.0722	6.66383	0.00983891
Overlap_1462	-0.952284	5.12332	15.4238	8.59016e-05
Overlap_9698	2.0191	4.68622	24.7858	6.40663e-07
Overlap_8738	1.15002	4.80021	16.3888	5.15891e-05
Overlap_12023	2.04709	4.70534	18.9345	1.35281e-05
Overlap_1640	-1.66232	5.24446	24.6716	6.79772e-07
Overlap_10827	0.984118	4.81331	11.1971	0.000819268
Overlap_6270	-1.05904	5.13629	16.5662	4.69808e-05
Overlap_1348	3.77639	4.66038	89.2246	3.5244e-21
TRINITY_DN1094_c1_g1	1.42128	4.77382	7.40971	0.00648728
Overlap_7855	0.830121	4.83422	11.9888	0.000535216
Overlap_6734	-2.28633	5.36472	41.2834	1.31683e-10
Overlap_7548	1.66103	4.76515	15.4981	8.25903e-05
Overlap_2915	-0.647249	5.05813	7.35523	0.00668681
Overlap_50	-1.1415	5.14826	20.7674	5.1857e-06
Overlap_11672	-2.05652	5.31416	27.5015	1.56977e-07
Overlap_11005	0.94956	4.82228	10.2926	0.00133566
Overlap_10445	-0.757708	5.05651	8.4939	0.0035634
Overlap_5090	1.69027	4.71723	20.2576	6.76841e-06
Overlap_11721	0.935219	4.81653	11.8559	0.000574798
Overlap_800	-0.986684	5.14489	9.97353	0.00158807
Overlap_5575	1.27937	4.76764	24.8269	6.27167e-07
TRINITY_DN2749_c1_g1	-0.891428	5.11217	8.80387	0.00300592
Overlap_1000	1.15557	4.78832	13.695	0.000215023
Overlap_2466	-1.1114	5.14165	17.8494	2.39097e-05
TRINITY_DN724_c0_g1	1.00722	4.80512	10.2779	0.00134635
Overlap_450	-1.61761	5.16073	20.6044	5.64658e-06
Overlap_8503	0.832011	4.80391	6.56282	0.0104131
Overlap_8393	-1.3625	5.14599	13.2411	0.000273876
Overlap_3072	-1.4218	5.17698	10.0123	0.00155499
Overlap_6476	0.630287	4.83917	6.63939	0.00997479
Overlap_892	-1.08567	5.1443	10.5895	0.00113729
Overlap_10395	0.644101	4.82168	6.04666	0.0139327
TRINITY_DN46091_c0_g1	0.826496	4.80174	8.37685	0.00380031
Overlap_8973	-1.37861	5.14958	22.6821	1.9114e-06
Overlap_10098	1.71055	4.73596	21.7243	3.14775e-06
Overlap_9681	-0.955108	5.09955	14.2272	0.000162008
Overlap_139	-1.32427	5.13555	11.8611	0.000573177
Overlap_5121	-1.14329	5.11744	15.9508	6.50106e-05
Overlap_11782	1.08389	4.76318	8.84611	0.00293714
TRINITY_DN5780_c0_g2	-1.35232	5.16222	28.2335	1.07527e-07
Overlap_9044	0.813849	4.83179	6.56829	0.0103811
TRINITY_DN6643_c0_g1	-1.13825	5.12304	16.8864	3.96846e-05
Overlap_11255	1.02758	4.76101	12.2025	0.000477257
Overlap_1128	0.782353	4.79799	6.15484	0.0131053
Overlap_4421	2.61556	4.6782	43.6649	3.89689e-11
Overlap_4740	0.940418	4.77069	7.96674	0.00476446
Overlap_6703	0.955928	4.78346	12.963	0.000317701
Overlap_7243	-2.07759	5.23682	43.5599	4.11188e-11
TRINITY_DN1278_c0_g1	0.862048	4.77845	8.38848	0.00377606
Overlap_3989	-1.00148	5.0932	15.0837	0.000102847
TRINITY_DN2539_c0_g1	0.823961	4.79689	10.1494	0.00144349
Overlap_11457	-0.619407	5.02397	5.72763	0.0167
Overlap_1609	1.06297	4.71317	12.1272	0.000496909
TRINITY_DN17897_c0_g1	1.11684	4.7613	13.7318	0.00021085
TRINITY_DN6536_c0_g6	-1.36809	5.11168	11.7943	0.000594138
Overlap_10644	0.719601	4.78537	6.85437	0.00884247
Overlap_7876	-0.727766	5.03554	6.86674	0.00878146
Overlap_10930	1.467	4.68117	11.05	0.000886862
TRINITY_DN4512_c0_g1	-0.664134	4.99453	6.91539	0.0085457
Overlap_4530	1.01073	4.75987	10.2845	0.00134149
Overlap_5088	1.5721	4.68956	34.0959	5.24604e-09
Overlap_8255	1.34673	4.74113	9.49995	0.00205478
TRINITY_DN1449_c2_g1	0.82848	4.75593	6.44248	0.0111423
TRINITY_DN1753_c1_g2	-1.78059	5.22702	12.4358	0.000421175
Overlap_6166	-1.20141	5.06825	8.07011	0.00450015
Overlap_10017	1.11885	4.69551	10.3683	0.00128198
Overlap_10312	-1.42463	5.1225	22.0199	2.69836e-06
Overlap_2387	-1.04446	5.03614	10.0575	0.00151731
TRINITY_DN657_c0_g1	1.01103	4.70577	10.3546	0.00129155
Overlap_704	-0.999718	5.05099	12.1621	0.000487697
TRINITY_DN1099_c1_g2	0.909858	4.75354	8.01301	0.00464426
Overlap_5920	1.82041	4.66296	39.4775	3.31864e-10
Overlap_9503	1.11785	4.74359	14.9899	0.000108088
Overlap_7123	-1.55555	5.11394	14.2606	0.000159165
Overlap_6453	1.76372	4.65028	34.9907	3.31292e-09
Overlap_7215	-0.840515	5.01103	11.7022	0.000624269
Overlap_11187	-1.05607	5.04579	13.4834	0.000240685
Overlap_10913	1.52307	4.6283	23.4172	1.30406e-06
Overlap_5499	1.7706	4.68593	13.0976	0.000295675
Overlap_7925	0.808808	4.77542	7.92868	0.00486573
Overlap_8294	1.64976	4.66929	26.8118	2.24265e-07
Overlap_11242	1.30454	4.68148	25.2145	5.12952e-07
TRINITY_DN2554_c1_g1	1.0876	4.73138	10.8045	0.00101254
Overlap_7378	-1.0684	5.04024	10.4887	0.00120108
Overlap_11014	2.13439	4.60122	32.5299	1.17372e-08
Overlap_10518	0.722262	4.77596	7.17443	0.00739499
Overlap_2292	-1.18965	5.05243	20.2649	6.74248e-06
Overlap_11835	1.09941	4.68763	15.2168	9.58472e-05
Overlap_9149	1.26327	4.67593	12.9716	0.00031625
Overlap_7353	-0.936738	4.99712	8.63039	0.00330601
Overlap_7331	1.03822	4.68076	13.6987	0.000214605
Overlap_11705	0.838764	4.72036	6.27384	0.0122534
Overlap_7381	0.693619	4.75312	6.58638	0.0102762
TRINITY_DN4561_c0_g1	1.1659	4.67824	12.7526	0.000355513
Overlap_717	0.850499	4.74186	11.3822	0.000741502
TRINITY_DN31139_c0_g1	1.48088	4.73278	8.24152	0.00409427
Overlap_8257	-0.847763	4.96587	9.46477	0.00209456
Overlap_7035	-0.868724	4.99047	7.31213	0.00684908
Overlap_3991	1.01881	4.71524	7.71887	0.00546467
Overlap_4724	-1.32762	5.09675	22.0959	2.59369e-06
Overlap_4948	-0.796776	4.97037	8.70379	0.00317549
Overlap_2974	1.12801	4.67951	13.3607	0.000256952
Overlap_9654	-1.00102	4.95446	6.38823	0.0114879
TRINITY_DN108557_c0_g1	-0.946425	5.04206	9.9679	0.00159293
TRINITY_DN17888_c0_g1	1.07318	4.72776	7.82122	0.00516362
Overlap_10258	0.834217	4.72845	10.186	0.00141511
Overlap_9788	0.975116	4.64978	8.1715	0.00425537
Overlap_10980	-0.846973	4.97329	6.08958	0.0135981
Overlap_7460	1.93099	4.58591	26.0998	3.24211e-07
TRINITY_DN2109_c5_g1	-0.941883	5.05015	6.10338	0.0134923
Overlap_9958	-0.997582	5.03205	9.21353	0.00240232
Overlap_4348	-1.25321	5.0559	24.7015	6.69306e-07
Overlap_5987	-0.904637	4.98473	7.84917	0.0050844
TRINITY_DN17680_c0_g1	-1.02637	5.00998	10.5061	0.00118984
Overlap_3721	0.699036	4.73782	6.29835	0.0120851
Overlap_2021	-1.08475	5.02442	11.3508	0.000754162
TRINITY_DN347_c0_g1	1.13869	4.70477	15.8199	6.9665e-05
Overlap_3846	-1.4051	5.05734	25.9348	3.53141e-07
Overlap_10401	1.22679	4.64885	10.1322	0.00145703
TRINITY_DN1430_c0_g1	-0.795987	4.96275	9.76903	0.00177476
Overlap_8008	-1.10116	4.97724	12.2496	0.000465361
Overlap_4886	-2.45968	5.3166	26.3155	2.89945e-07
Overlap_11716	0.652599	4.70683	6.32252	0.0119214
Overlap_10298	-1.84065	5.12731	41.4228	1.22618e-10
Overlap_5202	2.01606	4.57625	39.205	3.81557e-10
Overlap_10080	0.620811	4.71991	5.92674	0.0149128
Overlap_6331	1.15361	4.67422	15.2827	9.25598e-05
Overlap_6681	-1.16401	5.01518	12.0755	0.000510896
Overlap_457	-0.73954	4.96637	7.3997	0.00652349
Overlap_3758	1.55051	4.67152	14.2411	0.000160823
TRINITY_DN13397_c0_g1	-1.02447	5.02415	11.0457	0.000888909
Overlap_11107	0.806836	4.70796	9.10344	0.00255129
Overlap_10842	0.895136	4.67244	12.2673	0.000460975
Overlap_11336	1.46573	4.61917	18.035	2.16886e-05
Overlap_3473	0.76526	4.69798	8.66833	0.00323788
Overlap_9034	-0.997346	5.03043	7.03761	0.00798155
TRINITY_DN22074_c0_g1	1.5063	4.62219	24.1814	8.76753e-07
Overlap_3959	1.14976	4.67309	15.4557	8.44615e-05
Overlap_11263	0.722819	4.6834	6.81971	0.00901574
Overlap_10398	0.841491	4.69547	6.16553	0.0130263
Overlap_7200	-0.717186	4.94609	6.34994	0.0117385
Overlap_1089	-1.49517	5.07289	33.1629	8.47537e-09
Overlap_9862	1.20391	4.6328	19.9163	8.09075e-06
Overlap_8072	-2.04096	5.14	34.6789	3.88818e-09
Overlap_7905	-0.682801	4.91394	6.28958	0.012145
TRINITY_DN3333_c3_g1	1.07221	4.66085	14.1952	0.000164789
Overlap_5985	1.38429	4.61239	20.515	5.91653e-06
Overlap_9931	1.25571	4.62325	12.886	0.000331057
Overlap_4937	1.54456	4.63522	14.3316	0.000153273
Overlap_8049	3.27009	4.50062	77.2794	1.48405e-18
Overlap_5809	-0.734253	4.9291	5.72815	0.016695
TRINITY_DN2302_c0_g1	1.12167	4.63125	16.6589	4.47398e-05
TRINITY_DN49197_c0_g1	-1.39583	5.04115	21.5856	3.3838e-06
TRINITY_DN962_c0_g2	-0.970974	4.99019	7.70079	0.00551966
Overlap_10157	1.47568	4.56163	19.5312	9.89714e-06
Overlap_4568	1.15834	4.64567	14.1012	0.000173236
Overlap_5466	-1.02182	4.97656	16.4343	5.03651e-05
Overlap_4213	1.16406	4.62784	11.9921	0.000534269
Overlap_10409	1.30113	4.60935	18.9969	1.30931e-05
Overlap_10344	1.36146	4.586	15.7361	7.28227e-05
Overlap_10134	0.774764	4.67901	8.81227	0.00299211
Overlap_4214	-1.49247	5.06705	19.2068	1.17295e-05
Overlap_11843	1.1197	4.6073	12.1979	0.000478421
Overlap_2465	-0.754484	4.88912	6.0316	0.014052
Overlap_2960	0.881551	4.6396	9.00668	0.00268995
TRINITY_DN9120_c0_g1	-1.70294	5.0457	17.4998	2.87343e-05
Overlap_8851	0.729865	4.67634	6.41389	0.0113231
Overlap_9596	1.30652	4.60951	21.9616	2.78154e-06
TRINITY_DN71_c1_g1	-0.868869	4.93718	9.84366	0.00170418
Overlap_1714	1.53731	4.59753	25.5386	4.33629e-07
Overlap_7662	-1.18405	4.96404	16.5253	4.80061e-05
Overlap_8017	-0.735649	4.92552	6.6011	0.0101916
Overlap_9119	1.01149	4.63765	15.4485	8.4783e-05
Overlap_6325	1.19255	4.58862	10.6141	0.00112228
Overlap_11384	0.839598	4.66461	10.6294	0.00111306
Overlap_3347	-1.31161	4.98977	23.0527	1.57617e-06
TRINITY_DN3584_c0_g1	0.818422	4.65397	7.28176	0.00696584
TRINITY_DN3312_c0_g1	-1.34233	5.00721	22.2796	2.35702e-06
Overlap_4908	0.798882	4.65367	9.67169	0.00187129
Overlap_8978	0.966216	4.60729	13.9122	0.00019155
Overlap_8983	-0.699513	4.86925	6.477	0.0109279
Overlap_6993	-1.46973	5.01682	35.3784	2.71482e-09
Overlap_4037	-1.76702	5.10627	40.1007	2.41201e-10
Overlap_9630	0.670783	4.66403	6.64774	0.00992817
TRINITY_DN7583_c0_g1	0.71624	4.66843	5.9577	0.0146531
Overlap_8500	2.43757	4.54743	53.3054	2.85523e-13
Overlap_9013	-1.35279	4.98458	20.8484	4.97104e-06
Overlap_1719	0.833524	4.64117	11.5194	0.00068873
Overlap_2950	-0.8418	4.89784	6.60553	0.0101663
Overlap_4850	1.14465	4.64922	10.308	0.00132453
TRINITY_DN4552_c0_g1	-0.713131	4.87144	6.26085	0.0123435
Overlap_5599	0.789939	4.65784	6.36418	0.0116447
Overlap_10475	2.00479	4.49315	32.0624	1.49298e-08
Overlap_9025	1.313	4.56974	20.9122	4.80814e-06
Overlap_2700	-0.930685	4.89897	12.9749	0.000315689
TRINITY_DN1013_c4_g1	0.815483	4.62739	6.92708	0.00849002
[truncated: 2,381 more rows]
