# Supplementary material for: Comparative transcriptomics reveals that a novel form of phenotypic plasticity evolved via lineage‐specific changes in gene expression
Source: Ecol Evol. 2023 Oct 20;13(10):e10646. doi: 10.1002/ece3.10646 (PMC10589077; doi:10.1002/ece3.10646)
Supplement: Supplementary file 1 — Data S1–S3. [file ECE3-13-e10646-s001.zip › ece310646-sup-0003-DataS3.xlsx]

## Sheet: 1) 24h sig Sm v non-sig Pc
Source Database	Annotation Term Name	Annotation Term ID	Adjusted P-value	-log10(Adjusted P-value)	Human Gene Intersecting Annotation Term (GenBank ID)
GO:MF	protein binding	GO:0005515	5.93813e-21	20.2264	AB016591,AC010789,AC104411,AC127002,AC144556,AF016535,AF072872,AF201468,AF359380,AJ012375,AJ237946,AK002021,AK025372,AK295995,AK299496,AK300588,AK312314,AK313129,AK315727,AL391497,AL513550,AP002992,AP003096,AY289212,AY669488,BC002506,BC002964,BC014445,BC016665,BC039133,BC042558,BC063850,BC065269,BC083496,BC093631,BC101677,BC110577,BC113616,BC132735,BC144509,BX640605,BX641073,CR457082,D26350,D3793…
GO:MF	catalytic activity, acting on a protein	GO:0140096	1.3702e-09	8.86322	AB016591,AF201468,AK002021,AK299496,AK315727,AL513550,AP002992,AY669488,BC039133,BC042558,BC132735,M58028,NM_000314,NM_000789,NM_001040458,NM_001080395,NM_001099402,NM_001142498,NM_001144965,NM_001198868,NM_001282427,NM_001289164,NM_001291415,NM_001304808,NM_001321082,NM_001323289,NM_001346495,NM_001347968,NM_001362770,NM_001364589,NM_001366474,NM_001375601,NM_001384506,NM_001410745,NM_001536,NM_…
GO:MF	enzyme binding	GO:0019899	8.14194e-09	8.08927	AB016591,AC127002,AF016535,AF201468,AK299496,AK300588,AP003096,AY289212,BC002506,BC063850,BC113616,BC144509,BX640605,D37933,NM_000088,NM_000314,NM_000381,NM_000789,NM_001006617,NM_001046,NM_001099402,NM_001127510,NM_001142498,NM_001256,NM_001308176,NM_001323289,NM_001330700,NM_001348068,NM_001364589,NM_001368068,NM_001374791,NM_001377299,NM_001377446,NM_001378026,NM_001386187,NM_001536,NM_001677,…
GO:MF	cytoskeletal protein binding	GO:0008092	1.59477e-08	7.7973	AY289212,BC002964,BC063850,BC093631,BC101677,NM_000257,NM_000381,NM_000720,NM_000789,NM_001025579,NM_001127510,NM_001135556,NM_001144769,NM_001184970,NM_001193416,NM_001308342,NM_001318734,NM_001348068,NM_001364716,NM_001368068,NM_001376537,NM_001384453,NM_001384506,NM_001384704,NM_001384831,NM_001386187,NM_002018,NM_002356,NM_003372,NM_004850,NM_005030,NM_005400,NM_005993,NM_006612,NM_006659,NM_…
GO:MF	catalytic activity	GO:0003824	5.26809e-08	7.27835	AB016591,AF016535,AF201468,AJ237946,AK002021,AK025372,AK299496,AK313129,AK315727,AL513550,AL832603,AP002992,AY669488,BC002964,BC014445,BC039133,BC042558,BC062339,BC063850,BC078661,BC093631,BC132735,BX641073,CR457082,M58028,NM_000314,NM_000381,NM_000642,NM_000704,NM_000709,NM_000789,NM_001006617,NM_001014437,NM_001024228,NM_001034,NM_001040458,NM_001080395,NM_001096,NM_001099402,NM_001130081,NM_00…
GO:MF	ion binding	GO:0043167	1.9652e-07	6.70659	AB016591,AC144556,AF016535,AJ237946,AK002021,AK299496,AK312314,AK313129,AL513550,AP002992,AY669488,BC002964,BC014445,BC062339,BC063850,BC078661,BC093631,BC101677,BC110577,BC113616,BC132735,BX641073,CR457082,D26350,M58028,NM_000088,NM_000257,NM_000381,NM_000704,NM_000709,NM_000720,NM_000789,NM_001006617,NM_001014437,NM_001024228,NM_001034,NM_001040458,NM_001042492,NM_001080395,NM_001096,NM_0010994…
GO:MF	binding	GO:0005488	1.39455e-06	5.85557	AB016591,AC004080,AC010789,AC104411,AC127002,AC144556,AF016535,AF072872,AF201468,AF359380,AJ012375,AJ237946,AK002021,AK025372,AK295995,AK299496,AK300588,AK312314,AK313129,AK315727,AL391497,AL513550,AP002992,AP003096,AY289212,AY669488,BC002506,BC002964,BC014445,BC016665,BC039133,BC042558,BC062339,BC063850,BC065269,BC078661,BC083496,BC093631,BC101677,BC110577,BC113616,BC132735,BC144509,BX640605,BX6…
GO:MF	histone modifying activity	GO:0140993	8.70501e-06	5.06023	AB016591,AP002992,NM_001142498,NM_001291415,NM_001304808,NM_001321082,NM_001366474,NM_001536,NM_003884,NM_004973,NM_005933,NM_006284,NM_006618,NM_014712,NM_018433,NM_030647,NM_032482,NM_198274
GO:MF	cation binding	GO:0043169	2.43967e-05	4.61267	AB016591,AC144556,AK002021,AK299496,AK312314,AK313129,AL513550,AP002992,AY669488,BC014445,BC062339,BC078661,BC110577,BC113616,BC132735,BX641073,CR457082,D26350,NM_000088,NM_000381,NM_000704,NM_000709,NM_000720,NM_000789,NM_001014437,NM_001024228,NM_001034,NM_001040458,NM_001042492,NM_001096,NM_001099401,NM_001142498,NM_001144769,NM_001145145,NM_001172766,NM_001173523,NM_001193414,NM_001198868,NM_…
GO:MF	tubulin binding	GO:0015631	3.41982e-05	4.466	AY289212,BC063850,BC093631,NM_000381,NM_001025579,NM_001127510,NM_001135556,NM_001144769,NM_001193416,NM_001376537,NM_001384506,NM_001384831,NM_003372,NM_005030,NM_005993,NM_006612,NM_006659,NM_007029,NM_014640,NM_015112,NM_015140,NM_020134,NM_145735,NM_153047,X90840,XM_017019607
GO:MF	kinase binding	GO:0019900	3.57216e-05	4.44707	BC002506,BC063850,BC144509,BX640605,D37933,NM_000789,NM_001006617,NM_001046,NM_001099402,NM_001127510,NM_001142498,NM_001308176,NM_001330700,NM_001348068,NM_001364589,NM_001368068,NM_001374791,NM_001378026,NM_001386187,NM_001536,NM_001677,NM_002300,NM_002356,NM_002605,NM_002849,NM_003242,NM_003884,NM_004421,NM_005030,NM_005526,NM_005921,NM_005923,NM_006098,NM_018998,NM_053056,NM_130787,NM_133379,…
GO:MF	protein kinase binding	GO:0019901	5.05715e-05	4.29609	BC002506,BC063850,BC144509,BX640605,D37933,NM_000789,NM_001006617,NM_001046,NM_001099402,NM_001127510,NM_001142498,NM_001308176,NM_001330700,NM_001348068,NM_001364589,NM_001368068,NM_001374791,NM_001378026,NM_001386187,NM_001536,NM_001677,NM_002356,NM_002849,NM_003242,NM_003884,NM_004421,NM_005030,NM_005526,NM_005921,NM_005923,NM_006098,NM_018998,NM_053056,NM_130787,NM_133379,NM_145735,XM_0170073…
GO:MF	metal ion binding	GO:0046872	7.53012e-05	4.1232	AB016591,AC144556,AK002021,AK299496,AK312314,AK313129,AL513550,AP002992,AY669488,BC014445,BC062339,BC078661,BC110577,BC113616,BC132735,BX641073,CR457082,D26350,NM_000088,NM_000381,NM_000704,NM_000709,NM_000720,NM_000789,NM_001014437,NM_001024228,NM_001034,NM_001040458,NM_001096,NM_001099401,NM_001142498,NM_001144769,NM_001145145,NM_001172766,NM_001173523,NM_001193414,NM_001198868,NM_001244808,NM_…
GO:MF	histone methyltransferase activity	GO:0042054	0.000774787	3.11082	AP002992,NM_001321082,NM_001366474,NM_001536,NM_004973,NM_005933,NM_014712,NM_032482,NM_198274
GO:MF	ATP binding	GO:0005524	0.000794101	3.10012	AF016535,AJ237946,AK002021,AK299496,BC014445,BC093631,BC101677,M58028,NM_000257,NM_000704,NM_001014437,NM_001080395,NM_001096,NM_001193416,NM_001258392,NM_001282427,NM_001320032,NM_001323289,NM_001330700,NM_001346495,NM_001362770,NM_001384506,NM_001410745,NM_001686,NM_003215,NM_003242,NM_003342,NM_003913,NM_003969,NM_004341,NM_004850,NM_004969,NM_005030,NM_005400,NM_005502,NM_005916,NM_005921,NM_…
GO:MF	purine ribonucleoside triphosphate binding	GO:0035639	0.00103144	2.98656	AF016535,AJ237946,AK002021,AK299496,BC014445,BC063850,BC093631,BC101677,M58028,NM_000257,NM_000704,NM_001014437,NM_001024228,NM_001080395,NM_001096,NM_001193414,NM_001193416,NM_001258392,NM_001282427,NM_001320032,NM_001323289,NM_001330700,NM_001346495,NM_001362770,NM_001374791,NM_001379671,NM_001384506,NM_001388,NM_001410745,NM_001686,NM_003215,NM_003242,NM_003342,NM_003913,NM_003969,NM_004341,NM…
GO:MF	transferase activity	GO:0016740	0.00148441	2.82845	AK002021,AK299496,AK313129,AK315727,AP002992,AY669488,BC039133,BC042558,BX641073,CR457082,NM_000381,NM_000642,NM_001006617,NM_001080395,NM_001096,NM_001099402,NM_001142498,NM_001144965,NM_001278504,NM_001282427,NM_001304808,NM_001321082,NM_001323289,NM_001346495,NM_001362770,NM_001366474,NM_001375601,NM_001384506,NM_001410745,NM_001536,NM_001543,NM_003215,NM_003242,NM_003342,NM_003884,NM_003913,N…
GO:MF	adenyl nucleotide binding	GO:0030554	0.00220383	2.65682	AF016535,AJ237946,AK002021,AK299496,BC014445,BC093631,BC101677,M58028,NM_000257,NM_000704,NM_001014437,NM_001080395,NM_001096,NM_001142498,NM_001193416,NM_001258392,NM_001282427,NM_001320032,NM_001323289,NM_001330700,NM_001346495,NM_001362770,NM_001377299,NM_001384506,NM_001410745,NM_001686,NM_002300,NM_003215,NM_003242,NM_003342,NM_003913,NM_003969,NM_004341,NM_004850,NM_004969,NM_005030,NM_0054…
GO:MF	purine nucleotide binding	GO:0017076	0.0026877	2.57062	AF016535,AJ237946,AK002021,AK299496,BC014445,BC063850,BC093631,BC101677,M58028,NM_000257,NM_000704,NM_001014437,NM_001024228,NM_001080395,NM_001096,NM_001142498,NM_001193414,NM_001193416,NM_001258392,NM_001282427,NM_001320032,NM_001323289,NM_001330700,NM_001346495,NM_001362770,NM_001374791,NM_001377299,NM_001379671,NM_001384506,NM_001388,NM_001410745,NM_001686,NM_002300,NM_003215,NM_003242,NM_003…
GO:MF	adenyl ribonucleotide binding	GO:0032559	0.0028131	2.55081	AF016535,AJ237946,AK002021,AK299496,BC014445,BC093631,BC101677,M58028,NM_000257,NM_000704,NM_001014437,NM_001080395,NM_001096,NM_001193416,NM_001258392,NM_001282427,NM_001320032,NM_001323289,NM_001330700,NM_001346495,NM_001362770,NM_001384506,NM_001410745,NM_001686,NM_003215,NM_003242,NM_003342,NM_003913,NM_003969,NM_004341,NM_004850,NM_004969,NM_005030,NM_005400,NM_005502,NM_005916,NM_005921,NM_…
GO:MF	purine ribonucleotide binding	GO:0032555	0.00352264	2.45313	AF016535,AJ237946,AK002021,AK299496,BC014445,BC063850,BC093631,BC101677,M58028,NM_000257,NM_000704,NM_001014437,NM_001024228,NM_001080395,NM_001096,NM_001193414,NM_001193416,NM_001258392,NM_001282427,NM_001320032,NM_001323289,NM_001330700,NM_001346495,NM_001362770,NM_001374791,NM_001379671,NM_001384506,NM_001388,NM_001410745,NM_001686,NM_003215,NM_003242,NM_003342,NM_003913,NM_003969,NM_004341,NM…
GO:MF	ribonucleotide binding	GO:0032553	0.00469972	2.32793	AF016535,AJ237946,AK002021,AK299496,BC014445,BC063850,BC093631,BC101677,M58028,NM_000257,NM_000704,NM_001014437,NM_001024228,NM_001080395,NM_001096,NM_001193414,NM_001193416,NM_001258392,NM_001282427,NM_001320032,NM_001323289,NM_001330700,NM_001346495,NM_001362770,NM_001374791,NM_001379671,NM_001384506,NM_001388,NM_001410745,NM_001686,NM_003215,NM_003242,NM_003342,NM_003913,NM_003969,NM_004341,NM…
GO:MF	nucleotide binding	GO:0000166	0.00513338	2.2896	AF016535,AJ237946,AK002021,AK299496,BC014445,BC063850,BC093631,BC101677,M58028,NM_000257,NM_000704,NM_001014437,NM_001024228,NM_001080395,NM_001096,NM_001142498,NM_001193414,NM_001193416,NM_001258392,NM_001282427,NM_001320032,NM_001323289,NM_001330700,NM_001346495,NM_001362770,NM_001374791,NM_001377299,NM_001379671,NM_001384506,NM_001388,NM_001410745,NM_001536,NM_001686,NM_002300,NM_003215,NM_003…
GO:MF	nucleoside phosphate binding	GO:1901265	0.00521484	2.28276	AF016535,AJ237946,AK002021,AK299496,BC014445,BC063850,BC093631,BC101677,M58028,NM_000257,NM_000704,NM_001014437,NM_001024228,NM_001080395,NM_001096,NM_001142498,NM_001193414,NM_001193416,NM_001258392,NM_001282427,NM_001320032,NM_001323289,NM_001330700,NM_001346495,NM_001362770,NM_001374791,NM_001377299,NM_001379671,NM_001384506,NM_001388,NM_001410745,NM_001536,NM_001686,NM_002300,NM_003215,NM_003…
GO:MF	microtubule binding	GO:0008017	0.00570087	2.24406	AY289212,BC063850,BC093631,NM_000381,NM_001025579,NM_001127510,NM_001135556,NM_001144769,NM_001376537,NM_001384506,NM_001384831,NM_005030,NM_006612,NM_006659,NM_015112,NM_020134,X90840,XM_017019607
GO:MF	beta-catenin binding	GO:0008013	0.00767255	2.11506	BC113616,NM_001127510,NM_001308176,NM_001320114,NM_001379347,NM_004421,NM_014000,NM_014712,NM_031283,U02310
GO:MF	histone H3 methyltransferase activity	GO:0140938	0.00771346	2.11275	NM_001321082,NM_001366474,NM_004973,NM_005933,NM_014712,NM_032482,NM_198274
GO:MF	anion binding	GO:0043168	0.00886041	2.05255	AF016535,AJ237946,AK002021,AK299496,BC002964,BC014445,BC063850,BC093631,BC101677,D26350,M58028,NM_000257,NM_000704,NM_000789,NM_001006617,NM_001014437,NM_001024228,NM_001080395,NM_001096,NM_001142498,NM_001184970,NM_001193414,NM_001193416,NM_001258392,NM_001282427,NM_001320032,NM_001323289,NM_001330700,NM_001346495,NM_001362770,NM_001364589,NM_001374791,NM_001379671,NM_001384506,NM_001388,NM_0014…
GO:MF	identical protein binding	GO:0042802	0.00933922	2.02969	AK300588,AK313129,BC002506,BC014445,BC063850,CR457082,NM_000088,NM_000314,NM_000381,NM_001001550,NM_001008223,NM_001014437,NM_001025579,NM_001034,NM_001142498,NM_001172766,NM_001184970,NM_001204089,NM_001244808,NM_001278055,NM_001282427,NM_001291415,NM_001303103,NM_001308176,NM_001348068,NM_001353990,NM_001362770,NM_001362897,NM_001364589,NM_001366474,NM_001377446,NM_001395207,NM_001536,NM_001859…
GO:MF	protein-lysine N-methyltransferase activity	GO:0016279	0.0124398	1.90519	AP002992,NM_001321082,NM_001366474,NM_004973,NM_005933,NM_014712,NM_032482,NM_198274
GO:MF	lysine N-methyltransferase activity	GO:0016278	0.0140723	1.85164	AP002992,NM_001321082,NM_001366474,NM_004973,NM_005933,NM_014712,NM_032482,NM_198274
GO:MF	protein-containing complex binding	GO:0044877	0.0335772	1.47396	AB016591,AJ012375,AK299496,BC101677,BC113616,BC144509,DQ924532,NM_000257,NM_000314,NM_001001550,NM_001127510,NM_001135556,NM_001142498,NM_001144769,NM_001193416,NM_001242597,NM_001278055,NM_001282353,NM_001308191,NM_001348068,NM_001364716,NM_001384453,NM_001386187,NM_001677,NM_002018,NM_002356,NM_002840,NM_002874,NM_003105,NM_003242,NM_003713,NM_004596,NM_005030,NM_006098,NM_013336,NM_014000,NM_0…
GO:MF	transcription factor binding	GO:0008134	0.0379253	1.42107	AB016591,AK300588,NM_001142498,NM_001162499,NM_001193416,NM_001199620,NM_001244808,NM_001300961,NM_001303103,NM_001363741,NM_001379347,NM_001546,NM_002202,NM_002874,NM_003884,NM_004496,NM_005526,NM_005618,NM_006284,NM_014712,NM_018433,NM_023067,NM_032482,NM_201269,NM_207038,NM_207291,NR_049763
GO:MF	protein methyltransferase activity	GO:0008276	0.0473927	1.32429	AP002992,NM_001321082,NM_001366474,NM_001536,NM_004973,NM_005933,NM_014712,NM_032482,NM_198274
GO:MF	small molecule binding	GO:0036094	0.0489599	1.31016	AF016535,AJ237946,AK002021,AK299496,BC014445,BC063850,BC093631,BC101677,D26350,M58028,NM_000257,NM_000704,NM_001014437,NM_001024228,NM_001080395,NM_001096,NM_001142498,NM_001193414,NM_001193416,NM_001258392,NM_001282427,NM_001320032,NM_001323289,NM_001330700,NM_001346495,NM_001362770,NM_001364589,NM_001374791,NM_001377299,NM_001379671,NM_001384506,NM_001388,NM_001393637,NM_001410745,NM_001536,NM_…
GO:MF	ATP-dependent activity	GO:0140657	0.0490078	1.30973	AF016535,AJ237946,BC002964,BC093631,BC101677,M58028,NM_000257,NM_000704,NM_001135556,NM_001193416,NM_001258392,NM_001320032,NM_001330700,NM_001677,NM_001686,NM_005500,NM_005502,NM_005916,NM_005998,NM_006430,NM_006585,NM_006612,NM_022168,NM_030752,X90840,XM_017019607
GO:MF	cytoskeletal anchor activity	GO:0008093	0.0498517	1.30232	NM_001384704,NM_001386187,NM_001395207,NM_015250,NM_020987
GO:BP	multicellular organism development	GO:0007275	4.31331e-21	20.3652	AC004080,AC010789,AC144556,AF072872,AK295995,AK299496,AK300588,AK312314,AK313129,AL513550,AP002992,AY669488,BC002506,BC016665,BC042558,BC065269,BC101677,BC113616,BC132735,BC144509,BX640605,CR457082,D37933,KC485577,NM_000088,NM_000257,NM_000314,NM_000381,NM_000422,NM_000789,NM_001006617,NM_001008701,NM_001025579,NM_001034,NM_001040458,NM_001042492,NM_001046,NM_001080395,NM_001100619,NM_001127510,N…
GO:BP	developmental process	GO:0032502	4.45781e-20	19.3509	AB016591,AC004080,AC010789,AC144556,AF072872,AK295995,AK299496,AK300588,AK312314,AK313129,AL365338,AL513550,AP002992,AY669488,BC002506,BC014445,BC016665,BC042558,BC062339,BC065269,BC078661,BC101677,BC113616,BC132735,BC144509,BX640605,CR457082,D37933,DQ924532,KC485577,NM_000088,NM_000257,NM_000314,NM_000381,NM_000422,NM_000635,NM_000789,NM_001006617,NM_001008223,NM_001008701,NM_001011718,NM_001025…
GO:BP	anatomical structure development	GO:0048856	1.42051e-19	18.8476	AC004080,AC010789,AC144556,AF072872,AK295995,AK299496,AK300588,AK312314,AK313129,AL513550,AP002992,AY669488,BC002506,BC014445,BC016665,BC042558,BC065269,BC101677,BC113616,BC132735,BC144509,BX640605,CR457082,D37933,DQ924532,KC485577,NM_000088,NM_000257,NM_000314,NM_000381,NM_000422,NM_000635,NM_000789,NM_001006617,NM_001008701,NM_001011718,NM_001025579,NM_001034,NM_001040458,NM_001042492,NM_001046…
GO:BP	system development	GO:0048731	2.26799e-19	18.6444	AC004080,AC010789,AC144556,AF072872,AK295995,AK299496,AK300588,AK312314,AK313129,AL513550,AP002992,AY669488,BC002506,BC016665,BC065269,BC101677,BC113616,BX640605,CR457082,D37933,KC485577,NM_000088,NM_000257,NM_000314,NM_000789,NM_001006617,NM_001008701,NM_001025579,NM_001040458,NM_001042492,NM_001046,NM_001080395,NM_001100619,NM_001127510,NM_001130969,NM_001142498,NM_001144965,NM_001163,NM_001166…
GO:BP	anatomical structure morphogenesis	GO:0009653	4.44865e-17	16.3518	AC004080,AC010789,AF072872,AK295995,AK300588,AK313129,BC002506,BC014445,BC065269,BC101677,BC113616,DQ924532,KC485577,NM_000088,NM_000257,NM_000314,NM_000422,NM_000635,NM_000789,NM_001025579,NM_001040458,NM_001042492,NM_001046,NM_001127510,NM_001130969,NM_001142498,NM_001144965,NM_001166286,NM_001184970,NM_001198868,NM_001204089,NM_001244808,NM_001261403,NM_001282353,NM_001282427,NM_001291415,NM_0…
GO:BP	protein modification process	GO:0036211	7.46293e-16	15.1271	AB016591,AC010789,AC104411,AF072872,AK002021,AK299496,AK300588,AK313129,AK315727,AL513550,AP002992,AP003096,AY669488,BC002506,BC002964,BC039133,BC042558,BC144509,DQ924532,KC485577,M58028,NM_000314,NM_000789,NM_001006617,NM_001042492,NM_001080395,NM_001099402,NM_001127510,NM_001130969,NM_001142498,NM_001144965,NM_001162499,NM_001193416,NM_001199620,NM_001244950,NM_001256,NM_001278504,NM_001282427,…
GO:BP	macromolecule modification	GO:0043412	3.45346e-15	14.4617	AB016591,AC010789,AC104411,AF072872,AK002021,AK299496,AK300588,AK313129,AK315727,AL513550,AP002992,AP003096,AY669488,BC002506,BC002964,BC016665,BC039133,BC042558,BC062339,BC144509,DQ924532,KC485577,M58028,NM_000314,NM_000789,NM_001006617,NM_001042492,NM_001080395,NM_001099402,NM_001127510,NM_001130969,NM_001142498,NM_001144965,NM_001162499,NM_001193416,NM_001199620,NM_001244950,NM_001256,NM_00127…
GO:BP	nervous system development	GO:0007399	1.79923e-14	13.7449	AC010789,AC144556,AF072872,AK295995,AK299496,AK300588,AK312314,AK313129,BC016665,BC065269,BC113616,D37933,KC485577,NM_000314,NM_000789,NM_001006617,NM_001008701,NM_001025579,NM_001042492,NM_001080395,NM_001100619,NM_001127510,NM_001130969,NM_001144965,NM_001163,NM_001166286,NM_001172766,NM_001204089,NM_001244808,NM_001244950,NM_001289164,NM_001291415,NM_001308176,NM_001320114,NM_001321082,NM_0013…
GO:BP	protein metabolic process	GO:0019538	3.76412e-14	13.4243	AB016591,AC010789,AC104411,AF072872,AF201468,AJ012375,AK002021,AK299496,AK300588,AK313129,AK315727,AL513550,AP002992,AP003096,AY289212,AY669488,BC002506,BC002964,BC039133,BC042558,BC065269,BC113616,BC132735,BC144509,BX641073,DQ924532,KC485577,M58028,NM_000314,NM_000422,NM_000789,NM_001006617,NM_001014437,NM_001025096,NM_001040458,NM_001042492,NM_001080395,NM_001099402,NM_001127510,NM_001130081,NM…
GO:BP	organonitrogen compound metabolic process	GO:1901564	1.45907e-13	12.8359	AB016591,AC010789,AC104411,AF072872,AF201468,AJ012375,AK002021,AK299496,AK300588,AK313129,AK315727,AL513550,AP002992,AP003096,AY289212,AY669488,BC002506,BC002964,BC039133,BC042558,BC065269,BC113616,BC132735,BC144509,BX641073,CR457082,DQ924532,KC485577,M58028,NM_000257,NM_000314,NM_000422,NM_000709,NM_000789,NM_001006617,NM_001014437,NM_001025096,NM_001040458,NM_001042492,NM_001080395,NM_001096,NM…
GO:BP	regulation of developmental process	GO:0050793	5.37182e-13	12.2699	AB016591,AC010789,AF072872,AK295995,AK299496,AK300588,AL365338,AP002992,BC002506,BC014445,BC016665,BC042558,BC078661,BC113616,DQ924532,KC485577,NM_000088,NM_000314,NM_000422,NM_000789,NM_001008223,NM_001008701,NM_001040458,NM_001042492,NM_001046,NM_001127510,NM_001130969,NM_001142498,NM_001144965,NM_001166286,NM_001204089,NM_001244808,NM_001244950,NM_001282750,NM_001289164,NM_001304808,NM_0013081…
GO:BP	cellular developmental process	GO:0048869	1.04388e-12	11.9813	AB016591,AC004080,AC010789,AF072872,AK295995,AK299496,AK300588,AK313129,BC014445,BC016665,BC042558,BC062339,BC078661,BC101677,BC113616,D37933,KC485577,NM_000088,NM_000257,NM_000314,NM_000422,NM_000635,NM_000789,NM_001008223,NM_001025096,NM_001025579,NM_001040458,NM_001042492,NM_001127510,NM_001130969,NM_001142498,NM_001144965,NM_001166286,NM_001184970,NM_001193414,NM_001193416,NM_001204089,NM_001…
GO:BP	multicellular organismal process	GO:0032501	2.30447e-12	11.6374	AC004080,AC010789,AC144556,AF016535,AF072872,AF201468,AK295995,AK299496,AK300588,AK312314,AK313129,AL365338,AL513550,AP002992,AY669488,BC002506,BC002964,BC016665,BC042558,BC062339,BC065269,BC101677,BC113616,BC132735,BC144509,BX640605,CR457082,D37933,KC485577,NM_000088,NM_000257,NM_000314,NM_000381,NM_000422,NM_000635,NM_000720,NM_000789,NM_001001550,NM_001006617,NM_001008701,NM_001025096,NM_00102…
GO:BP	cellular component morphogenesis	GO:0032989	3.02944e-12	11.5186	AK313129,BC101677,BC113616,NM_000257,NM_000314,NM_000635,NM_001025579,NM_001130969,NM_001144965,NM_001184970,NM_001204089,NM_001308176,NM_001320114,NM_001323289,NM_001330077,NM_001330700,NM_001346495,NM_001348731,NM_001368068,NM_001377446,NM_001379347,NM_001384506,NM_001384704,NM_001384901,NM_001386187,NM_002018,NM_002202,NM_003392,NM_003692,NM_004421,NM_005221,NM_006063,NM_014000,NM_015336,NM_02…
GO:BP	cell differentiation	GO:0030154	3.56279e-12	11.4482	AB016591,AC004080,AC010789,AF072872,AK295995,AK299496,AK300588,AK313129,BC014445,BC016665,BC042558,BC062339,BC078661,BC101677,BC113616,D37933,KC485577,NM_000088,NM_000257,NM_000314,NM_000422,NM_000635,NM_000789,NM_001008223,NM_001025096,NM_001025579,NM_001040458,NM_001042492,NM_001127510,NM_001130969,NM_001142498,NM_001144965,NM_001166286,NM_001193414,NM_001193416,NM_001204089,NM_001244808,NM_001…
GO:BP	animal organ development	GO:0048513	3.58606e-12	11.4454	AC004080,AC010789,AC144556,AF072872,AK295995,AK299496,AK300588,AK313129,AL513550,AP002992,AY669488,BC016665,BC042558,BC101677,BC113616,BX640605,CR457082,KC485577,NM_000088,NM_000257,NM_000314,NM_000422,NM_000789,NM_001006617,NM_001025579,NM_001042492,NM_001080395,NM_001099401,NM_001127510,NM_001142498,NM_001172766,NM_001198868,NM_001204089,NM_001244808,NM_001261403,NM_001282353,NM_001289164,NM_00…
GO:BP	regulation of cellular component organization	GO:0051128	6.57771e-12	11.1819	AC004080,AC010789,AC104411,AC127002,AF072872,AK002021,AK299496,AK300588,BC002506,BC002964,BC014445,BC016665,BC144509,D37933,DQ924532,KC485577,NM_000314,NM_000381,NM_000422,NM_000789,NM_001006617,NM_001008701,NM_001024228,NM_001025096,NM_001025579,NM_001042492,NM_001127510,NM_001130081,NM_001130969,NM_001142498,NM_001144965,NM_001166286,NM_001184970,NM_001193416,NM_001244808,NM_001256,NM_001278055…
GO:BP	positive regulation of biological process	GO:0048518	2.55099e-11	10.5933	AB016591,AC004080,AC010789,AF016535,AF072872,AF201468,AK002021,AK295995,AK299496,AK300588,AK315727,AL365338,AP002992,AY669488,BC002506,BC002964,BC014445,BC016665,BC065269,BC113616,BC132735,BC144509,BX640605,D37933,DQ924532,KC485577,NM_000088,NM_000314,NM_000381,NM_000422,NM_000635,NM_000720,NM_000789,NM_001001550,NM_001006617,NM_001008701,NM_001025579,NM_001034,NM_001040458,NM_001042492,NM_001046…
GO:BP	positive regulation of cellular process	GO:0048522	1.26986e-10	9.89624	AB016591,AC004080,AC010789,AF016535,AF072872,AF201468,AK002021,AK299496,AK300588,AK315727,AP002992,AY669488,BC002506,BC002964,BC014445,BC016665,BC113616,BC132735,BC144509,BX640605,D37933,DQ924532,KC485577,NM_000088,NM_000314,NM_000381,NM_000422,NM_000635,NM_000789,NM_001001550,NM_001006617,NM_001008701,NM_001025579,NM_001034,NM_001042492,NM_001046,NM_001099402,NM_001127510,NM_001130081,NM_0011309…
GO:BP	embryo development	GO:0009790	1.30353e-10	9.88488	AC004080,AC010789,AF072872,AK295995,AK299496,AK300588,AK313129,BC113616,BC132735,BC144509,KC485577,NM_000088,NM_000789,NM_001025579,NM_001034,NM_001042492,NM_001163,NM_001166286,NM_001289164,NM_001291415,NM_001348731,NM_001378617,NM_001536,NM_001543,NM_002202,NM_002356,NM_002849,NM_002874,NM_002901,NM_003106,NM_003107,NM_003242,NM_003392,NM_003713,NM_003884,NM_004421,NM_004496,NM_004850,NM_004922…
GO:BP	response to endogenous stimulus	GO:0009719	2.16345e-10	9.66485	AC004080,AC010789,AF072872,AF201468,AK299496,AK313129,AL365338,BC132735,BX640605,D26350,DQ924532,KC485577,NM_000088,NM_000642,NM_000789,NM_001001550,NM_001025579,NM_001042492,NM_001127510,NM_001130969,NM_001142498,NM_001166286,NM_001204089,NM_001244808,NM_001282353,NM_001282427,NM_001300961,NM_001308191,NM_001330077,NM_001348731,NM_001364589,NM_001378101,NM_001384453,NM_001410745,NM_001543,NM_001…
GO:BP	regulation of cellular process	GO:0050794	2.80406e-10	9.55221	AB016591,AC004080,AC010789,AC104411,AC127002,AF016535,AF072872,AF201468,AJ012375,AK002021,AK295995,AK299496,AK300588,AK312314,AK313129,AK315727,AL137644,AL365338,AP002992,AP003096,AY289212,AY669488,BC002506,BC002964,BC014445,BC016665,BC039133,BC042558,BC062339,BC063850,BC065269,BC078661,BC083496,BC113616,BC132735,BC144509,BX640605,D26350,D37933,DQ924532,KC485577,NM_000088,NM_000314,NM_000381,NM_0…
GO:BP	positive regulation of macromolecule metabolic process	GO:0010604	3.56477e-10	9.44797	AB016591,AC004080,AC010789,AF072872,AK002021,AK299496,AK300588,AK315727,AP002992,AY669488,BC002506,BC002964,BC016665,BC065269,BC113616,BC144509,BX640605,DQ924532,KC485577,NM_000088,NM_000314,NM_000422,NM_000635,NM_000789,NM_001006617,NM_001099402,NM_001127510,NM_001130081,NM_001130969,NM_001142498,NM_001162499,NM_001166286,NM_001193416,NM_001199620,NM_001244808,NM_001261403,NM_001282427,NM_001291…
GO:BP	cellular response to endogenous stimulus	GO:0071495	4.34351e-10	9.36216	AC004080,AC010789,AF072872,AF201468,AK299496,AK313129,AL365338,BC132735,BX640605,D26350,DQ924532,KC485577,NM_000088,NM_000789,NM_001001550,NM_001025579,NM_001042492,NM_001127510,NM_001130969,NM_001142498,NM_001166286,NM_001204089,NM_001244808,NM_001282353,NM_001282427,NM_001300961,NM_001308191,NM_001330077,NM_001348731,NM_001378101,NM_001384453,NM_001410745,NM_001543,NM_002114,NM_002202,NM_002605…
GO:BP	circulatory system development	GO:0072359	6.47856e-10	9.18852	AC004080,AC010789,AF072872,AK295995,AK313129,BC002506,BC101677,BC113616,KC485577,NM_000088,NM_000257,NM_000314,NM_000789,NM_001040458,NM_001042492,NM_001046,NM_001127510,NM_001142498,NM_001244808,NM_001282427,NM_001291415,NM_001308176,NM_001330077,NM_001364589,NM_001368068,NM_001378617,NM_001386187,NM_001395207,NM_001536,NM_001543,NM_001686,NM_001946,NM_002202,NM_003107,NM_003242,NM_003392,NM_003…
GO:BP	cell part morphogenesis	GO:0032990	1.08903e-09	8.96296	AK313129,BC113616,NM_000314,NM_001025579,NM_001130969,NM_001144965,NM_001184970,NM_001204089,NM_001308176,NM_001320114,NM_001323289,NM_001330077,NM_001330700,NM_001346495,NM_001348731,NM_001377446,NM_001379347,NM_001384506,NM_001384704,NM_001384901,NM_002202,NM_003392,NM_003692,NM_004421,NM_005221,NM_014000,NM_015336,NM_020134,NM_020796,NM_020987,NM_025179,NM_025185,NM_145735,NM_153047,NM_153617,…
GO:BP	embryo development ending in birth or egg hatching	GO:0009792	1.39847e-09	8.85435	AC010789,AF072872,AK299496,AK313129,BC113616,BC132735,BC144509,KC485577,NM_000088,NM_000789,NM_001025579,NM_001034,NM_001042492,NM_001163,NM_001166286,NM_001291415,NM_001348731,NM_001378617,NM_001536,NM_001543,NM_002202,NM_002356,NM_002849,NM_002901,NM_003107,NM_003242,NM_003392,NM_004421,NM_004496,NM_004922,NM_005618,NM_005941,NM_006200,NM_006284,NM_014640,NM_014909,NM_015946,NM_022166,NM_025132…
GO:BP	cell projection morphogenesis	GO:0048858	1.59364e-09	8.79761	AK313129,BC113616,NM_000314,NM_001025579,NM_001130969,NM_001144965,NM_001184970,NM_001204089,NM_001308176,NM_001320114,NM_001323289,NM_001330077,NM_001330700,NM_001346495,NM_001348731,NM_001377446,NM_001379347,NM_001384506,NM_001384704,NM_001384901,NM_002202,NM_003392,NM_003692,NM_004421,NM_005221,NM_014000,NM_015336,NM_020134,NM_020796,NM_020987,NM_025179,NM_025185,NM_145735,NM_153047,NM_153617,…
GO:BP	head development	GO:0060322	2.13566e-09	8.67047	AC010789,AC144556,AF072872,AK295995,AK300588,AK313129,BC016665,BC113616,KC485577,NM_000088,NM_000314,NM_000789,NM_001006617,NM_001025579,NM_001042492,NM_001080395,NM_001172766,NM_001244808,NM_001308176,NM_001320114,NM_001321082,NM_001330077,NM_001330700,NM_001377446,NM_001543,NM_001546,NM_002202,NM_003106,NM_003242,NM_003392,NM_005221,NM_005222,NM_005618,NM_006493,NM_006659,NM_014712,NM_021629,NM…
GO:BP	central nervous system development	GO:0007417	2.16798e-09	8.66394	AC010789,AC144556,AF072872,AK295995,AK300588,AK312314,AK313129,BC016665,BC113616,KC485577,NM_000314,NM_000789,NM_001006617,NM_001025579,NM_001042492,NM_001080395,NM_001172766,NM_001244808,NM_001289164,NM_001308176,NM_001320114,NM_001321082,NM_001330077,NM_001330700,NM_001364589,NM_001377446,NM_001543,NM_001546,NM_002202,NM_002356,NM_003106,NM_003107,NM_003242,NM_003392,NM_003713,NM_004973,NM_0052…
GO:BP	anatomical structure formation involved in morphogenesis	GO:0048646	4.25076e-09	8.37153	AC010789,AF072872,AK300588,AK313129,BC002506,BC014445,BC101677,BC113616,KC485577,NM_000088,NM_000257,NM_000635,NM_000789,NM_001040458,NM_001042492,NM_001046,NM_001142498,NM_001166286,NM_001261403,NM_001282353,NM_001282427,NM_001291415,NM_001330077,NM_001368068,NM_001378617,NM_001384704,NM_001386187,NM_001686,NM_002018,NM_002202,NM_003106,NM_003107,NM_003242,NM_003392,NM_004421,NM_004496,NM_004712…
GO:BP	plasma membrane bounded cell projection morphogenesis	GO:0120039	4.95056e-09	8.30535	AK313129,BC113616,NM_000314,NM_001025579,NM_001130969,NM_001144965,NM_001204089,NM_001308176,NM_001320114,NM_001323289,NM_001330077,NM_001330700,NM_001346495,NM_001348731,NM_001377446,NM_001379347,NM_001384506,NM_001384704,NM_001384901,NM_002202,NM_003392,NM_003692,NM_004421,NM_005221,NM_014000,NM_015336,NM_020134,NM_020796,NM_020987,NM_025179,NM_025185,NM_145735,NM_153047,NM_153617,NM_170663,NM_…
GO:BP	positive regulation of metabolic process	GO:0009893	6.40836e-09	8.19325	AB016591,AC004080,AC010789,AF072872,AK002021,AK299496,AK300588,AK315727,AP002992,AY669488,BC002506,BC002964,BC016665,BC065269,BC113616,BC144509,BX640605,DQ924532,KC485577,NM_000088,NM_000314,NM_000422,NM_000635,NM_000789,NM_001001550,NM_001006617,NM_001099402,NM_001127510,NM_001130081,NM_001130969,NM_001142498,NM_001162499,NM_001166286,NM_001193416,NM_001199620,NM_001244808,NM_001261403,NM_001282…
GO:BP	chordate embryonic development	GO:0043009	7.33865e-09	8.13438	AC010789,AF072872,AK299496,AK313129,BC113616,BC132735,KC485577,NM_000088,NM_001025579,NM_001034,NM_001042492,NM_001163,NM_001166286,NM_001291415,NM_001348731,NM_001378617,NM_001536,NM_001543,NM_002202,NM_002356,NM_002849,NM_002901,NM_003107,NM_003242,NM_003392,NM_004421,NM_004496,NM_004922,NM_005618,NM_005941,NM_006200,NM_006284,NM_014640,NM_014909,NM_015946,NM_022166,NM_025132,NM_025179,NM_02518…
GO:BP	heart development	GO:0007507	8.25441e-09	8.08331	AC004080,AC010789,AF072872,AK295995,AK313129,BC101677,BC113616,KC485577,NM_000257,NM_000314,NM_000789,NM_001042492,NM_001127510,NM_001244808,NM_001291415,NM_001364589,NM_001368068,NM_001378617,NM_001386187,NM_001395207,NM_001536,NM_001543,NM_001946,NM_002202,NM_003107,NM_003242,NM_003392,NM_003884,NM_004421,NM_004849,NM_004850,NM_004973,NM_005618,NM_006200,NM_133379,NM_198274,NM_201384,NM_207521,…
GO:BP	neuron projection morphogenesis	GO:0048812	8.8463e-09	8.05324	AK313129,BC113616,NM_000314,NM_001025579,NM_001130969,NM_001144965,NM_001204089,NM_001308176,NM_001320114,NM_001323289,NM_001330077,NM_001330700,NM_001346495,NM_001348731,NM_001377446,NM_001379347,NM_001384506,NM_001384704,NM_001384901,NM_002202,NM_003392,NM_003692,NM_004421,NM_005221,NM_014000,NM_015336,NM_020134,NM_020796,NM_020987,NM_025179,NM_025185,NM_153047,NM_153617,NM_170663,NM_175607,NM_…
GO:BP	response to growth factor	GO:0070848	1.06719e-08	7.97176	AC004080,AC010789,AF072872,AK299496,AK313129,BC132735,KC485577,NM_000088,NM_001001550,NM_001042492,NM_001142498,NM_001166286,NM_001204089,NM_001282353,NM_001330077,NM_001348731,NM_001378101,NM_001410745,NM_001543,NM_001946,NM_002114,NM_002605,NM_003105,NM_003106,NM_003242,NM_003392,NM_004712,NM_004850,NM_005221,NM_005618,NM_005916,NM_006098,NM_006219,NM_006618,NM_007029,NM_015336,NM_015946,NM_020…
GO:BP	cell morphogenesis	GO:0000902	1.08244e-08	7.9656	AC004080,AK313129,BC113616,DQ924532,NM_000314,NM_001025579,NM_001042492,NM_001130969,NM_001144965,NM_001184970,NM_001204089,NM_001282353,NM_001308176,NM_001320114,NM_001323289,NM_001330077,NM_001330700,NM_001346495,NM_001348731,NM_001374791,NM_001377446,NM_001379347,NM_001384506,NM_001384704,NM_001384901,NM_002202,NM_003392,NM_003692,NM_004421,NM_005221,NM_005245,NM_005993,NM_014000,NM_015336,NM_…
GO:BP	brain development	GO:0007420	1.13208e-08	7.94612	AC010789,AC144556,AF072872,AK295995,AK300588,AK313129,BC016665,BC113616,KC485577,NM_000314,NM_000789,NM_001006617,NM_001025579,NM_001042492,NM_001080395,NM_001172766,NM_001244808,NM_001308176,NM_001320114,NM_001321082,NM_001330077,NM_001330700,NM_001377446,NM_001543,NM_001546,NM_002202,NM_003106,NM_003242,NM_003392,NM_005221,NM_005618,NM_006493,NM_006659,NM_014712,NM_021629,NM_025179,NM_030647,NM…
GO:BP	regulation of cell communication	GO:0010646	1.28754e-08	7.89024	AC004080,AC010789,AF072872,AF201468,AK299496,AK315727,AL365338,BC002506,BC002964,BC063850,BC113616,BC132735,BC144509,D37933,DQ924532,KC485577,NM_000088,NM_000314,NM_000381,NM_000789,NM_001001550,NM_001006617,NM_001008223,NM_001024228,NM_001029875,NM_001042492,NM_001046,NM_001099402,NM_001127510,NM_001130969,NM_001142498,NM_001163,NM_001166286,NM_001184970,NM_001193416,NM_001198868,NM_001204089,NM…
GO:BP	neuron projection development	GO:0031175	1.7165e-08	7.76536	AF072872,AK313129,BC016665,BC113616,D37933,KC485577,NM_000314,NM_001025579,NM_001130969,NM_001144965,NM_001166286,NM_001204089,NM_001308176,NM_001320114,NM_001323289,NM_001330077,NM_001330700,NM_001346495,NM_001348731,NM_001377446,NM_001379347,NM_001384506,NM_001384704,NM_001384831,NM_001384901,NM_001536,NM_002202,NM_002840,NM_003392,NM_003692,NM_004421,NM_005221,NM_007029,NM_014000,NM_015336,NM_…
GO:BP	neuron differentiation	GO:0030182	1.72333e-08	7.76363	AC010789,AF072872,AK300588,AK313129,BC016665,BC113616,D37933,KC485577,NM_000314,NM_001025579,NM_001130969,NM_001144965,NM_001166286,NM_001204089,NM_001308176,NM_001320114,NM_001323289,NM_001330077,NM_001330700,NM_001346495,NM_001348731,NM_001351391,NM_001377446,NM_001379347,NM_001384506,NM_001384704,NM_001384831,NM_001384901,NM_001536,NM_001546,NM_002202,NM_002840,NM_003106,NM_003107,NM_003392,NM…
GO:BP	generation of neurons	GO:0048699	1.97355e-08	7.70475	AC010789,AF072872,AK300588,AK313129,BC016665,BC113616,D37933,KC485577,NM_000314,NM_001025579,NM_001042492,NM_001130969,NM_001144965,NM_001166286,NM_001204089,NM_001308176,NM_001320114,NM_001323289,NM_001330077,NM_001330700,NM_001346495,NM_001348731,NM_001351391,NM_001377446,NM_001379347,NM_001384506,NM_001384704,NM_001384831,NM_001384901,NM_001536,NM_001546,NM_002202,NM_002840,NM_003106,NM_003107…
GO:BP	neurogenesis	GO:0022008	2.37896e-08	7.62361	AC010789,AF072872,AK300588,AK313129,BC016665,BC113616,D37933,KC485577,NM_000314,NM_000789,NM_001025579,NM_001042492,NM_001130969,NM_001144965,NM_001166286,NM_001204089,NM_001308176,NM_001320114,NM_001323289,NM_001330077,NM_001330700,NM_001346495,NM_001348731,NM_001351391,NM_001377299,NM_001377446,NM_001379347,NM_001384506,NM_001384704,NM_001384831,NM_001384901,NM_001536,NM_001546,NM_002202,NM_002…
GO:BP	regulation of biological process	GO:0050789	2.66255e-08	7.5747	AB016591,AC004080,AC010789,AC104411,AC127002,AF016535,AF072872,AF201468,AJ012375,AK002021,AK295995,AK299496,AK300588,AK312314,AK313129,AK315727,AL137644,AL365338,AP002992,AP003096,AY289212,AY669488,BC002506,BC002964,BC014445,BC016665,BC039133,BC042558,BC062339,BC063850,BC065269,BC078661,BC083496,BC113616,BC132735,BC144509,BX640605,D26350,D37933,DQ924532,KC485577,NM_000088,NM_000257,NM_000314,NM_0…
GO:BP	locomotion	GO:0040011	3.01686e-08	7.52045	AB016591,AC010789,AK299496,AK300588,AK313129,BC002506,BC002964,BC113616,KC485577,NM_000088,NM_000314,NM_000789,NM_001042492,NM_001046,NM_001127510,NM_001130081,NM_001130969,NM_001142498,NM_001204089,NM_001244808,NM_001244950,NM_001282427,NM_001320114,NM_001330077,NM_001346201,NM_001363741,NM_001377446,NM_001378101,NM_001384506,NM_001384901,NM_001686,NM_002202,NM_002849,NM_003105,NM_003242,NM_0033…
GO:BP	regulation of signaling	GO:0023051	5.2967e-08	7.27599	AC004080,AC010789,AF072872,AF201468,AK299496,AK315727,AL365338,BC002506,BC002964,BC063850,BC113616,BC132735,BC144509,D37933,DQ924532,KC485577,NM_000088,NM_000314,NM_000381,NM_000789,NM_001001550,NM_001006617,NM_001008223,NM_001024228,NM_001029875,NM_001042492,NM_001046,NM_001099402,NM_001127510,NM_001130969,NM_001142498,NM_001163,NM_001166286,NM_001184970,NM_001193416,NM_001198868,NM_001204089,NM…
GO:BP	cell development	GO:0048468	5.56573e-08	7.25448	AC004080,AF072872,AK299496,AK300588,AK313129,BC016665,BC042558,BC101677,BC113616,D37933,KC485577,NM_000257,NM_000314,NM_000635,NM_000789,NM_001025579,NM_001042492,NM_001130969,NM_001142498,NM_001144965,NM_001166286,NM_001193414,NM_001204089,NM_001244808,NM_001258392,NM_001282353,NM_001289164,NM_001304808,NM_001308176,NM_001320114,NM_001323289,NM_001330077,NM_001330700,NM_001346495,NM_001348731,NM…
GO:BP	positive regulation of nitrogen compound metabolic process	GO:0051173	1.35982e-07	6.86652	AB016591,AC004080,AC010789,AF072872,AK002021,AK300588,AK315727,AP002992,AY669488,BC002506,BC002964,BC016665,BC113616,BC144509,BX640605,DQ924532,KC485577,NM_000088,NM_000314,NM_000422,NM_000635,NM_000789,NM_001006617,NM_001099402,NM_001127510,NM_001130081,NM_001130969,NM_001142498,NM_001162499,NM_001166286,NM_001193416,NM_001199620,NM_001261403,NM_001282427,NM_001300961,NM_001321082,NM_001330077,N…
GO:BP	cellular response to growth factor stimulus	GO:0071363	1.38992e-07	6.85701	AC004080,AC010789,AF072872,AK299496,AK313129,BC132735,KC485577,NM_000088,NM_001001550,NM_001042492,NM_001142498,NM_001166286,NM_001204089,NM_001282353,NM_001330077,NM_001348731,NM_001378101,NM_001410745,NM_001543,NM_002114,NM_002605,NM_003105,NM_003242,NM_003392,NM_004712,NM_005221,NM_005618,NM_005916,NM_006098,NM_006219,NM_006618,NM_007029,NM_015336,NM_015946,NM_020796,NM_052854,NM_153047,NM_207…
GO:BP	regulation of nitrogen compound metabolic process	GO:0051171	2.06218e-07	6.68567	AB016591,AC004080,AC010789,AC104411,AF072872,AJ012375,AK002021,AK295995,AK299496,AK300588,AK315727,AL137644,AP002992,AP003096,AY289212,AY669488,BC002506,BC002964,BC016665,BC062339,BC065269,BC083496,BC113616,BC144509,BX640605,DQ924532,KC485577,NM_000088,NM_000314,NM_000422,NM_000635,NM_000789,NM_001006617,NM_001042492,NM_001099402,NM_001127510,NM_001130081,NM_001130969,NM_001142498,NM_001162499,NM…
GO:BP	cell migration	GO:0016477	2.45907e-07	6.60923	AB016591,AC010789,AK299496,AK300588,AK313129,AL513550,BC002506,BC002964,BC113616,KC485577,NM_000088,NM_000314,NM_000789,NM_001001550,NM_001025579,NM_001042492,NM_001046,NM_001127510,NM_001130969,NM_001142498,NM_001204089,NM_001244808,NM_001282353,NM_001282427,NM_001308176,NM_001320114,NM_001323289,NM_001330700,NM_001346201,NM_001363741,NM_001377446,NM_001378101,NM_001384506,NM_001384901,NM_001686…
GO:BP	regulation of primary metabolic process	GO:0080090	3.37326e-07	6.47195	AB016591,AC004080,AC010789,AC104411,AF072872,AJ012375,AK002021,AK295995,AK299496,AK300588,AK315727,AL137644,AP002992,AP003096,AY289212,AY669488,BC002506,BC002964,BC016665,BC062339,BC065269,BC083496,BC113616,BC144509,BX640605,DQ924532,KC485577,NM_000088,NM_000314,NM_000422,NM_000635,NM_000789,NM_001001550,NM_001006617,NM_001042492,NM_001099402,NM_001127510,NM_001130081,NM_001130969,NM_001142498,NM…
GO:BP	positive regulation of cellular metabolic process	GO:0031325	3.58258e-07	6.4458	AB016591,AC004080,AC010789,AF072872,AK002021,AK300588,AK315727,AP002992,AY669488,BC002506,BC002964,BC016665,BC113616,BC144509,BX640605,DQ924532,KC485577,NM_000088,NM_000422,NM_000635,NM_000789,NM_001001550,NM_001006617,NM_001099402,NM_001130081,NM_001130969,NM_001142498,NM_001162499,NM_001166286,NM_001193416,NM_001199620,NM_001261403,NM_001282427,NM_001300961,NM_001321082,NM_001330077,NM_00133070…
GO:BP	regulation of multicellular organismal process	GO:0051239	3.87617e-07	6.4116	AC010789,AK295995,AK299496,AK300588,AL365338,AP002992,BC002506,BC002964,BC016665,BC042558,BC065269,BC113616,D37933,KC485577,NM_000088,NM_000257,NM_000314,NM_000422,NM_000720,NM_000789,NM_001001550,NM_001040458,NM_001042492,NM_001046,NM_001127510,NM_001142498,NM_001193416,NM_001244808,NM_001265611,NM_001282353,NM_001282427,NM_001282750,NM_001289164,NM_001304808,NM_001308342,NM_001320114,NM_0013232…
GO:BP	neuron development	GO:0048666	3.96811e-07	6.40142	AF072872,AK313129,BC016665,BC113616,D37933,KC485577,NM_000314,NM_001025579,NM_001130969,NM_001144965,NM_001166286,NM_001204089,NM_001308176,NM_001320114,NM_001323289,NM_001330077,NM_001330700,NM_001346495,NM_001348731,NM_001377446,NM_001379347,NM_001384506,NM_001384704,NM_001384831,NM_001384901,NM_001536,NM_002202,NM_002840,NM_003392,NM_003692,NM_004421,NM_005221,NM_005993,NM_006493,NM_007029,NM_…
GO:BP	regulation of cell migration	GO:0030334	5.63517e-07	6.24909	AB016591,AC010789,AK299496,AK300588,BC002506,BC002964,KC485577,NM_000088,NM_000314,NM_000789,NM_001042492,NM_001127510,NM_001130969,NM_001142498,NM_001204089,NM_001244808,NM_001282427,NM_001320114,NM_001346201,NM_001363741,NM_001377446,NM_001378101,NM_001384506,NM_001384901,NM_001686,NM_002849,NM_003105,NM_003242,NM_003392,NM_003713,NM_004850,NM_005400,NM_006098,NM_006219,NM_014000,NM_014909,NM_0…
GO:BP	regulation of cell projection organization	GO:0031344	6.28132e-07	6.20195	AF072872,BC002964,BC016665,D37933,KC485577,NM_000314,NM_001025579,NM_001127510,NM_001130081,NM_001130969,NM_001144965,NM_001166286,NM_001308176,NM_001323289,NM_001330077,NM_001348731,NM_001379347,NM_001384831,NM_001384901,NM_002840,NM_003392,NM_004421,NM_004849,NM_007029,NM_020134,NM_020796,NM_025179,NM_025185,NM_145735,NM_153047,NM_153617,NM_205842,NM_207521,NR_135569,U79716,X90840,XM_006713277,…
GO:BP	cell-cell signaling	GO:0007267	8.71652e-07	6.05966	AF072872,AF201468,AK300588,AK313129,BC002964,BC063850,BC113616,D37933,NM_000088,NM_000314,NM_000720,NM_000789,NM_001001550,NM_001024228,NM_001042492,NM_001046,NM_001127510,NM_001130969,NM_001163,NM_001184970,NM_001193416,NM_001282353,NM_001303103,NM_001308176,NM_001323289,NM_001330077,NM_001351391,NM_001362770,NM_001377142,NM_001379671,NM_001386187,NM_001410745,NM_002202,NM_003106,NM_003107,NM_00…
GO:BP	negative regulation of cellular process	GO:0048523	9.06918e-07	6.04243	AB016591,AC010789,AC127002,AF072872,AK295995,AK299496,AK300588,AL365338,AY289212,BC002506,BC002964,BC065269,BC078661,BC113616,BC144509,D26350,D37933,DQ924532,KC485577,NM_000088,NM_000314,NM_000381,NM_000789,NM_001001550,NM_001006617,NM_001008223,NM_001024228,NM_001029875,NM_001042492,NM_001127510,NM_001142498,NM_001144965,NM_001166286,NM_001172766,NM_001184970,NM_001193416,NM_001199620,NM_0012040…
GO:BP	biological regulation	GO:0065007	1.01271e-06	5.99452	AB016591,AC004080,AC010789,AC104411,AC127002,AF016535,AF072872,AF201468,AJ012375,AK002021,AK295995,AK299496,AK300588,AK312314,AK313129,AK315727,AL137644,AL365338,AP002992,AP003096,AY289212,AY669488,BC002506,BC002964,BC014445,BC016665,BC039133,BC042558,BC062339,BC063850,BC065269,BC078661,BC083496,BC113616,BC132735,BC144509,BX640605,D26350,D37933,DQ924532,KC485577,NM_000088,NM_000257,NM_000314,NM_0…
GO:BP	regulation of cellular metabolic process	GO:0031323	1.0193e-06	5.9917	AB016591,AC004080,AC010789,AC104411,AF072872,AJ012375,AK002021,AK295995,AK299496,AK300588,AK315727,AL137644,AP002992,AP003096,AY289212,AY669488,BC002506,BC002964,BC016665,BC062339,BC065269,BC083496,BC113616,BC144509,BX640605,DQ924532,KC485577,NM_000088,NM_000314,NM_000422,NM_000635,NM_000789,NM_001001550,NM_001006617,NM_001042492,NM_001099402,NM_001127510,NM_001130081,NM_001130969,NM_001142498,NM…
GO:BP	regulation of plasma membrane bounded cell projection organization	GO:0120035	1.21726e-06	5.91462	AF072872,BC002964,BC016665,D37933,KC485577,NM_000314,NM_001025579,NM_001127510,NM_001130081,NM_001130969,NM_001144965,NM_001166286,NM_001308176,NM_001323289,NM_001330077,NM_001348731,NM_001384831,NM_001384901,NM_002840,NM_003392,NM_004421,NM_004849,NM_007029,NM_020134,NM_020796,NM_025179,NM_025185,NM_145735,NM_153047,NM_153617,NM_205842,NM_207521,NR_135569,U79716,X90840,XM_006713277,XM_011516718,…
GO:BP	regulation of neuron projection development	GO:0010975	1.31619e-06	5.88068	AF072872,BC016665,D37933,KC485577,NM_000314,NM_001025579,NM_001130969,NM_001144965,NM_001166286,NM_001308176,NM_001323289,NM_001330077,NM_001348731,NM_001384901,NM_002840,NM_003392,NM_004421,NM_007029,NM_020134,NM_020796,NM_025179,NM_025185,NM_153047,NM_153617,NM_207521,NR_135569,U79716,X90840,XM_006713277,XM_011516718,XM_017014978
GO:BP	plasma membrane bounded cell projection organization	GO:0120036	1.46839e-06	5.83316	AF072872,AK313129,BC002964,BC014445,BC016665,BC093631,BC113616,D37933,KC485577,NM_000314,NM_000635,NM_001024228,NM_001025579,NM_001127510,NM_001130081,NM_001130969,NM_001144965,NM_001166286,NM_001204089,NM_001308176,NM_001320114,NM_001323289,NM_001330077,NM_001330700,NM_001346495,NM_001348731,NM_001377446,NM_001378617,NM_001379347,NM_001384506,NM_001384704,NM_001384831,NM_001384901,NM_001536,NM_0…
GO:BP	regulation of cell motility	GO:2000145	1.54596e-06	5.8108	AB016591,AC010789,AK299496,AK300588,BC002506,BC002964,KC485577,NM_000088,NM_000314,NM_000789,NM_001042492,NM_001127510,NM_001130969,NM_001142498,NM_001204089,NM_001244808,NM_001244950,NM_001282427,NM_001320114,NM_001346201,NM_001363741,NM_001377446,NM_001378101,NM_001384506,NM_001384901,NM_001686,NM_002849,NM_003105,NM_003242,NM_003392,NM_003713,NM_004850,NM_005400,NM_006098,NM_006219,NM_014000,N…
GO:BP	cell projection organization	GO:0030030	1.54721e-06	5.81045	AF072872,AK313129,BC002964,BC014445,BC016665,BC093631,BC113616,D37933,KC485577,NM_000314,NM_000635,NM_001024228,NM_001025579,NM_001127510,NM_001130081,NM_001130969,NM_001144965,NM_001166286,NM_001184970,NM_001204089,NM_001308176,NM_001320114,NM_001323289,NM_001330077,NM_001330700,NM_001346495,NM_001348731,NM_001377446,NM_001378617,NM_001379347,NM_001384506,NM_001384704,NM_001384831,NM_001384901,N…
GO:BP	cell morphogenesis involved in neuron differentiation	GO:0048667	1.56609e-06	5.80518	AK313129,BC113616,NM_000314,NM_001025579,NM_001130969,NM_001144965,NM_001308176,NM_001320114,NM_001323289,NM_001330077,NM_001330700,NM_001348731,NM_001384901,NM_002202,NM_003392,NM_003692,NM_004421,NM_005221,NM_005993,NM_014000,NM_015336,NM_020134,NM_020796,NM_020987,NM_025179,NM_025185,NM_153047,NM_153617,NM_170663,NM_175607,NM_207521,NR_135569,U79716,X90840,XM_006713277,XM_017014978
GO:BP	enzyme-linked receptor protein signaling pathway	GO:0007167	1.65385e-06	5.7815	AC004080,AC010789,AF072872,AK299496,AK313129,AL365338,BC132735,DQ924532,KC485577,NM_000088,NM_001001550,NM_001025579,NM_001042492,NM_001127510,NM_001142498,NM_001166286,NM_001204089,NM_001282353,NM_001330077,NM_001378101,NM_001384453,NM_001543,NM_002114,NM_002840,NM_002849,NM_003105,NM_003242,NM_003392,NM_004712,NM_004969,NM_005221,NM_005618,NM_006219,NM_015117,NM_015336,NM_015946,NM_016205,NM_02…
GO:BP	ameboidal-type cell migration	GO:0001667	1.85574e-06	5.73148	AB016591,AC010789,AK299496,BC002506,BC002964,NM_000314,NM_001042492,NM_001142498,NM_001244808,NM_001282427,NM_001308176,NM_001377446,NM_001384506,NM_001384901,NM_001686,NM_002202,NM_002849,NM_003242,NM_003392,NM_003713,NM_004850,NM_005400,NM_006219,NM_014909,NM_020796,NM_145735,NM_153617,NM_201384,NM_207521,XM_006713277
GO:BP	cell morphogenesis involved in differentiation	GO:0000904	2.86505e-06	5.54287	AC004080,AK313129,BC113616,NM_000314,NM_001025579,NM_001130969,NM_001144965,NM_001308176,NM_001320114,NM_001323289,NM_001330077,NM_001330700,NM_001348731,NM_001384901,NM_002202,NM_003392,NM_003692,NM_004421,NM_005221,NM_005245,NM_005993,NM_014000,NM_015336,NM_020134,NM_020796,NM_020987,NM_025179,NM_025185,NM_153047,NM_153617,NM_170663,NM_175607,NM_207521,NR_135569,U79716,X90840,XM_006713277,XM_01…
GO:BP	regulation of anatomical structure morphogenesis	GO:0022603	3.16103e-06	5.50017	AC010789,AF072872,BC002506,DQ924532,NM_000314,NM_001040458,NM_001042492,NM_001046,NM_001130969,NM_001142498,NM_001144965,NM_001244808,NM_001308176,NM_001323289,NM_001374791,NM_001379347,NM_001384704,NM_001384901,NM_002202,NM_003242,NM_003392,NM_004421,NM_004712,NM_004850,NM_005618,NM_006098,NM_006219,NM_012137,NM_014909,NM_020134,NM_020796,NM_025179,NM_025185,NM_052854,NM_145735,NM_153047,NM_1536…
GO:BP	cellular component organization	GO:0016043	4.7438e-06	5.32387	AB016591,AC004080,AC010789,AC104411,AC127002,AF016535,AF072872,AF201468,AK002021,AK299496,AK300588,AK313129,AL391497,AP002992,BC002506,BC002964,BC014445,BC016665,BC063850,BC093631,BC101677,BC113616,BC132735,BC144509,BX640605,D37933,DQ924532,KC485577,NM_000088,NM_000257,NM_000314,NM_000381,NM_000422,NM_000635,NM_000789,NM_001006617,NM_001008701,NM_001011718,NM_001024228,NM_001025096,NM_001025579,N…
GO:BP	cell motility	GO:0048870	6.69075e-06	5.17453	AB016591,AC010789,AK299496,AK300588,AK313129,AL513550,BC002506,BC002964,BC113616,KC485577,NM_000088,NM_000314,NM_000789,NM_001001550,NM_001025579,NM_001042492,NM_001046,NM_001127510,NM_001130969,NM_001142498,NM_001144769,NM_001204089,NM_001244808,NM_001244950,NM_001282353,NM_001282427,NM_001308176,NM_001320114,NM_001323289,NM_001330700,NM_001346201,NM_001363741,NM_001377446,NM_001378101,NM_001384…
GO:BP	regulation of locomotion	GO:0040012	6.7096e-06	5.1733	AB016591,AC010789,AK299496,AK300588,BC002506,BC002964,KC485577,NM_000088,NM_000314,NM_000789,NM_001042492,NM_001127510,NM_001130969,NM_001142498,NM_001204089,NM_001244808,NM_001244950,NM_001282427,NM_001320114,NM_001346201,NM_001363741,NM_001377446,NM_001378101,NM_001384506,NM_001384901,NM_001686,NM_002849,NM_003105,NM_003242,NM_003392,NM_003713,NM_004850,NM_005400,NM_006098,NM_006219,NM_014000,N…
GO:BP	tissue development	GO:0009888	6.76965e-06	5.16943	AC004080,AC010789,AF072872,AK295995,AK299496,AK300588,AK313129,BC002506,BC016665,BC042558,BC101677,BC113616,KC485577,NM_000088,NM_000257,NM_000314,NM_000422,NM_001042492,NM_001127510,NM_001142498,NM_001166286,NM_001244808,NM_001282353,NM_001289164,NM_001291415,NM_001308176,NM_001378101,NM_001378617,NM_001384901,NM_001395207,NM_001536,NM_001546,NM_002202,NM_002356,NM_003105,NM_003106,NM_003107,NM_…
GO:BP	cell communication	GO:0007154	8.94957e-06	5.0482	AC004080,AC010789,AC127002,AF072872,AF201468,AK299496,AK300588,AK312314,AK313129,AK315727,AL365338,BC002506,BC002964,BC042558,BC063850,BC113616,BC132735,BC144509,D26350,D37933,DQ924532,KC485577,NM_000088,NM_000314,NM_000381,NM_000720,NM_000789,NM_001001550,NM_001006617,NM_001008223,NM_001008701,NM_001024228,NM_001025579,NM_001029875,NM_001040458,NM_001042492,NM_001046,NM_001099402,NM_001127510,NM…
GO:BP	peptidyl-amino acid modification	GO:0018193	9.84075e-06	5.00697	AC010789,AK299496,AK300588,AP002992,BC002506,BC002964,BC042558,BC144509,NM_000314,NM_000789,NM_001006617,NM_001080395,NM_001142498,NM_001199620,NM_001244950,NM_001289164,NM_001291415,NM_001300961,NM_001304808,NM_001321082,NM_001330077,NM_001362770,NM_001536,NM_002202,NM_003107,NM_003215,NM_003242,NM_003392,NM_003713,NM_003884,NM_004341,NM_004850,NM_005030,NM_005400,NM_005500,NM_005526,NM_005933,N…
GO:BP	macromolecule localization	GO:0033036	1.01641e-05	4.99293	AC127002,AF016535,AJ237946,AY289212,BC002506,BC014445,BC042558,BC062339,BC065269,BC113616,D37933,NM_000088,NM_000381,NM_000789,NM_001011718,NM_001024228,NM_001025579,NM_001042492,NM_001046,NM_001127510,NM_001128159,NM_001142498,NM_001144965,NM_001163,NM_001168342,NM_001184970,NM_001193416,NM_001204089,NM_001242597,NM_001283,NM_001308176,NM_001318324,NM_001320114,NM_001330077,NM_001348068,NM_00136…
GO:BP	negative regulation of cellular component organization	GO:0051129	1.05945e-05	4.97492	AC127002,BC002964,D37933,NM_000314,NM_000381,NM_000789,NM_001127510,NM_001166286,NM_001184970,NM_001193416,NM_001278055,NM_001330077,NM_001378101,NM_001384831,NM_001384901,NM_002018,NM_002202,NM_003105,NM_003372,NM_003392,NM_003884,NM_004849,NM_004850,NM_005030,NM_005526,NM_005993,NM_006098,NM_007029,NM_018266,NM_020134,NM_020796,NM_025235,NM_145735,NM_153047,NM_153617,NM_178313,NM_207521,NR_1355…
GO:BP	tube development	GO:0035295	1.07908e-05	4.96695	AC004080,AC010789,AF072872,AK295995,AK313129,BC002506,BC113616,KC485577,NM_000789,NM_001040458,NM_001042492,NM_001046,NM_001142498,NM_001166286,NM_001244808,NM_001282353,NM_001282427,NM_001289164,NM_001291415,NM_001308176,NM_001330077,NM_001378617,NM_001686,NM_002202,NM_002356,NM_003107,NM_003242,NM_003392,NM_003667,NM_004421,NM_004496,NM_004712,NM_004850,NM_005618,NM_006200,NM_006219,NM_006618,N…
GO:BP	regulation of macromolecule metabolic process	GO:0060255	1.11468e-05	4.95285	AB016591,AC004080,AC010789,AC104411,AF072872,AJ012375,AK002021,AK295995,AK299496,AK300588,AK315727,AL137644,AP002992,AP003096,AY289212,AY669488,BC002506,BC002964,BC016665,BC062339,BC065269,BC083496,BC113616,BC144509,BX640605,D37933,DQ924532,KC485577,NM_000088,NM_000314,NM_000422,NM_000635,NM_000789,NM_001001550,NM_001006617,NM_001042492,NM_001099402,NM_001127510,NM_001130081,NM_001130969,NM_00114…
GO:BP	protein phosphorylation	GO:0006468	1.2724e-05	4.89538	AC010789,AC104411,AF072872,AK002021,AK299496,AK315727,BC002506,BC002964,BC144509,DQ924532,KC485577,NM_000314,NM_000789,NM_001006617,NM_001042492,NM_001080395,NM_001099402,NM_001127510,NM_001142498,NM_001193416,NM_001282427,NM_001323289,NM_001330077,NM_001346495,NM_001362770,NM_001378101,NM_001384506,NM_001410745,NM_001946,NM_002202,NM_002605,NM_003105,NM_003215,NM_003242,NM_003392,NM_003713,NM_00…
GO:BP	regulation of phosphate metabolic process	GO:0019220	1.35603e-05	4.86773	AC010789,AC104411,AF072872,AK300588,AK315727,AP003096,BC002506,BC002964,BC144509,DQ924532,KC485577,NM_000314,NM_000789,NM_001001550,NM_001006617,NM_001042492,NM_001099402,NM_001127510,NM_001130969,NM_001142498,NM_001193416,NM_001282427,NM_001330077,NM_001346495,NM_001353990,NM_001378101,NM_001946,NM_002202,NM_002605,NM_003105,NM_003242,NM_003392,NM_003713,NM_003884,NM_004354,NM_004414,NM_004421,N…
GO:BP	signaling	GO:0023052	1.37432e-05	4.86191	AC004080,AC010789,AC127002,AF072872,AF201468,AK299496,AK300588,AK312314,AK313129,AK315727,AL365338,BC002506,BC002964,BC042558,BC063850,BC113616,BC132735,BC144509,D26350,D37933,DQ924532,KC485577,NM_000088,NM_000314,NM_000381,NM_000720,NM_000789,NM_001001550,NM_001006617,NM_001008223,NM_001008701,NM_001024228,NM_001025579,NM_001029875,NM_001040458,NM_001042492,NM_001046,NM_001099402,NM_001127510,NM…
GO:BP	regulation of phosphorus metabolic process	GO:0051174	1.3927e-05	4.85614	AC010789,AC104411,AF072872,AK300588,AK315727,AP003096,BC002506,BC002964,BC144509,DQ924532,KC485577,NM_000314,NM_000789,NM_001001550,NM_001006617,NM_001042492,NM_001099402,NM_001127510,NM_001130969,NM_001142498,NM_001193416,NM_001282427,NM_001330077,NM_001346495,NM_001353990,NM_001378101,NM_001946,NM_002202,NM_002605,NM_003105,NM_003242,NM_003392,NM_003713,NM_003884,NM_004354,NM_004414,NM_004421,N…
GO:BP	phosphorylation	GO:0016310	1.87855e-05	4.72618	AC010789,AC104411,AF072872,AK002021,AK299496,AK300588,AK315727,BC002506,BC002964,BC144509,DQ924532,KC485577,NM_000314,NM_000789,NM_001001550,NM_001006617,NM_001042492,NM_001080395,NM_001099402,NM_001127510,NM_001142498,NM_001193416,NM_001282427,NM_001323289,NM_001330077,NM_001346495,NM_001362770,NM_001378101,NM_001384506,NM_001410745,NM_001946,NM_002202,NM_002605,NM_003105,NM_003215,NM_003242,NM_…
GO:BP	regulation of cell differentiation	GO:0045595	2.12276e-05	4.6731	AB016591,AC010789,AK299496,AK300588,BC016665,BC042558,BC078661,BC113616,KC485577,NM_000088,NM_000314,NM_000789,NM_001008223,NM_001042492,NM_001127510,NM_001142498,NM_001204089,NM_001244808,NM_001244950,NM_001282750,NM_001289164,NM_001304808,NM_001320114,NM_001323289,NM_001378101,NM_001384901,NM_001386909,NM_001536,NM_001546,NM_002202,NM_003105,NM_003106,NM_003107,NM_003242,NM_003392,NM_004496,NM_…
GO:BP	regulation of biological quality	GO:0065008	2.69574e-05	4.56932	AF016535,AF072872,AK313129,BC002506,BC002964,BC042558,BC062339,BC065269,BC144509,D37933,DQ924532,KC485577,NM_000257,NM_000314,NM_000720,NM_000789,NM_001008701,NM_001011718,NM_001024228,NM_001029875,NM_001040458,NM_001042492,NM_001046,NM_001130969,NM_001142498,NM_001144965,NM_001257291,NM_001282427,NM_001308176,NM_001320114,NM_001323289,NM_001330077,NM_001364589,NM_001374791,NM_001377542,NM_001379…
GO:BP	cellular component organization or biogenesis	GO:0071840	2.94261e-05	4.53127	AB016591,AC004080,AC010789,AC104411,AC127002,AF016535,AF072872,AF201468,AK002021,AK299496,AK300588,AK313129,AL391497,AP002992,BC002506,BC002964,BC014445,BC016665,BC063850,BC093631,BC101677,BC113616,BC132735,BC144509,BX640605,D37933,DQ924532,KC485577,NM_000088,NM_000257,NM_000314,NM_000381,NM_000422,NM_000635,NM_000789,NM_001006617,NM_001008701,NM_001011718,NM_001024228,NM_001025096,NM_001025579,N…
GO:BP	phosphate-containing compound metabolic process	GO:0006796	3.0321e-05	4.51826	AC010789,AC104411,AF072872,AK002021,AK299496,AK300588,AK315727,AL832603,AP003096,BC002506,BC002964,BC144509,CR457082,DQ924532,KC485577,NM_000257,NM_000314,NM_000789,NM_001001550,NM_001006617,NM_001034,NM_001042492,NM_001080395,NM_001096,NM_001099402,NM_001127510,NM_001130081,NM_001130969,NM_001142498,NM_001193416,NM_001282427,NM_001323289,NM_001330077,NM_001346495,NM_001353990,NM_001362770,NM_001…
GO:BP	regulation of response to stimulus	GO:0048583	3.45244e-05	4.46187	AC004080,AC010789,AF016535,AF072872,AF201468,AK299496,AK315727,AL365338,AP002992,BC002506,BC113616,BC132735,BC144509,D37933,DQ924532,KC485577,NM_000088,NM_000257,NM_000314,NM_000381,NM_000789,NM_001001550,NM_001006617,NM_001008223,NM_001029875,NM_001040458,NM_001042492,NM_001046,NM_001099402,NM_001127510,NM_001142498,NM_001166286,NM_001193416,NM_001198868,NM_001199620,NM_001204089,NM_001244808,NM…
GO:BP	modulation of chemical synaptic transmission	GO:0050804	3.97836e-05	4.4003	AF201468,BC002964,BC063850,D37933,NM_000314,NM_000789,NM_001024228,NM_001042492,NM_001046,NM_001130969,NM_001163,NM_001184970,NM_001308176,NM_001323289,NM_001330077,NM_001377142,NM_001379671,NM_001410745,NM_003392,NM_004421,NM_005400,NM_005933,NM_020777,NM_153047,NM_175607,NM_207521,NR_135569,NR_167933,U79716,XM_017014978
GO:BP	regulation of trans-synaptic signaling	GO:0099177	4.16455e-05	4.38043	AF201468,BC002964,BC063850,D37933,NM_000314,NM_000789,NM_001024228,NM_001042492,NM_001046,NM_001130969,NM_001163,NM_001184970,NM_001308176,NM_001323289,NM_001330077,NM_001377142,NM_001379671,NM_001410745,NM_003392,NM_004421,NM_005400,NM_005933,NM_020777,NM_153047,NM_175607,NM_207521,NR_135569,NR_167933,U79716,XM_017014978
GO:BP	cellular localization	GO:0051641	4.45158e-05	4.35149	AC127002,AJ237946,AK002021,AY289212,BC002506,BC002964,BC014445,BC042558,BC062339,BC063850,BC113616,D26350,D37933,NM_000088,NM_000314,NM_000381,NM_001024228,NM_001025579,NM_001042492,NM_001046,NM_001127510,NM_001128159,NM_001130081,NM_001135556,NM_001144769,NM_001144965,NM_001163,NM_001184970,NM_001193416,NM_001204089,NM_001242597,NM_001282427,NM_001283,NM_001308176,NM_001318324,NM_001320114,NM_00…
GO:BP	phosphorus metabolic process	GO:0006793	4.70517e-05	4.32742	AC010789,AC104411,AF072872,AK002021,AK299496,AK300588,AK315727,AL832603,AP003096,BC002506,BC002964,BC144509,CR457082,DQ924532,KC485577,NM_000257,NM_000314,NM_000789,NM_001001550,NM_001006617,NM_001034,NM_001042492,NM_001080395,NM_001096,NM_001099402,NM_001127510,NM_001130081,NM_001130969,NM_001142498,NM_001193416,NM_001282427,NM_001323289,NM_001330077,NM_001346495,NM_001353990,NM_001362770,NM_001…
GO:BP	organelle organization	GO:0006996	5.73269e-05	4.24164	AC004080,AC010789,AC104411,AC127002,AK002021,AK300588,AK313129,BC002506,BC002964,BC014445,BC063850,BC093631,BC101677,BC144509,D37933,DQ924532,NM_000257,NM_000314,NM_000381,NM_000422,NM_000635,NM_001006617,NM_001024228,NM_001025096,NM_001025579,NM_001042492,NM_001127510,NM_001142498,NM_001144769,NM_001184970,NM_001193414,NM_001193416,NM_001256,NM_001283,NM_001308176,NM_001308342,NM_001321082,NM_00…
GO:BP	cell junction organization	GO:0034330	5.78269e-05	4.23787	AF072872,AK300588,AK313129,BC002964,NM_000314,NM_000789,NM_001008701,NM_001024228,NM_001042492,NM_001127510,NM_001144769,NM_001244950,NM_001308176,NM_001320114,NM_001323289,NM_001330077,NM_001377446,NM_001384453,NM_001384506,NM_001384704,NM_001386187,NM_002840,NM_003392,NM_004421,NM_004850,NM_005993,NM_014000,NM_020987,NM_025185,NM_145735,NM_153047,NM_153366,NM_199247,NM_201384,NR_135569,U79716,X…
GO:BP	regulation of protein phosphorylation	GO:0001932	5.9943e-05	4.22226	AC010789,AC104411,AF072872,AK315727,BC002506,BC002964,BC144509,DQ924532,KC485577,NM_000314,NM_000789,NM_001006617,NM_001042492,NM_001099402,NM_001127510,NM_001142498,NM_001193416,NM_001282427,NM_001330077,NM_001346495,NM_001378101,NM_001946,NM_002202,NM_002605,NM_003105,NM_003242,NM_003392,NM_003713,NM_003884,NM_004354,NM_004421,NM_004712,NM_004850,NM_005030,NM_005400,NM_005526,NM_005922,NM_00592…
GO:BP	growth	GO:0040007	6.11865e-05	4.21334	AC010789,AK295995,AK299496,AK313129,AL365338,BC113616,BC144509,NM_000314,NM_000422,NM_001006617,NM_001025579,NM_001142498,NM_001144965,NM_001163,NM_001193416,NM_001244808,NM_001291415,NM_001323289,NM_001362770,NM_001384704,NM_001384901,NM_001395207,NM_001946,NM_003106,NM_003215,NM_003242,NM_003392,NM_004421,NM_004973,NM_005618,NM_006098,NM_006284,NM_006618,NM_014000,NM_015946,NM_020796,NM_023067,…
GO:BP	regulation of localization	GO:0032879	6.29307e-05	4.20114	AF016535,AK002021,BC002506,BC002964,BC014445,BC113616,D26350,D37933,NM_000314,NM_000704,NM_000720,NM_000789,NM_001001550,NM_001024228,NM_001025579,NM_001042492,NM_001046,NM_001127510,NM_001130081,NM_001142498,NM_001144965,NM_001168342,NM_001184970,NM_001198868,NM_001282427,NM_001308176,NM_001318324,NM_001320114,NM_001330077,NM_001364589,NM_001376537,NM_001377542,NM_001384453,NM_001386187,NM_00141…
GO:BP	cell surface receptor signaling pathway	GO:0007166	6.48546e-05	4.18806	AC004080,AC010789,AF072872,AK299496,AK300588,AK313129,AK315727,AL365338,BC002506,BC113616,BC132735,D37933,DQ924532,KC485577,NM_000088,NM_000314,NM_001001550,NM_001008701,NM_001025579,NM_001042492,NM_001127510,NM_001142498,NM_001144769,NM_001166286,NM_001193416,NM_001204089,NM_001244808,NM_001282353,NM_001289164,NM_001300961,NM_001303103,NM_001308176,NM_001308191,NM_001330077,NM_001348731,NM_00136…
GO:BP	negative regulation of response to stimulus	GO:0048585	6.53942e-05	4.18446	AF072872,AF201468,AL365338,BC113616,DQ924532,KC485577,NM_000314,NM_001001550,NM_001006617,NM_001008223,NM_001029875,NM_001042492,NM_001046,NM_001127510,NM_001142498,NM_001166286,NM_001193416,NM_001199620,NM_001204089,NM_001244808,NM_001265611,NM_001289164,NM_001303103,NM_001308176,NM_001330077,NM_001346495,NM_001362770,NM_001366474,NM_001378101,NM_001384901,NM_001410745,NM_001536,NM_001946,NM_002…
GO:BP	regulation of phosphorylation	GO:0042325	6.81148e-05	4.16676	AC010789,AC104411,AF072872,AK300588,AK315727,BC002506,BC002964,BC144509,DQ924532,KC485577,NM_000314,NM_000789,NM_001001550,NM_001006617,NM_001042492,NM_001099402,NM_001127510,NM_001142498,NM_001193416,NM_001282427,NM_001330077,NM_001346495,NM_001378101,NM_001946,NM_002202,NM_002605,NM_003105,NM_003242,NM_003392,NM_003713,NM_003884,NM_004354,NM_004421,NM_004712,NM_004850,NM_005030,NM_005400,NM_005…
GO:BP	axon development	GO:0061564	9.2793e-05	4.03248	AK313129,BC113616,NM_000314,NM_001025579,NM_001166286,NM_001308176,NM_001320114,NM_001323289,NM_001330077,NM_001330700,NM_001384901,NM_002202,NM_002840,NM_003392,NM_003692,NM_004421,NM_005221,NM_014000,NM_015336,NM_020134,NM_020796,NM_020987,NM_025179,NM_153047,NM_153617,NM_175607,NM_207521,U79716,XM_006713277,XM_017014978
GO:BP	cell cycle	GO:0007049	9.89067e-05	4.00477	AC004080,AC010789,AC104411,AC127002,AF016535,AK002021,AK299496,BC039133,BX640605,DQ924532,NM_000314,NM_001024228,NM_001025096,NM_001025579,NM_001034,NM_001099402,NM_001100619,NM_001127510,NM_001142498,NM_001193414,NM_001193416,NM_001256,NM_001300961,NM_001318324,NM_001323289,NM_001330700,NM_001346495,NM_001348068,NM_001362770,NM_001366474,NM_001384831,NM_001546,NM_003106,NM_003392,NM_003884,NM_00…
GO:BP	regulation of signal transduction	GO:0009966	0.00010491	3.97919	AC004080,AC010789,AF072872,AK299496,AK315727,AL365338,BC002506,BC113616,BC132735,BC144509,D37933,DQ924532,KC485577,NM_000088,NM_000314,NM_000381,NM_001001550,NM_001006617,NM_001008223,NM_001029875,NM_001042492,NM_001099402,NM_001127510,NM_001142498,NM_001166286,NM_001193416,NM_001198868,NM_001204089,NM_001244808,NM_001265611,NM_001282427,NM_001289164,NM_001303103,NM_001308176,NM_001330077,NM_0013…
GO:BP	regulation of protein modification process	GO:0031399	0.000122566	3.91163	AC010789,AC104411,AF072872,AK315727,AP003096,BC002506,BC002964,BC144509,DQ924532,KC485577,NM_000314,NM_000789,NM_001006617,NM_001042492,NM_001099402,NM_001127510,NM_001130969,NM_001142498,NM_001193416,NM_001199620,NM_001282427,NM_001330077,NM_001346495,NM_001378101,NM_001946,NM_002202,NM_002605,NM_003105,NM_003107,NM_003242,NM_003392,NM_003713,NM_003884,NM_004354,NM_004414,NM_004421,NM_004712,NM_…
GO:BP	axonogenesis	GO:0007409	0.000135184	3.86908	AK313129,BC113616,NM_000314,NM_001025579,NM_001308176,NM_001320114,NM_001323289,NM_001330077,NM_001330700,NM_001384901,NM_002202,NM_003392,NM_003692,NM_004421,NM_005221,NM_014000,NM_015336,NM_020134,NM_020796,NM_020987,NM_025179,NM_153047,NM_153617,NM_175607,NM_207521,U79716,XM_006713277,XM_017014978
GO:BP	regulation of postsynapse organization	GO:0099175	0.000136105	3.86613	NM_000314,NM_001042492,NM_001308176,NM_001323289,NM_001330077,NM_003392,NM_004421,NM_025185,NM_153047,NR_135569,U79716,X90840,XM_017014978
GO:BP	tube morphogenesis	GO:0035239	0.000155024	3.8096	AC004080,AC010789,AF072872,AK313129,BC002506,BC113616,KC485577,NM_000789,NM_001040458,NM_001042492,NM_001046,NM_001142498,NM_001166286,NM_001244808,NM_001282427,NM_001291415,NM_001308176,NM_001330077,NM_001378617,NM_001686,NM_002202,NM_003107,NM_003242,NM_003392,NM_003667,NM_004421,NM_004496,NM_004712,NM_004850,NM_005618,NM_006219,NM_006618,NM_012137,NM_012262,NM_014909,NM_020156,NM_020796,NM_052…
GO:BP	regulation of metabolic process	GO:0019222	0.000172901	3.7622	AB016591,AC004080,AC010789,AC104411,AF072872,AJ012375,AK002021,AK295995,AK299496,AK300588,AK315727,AL137644,AP002992,AP003096,AY289212,AY669488,BC002506,BC002964,BC016665,BC062339,BC065269,BC083496,BC113616,BC144509,BX640605,D37933,DQ924532,KC485577,NM_000088,NM_000314,NM_000422,NM_000635,NM_000789,NM_001001550,NM_001006617,NM_001042492,NM_001099402,NM_001127510,NM_001130081,NM_001130969,NM_00114…
GO:BP	animal organ morphogenesis	GO:0009887	0.00017728	3.75134	AC004080,AC010789,AF072872,AK295995,AK313129,BC113616,KC485577,NM_000088,NM_000257,NM_000314,NM_001042492,NM_001127510,NM_001198868,NM_001204089,NM_001282353,NM_001291415,NM_001303103,NM_001308176,NM_001364589,NM_001543,NM_001546,NM_002202,NM_003107,NM_003242,NM_003392,NM_003692,NM_004421,NM_004496,NM_005221,NM_005222,NM_005245,NM_005618,NM_005941,NM_006284,NM_006618,NM_012262,NM_016205,NM_020796…
GO:BP	positive regulation of nucleobase-containing compound metabolic process	GO:0045935	0.000180114	3.74445	AB016591,AC004080,AF072872,AK002021,AK300588,AP002992,AY669488,BC016665,BC113616,BX640605,DQ924532,KC485577,NM_000088,NM_000635,NM_001099402,NM_001142498,NM_001162499,NM_001166286,NM_001193416,NM_001199620,NM_001261403,NM_001300961,NM_001321082,NM_001330700,NM_001345970,NM_001347997,NM_001363741,NM_001366474,NM_001387838,NM_001410745,NM_001546,NM_002114,NM_002202,NM_003106,NM_003107,NM_003392,NM_…
GO:BP	regulation of protein metabolic process	GO:0051246	0.000188049	3.72573	AC010789,AC104411,AF072872,AJ012375,AK300588,AK315727,AP003096,AY289212,BC002506,BC002964,BC065269,BC144509,DQ924532,KC485577,NM_000314,NM_000422,NM_000789,NM_001006617,NM_001042492,NM_001099402,NM_001127510,NM_001130081,NM_001130969,NM_001142498,NM_001166286,NM_001193416,NM_001199620,NM_001244950,NM_001282427,NM_001308191,NM_001330077,NM_001346495,NM_001362770,NM_001378101,NM_001387838,NM_001536…
GO:BP	cytoskeleton organization	GO:0007010	0.000189746	3.72183	AC104411,BC002964,BC014445,BC093631,BC101677,BC144509,DQ924532,NM_000257,NM_000381,NM_000422,NM_001006617,NM_001024228,NM_001025579,NM_001042492,NM_001127510,NM_001142498,NM_001144769,NM_001184970,NM_001193414,NM_001308342,NM_001348068,NM_001364589,NM_001368068,NM_001374791,NM_001377446,NM_001378617,NM_001384453,NM_001384704,NM_001384831,NM_001386187,NM_001395207,NM_002018,NM_002356,NM_003884,NM_…
GO:BP	positive regulation of macromolecule biosynthetic process	GO:0010557	0.000220329	3.65693	AB016591,AC004080,AF072872,AK300588,AY669488,BC113616,DQ924532,KC485577,NM_000088,NM_000422,NM_000635,NM_001099402,NM_001130081,NM_001142498,NM_001162499,NM_001166286,NM_001193416,NM_001199620,NM_001261403,NM_001300961,NM_001321082,NM_001330700,NM_001345970,NM_001347997,NM_001363741,NM_001366474,NM_001384453,NM_001410745,NM_001536,NM_001546,NM_002114,NM_002202,NM_003106,NM_003107,NM_003392,NM_003…
GO:BP	developmental growth	GO:0048589	0.000249561	3.60282	AC010789,AK295995,AK313129,AL365338,BC113616,NM_000314,NM_001025579,NM_001144965,NM_001163,NM_001244808,NM_001291415,NM_001323289,NM_001384901,NM_001395207,NM_001946,NM_003106,NM_003215,NM_003242,NM_003392,NM_004421,NM_004973,NM_005618,NM_006284,NM_006618,NM_014000,NM_015946,NM_020796,NM_023067,NM_025235,NM_139321,NM_153617,NM_201384,NM_207521,XM_011516718
GO:BP	mesenchyme development	GO:0060485	0.000262714	3.58052	AC010789,AK295995,AK313129,KC485577,NM_000088,NM_000314,NM_001127510,NM_001289164,NM_001308176,NM_001378101,NM_001384901,NM_002202,NM_003242,NM_003392,NM_004496,NM_004850,NM_006284,NM_020796,NM_032042,NM_153617,NM_207521,XM_006713277
GO:BP	protein localization	GO:0008104	0.000264148	3.57815	AC127002,BC002506,BC014445,BC042558,BC113616,D37933,NM_000088,NM_000381,NM_001024228,NM_001025579,NM_001042492,NM_001046,NM_001127510,NM_001128159,NM_001144965,NM_001163,NM_001184970,NM_001193416,NM_001204089,NM_001242597,NM_001283,NM_001308176,NM_001318324,NM_001320114,NM_001330077,NM_001348068,NM_001363741,NM_001364589,NM_001377542,NM_001378026,NM_001378617,NM_001379347,NM_001384453,NM_00138470…
GO:BP	Wnt signaling pathway	GO:0016055	0.000311308	3.50681	AF072872,AK300588,AK313129,BC113616,NM_000088,NM_000314,NM_001001550,NM_001127510,NM_001193416,NM_001303103,NM_001308176,NM_001362770,NM_002202,NM_003106,NM_003107,NM_003392,NM_003667,NM_003713,NM_004421,NM_005221,NM_006098,NM_006717,NM_025235,NM_031283,NM_053056,U02310,XM_011516718
GO:BP	cellular macromolecule localization	GO:0070727	0.000311593	3.50641	AC127002,BC002506,BC014445,BC042558,BC113616,D37933,NM_000088,NM_000381,NM_001024228,NM_001025579,NM_001042492,NM_001046,NM_001127510,NM_001128159,NM_001144965,NM_001163,NM_001184970,NM_001193416,NM_001204089,NM_001242597,NM_001283,NM_001308176,NM_001318324,NM_001320114,NM_001330077,NM_001348068,NM_001363741,NM_001364589,NM_001377542,NM_001378026,NM_001378617,NM_001379347,NM_001384453,NM_00138470…
GO:BP	transmembrane receptor protein tyrosine kinase signaling pathway	GO:0007169	0.000336711	3.47274	AC010789,AK313129,AL365338,BC132735,DQ924532,KC485577,NM_000088,NM_001001550,NM_001025579,NM_001042492,NM_001127510,NM_001142498,NM_001330077,NM_001384453,NM_001543,NM_002849,NM_003105,NM_003392,NM_004712,NM_004969,NM_005618,NM_006219,NM_015336,NM_016205,NM_020796,NM_052854,NM_145735,NM_153047,NM_153366,NM_207123,NM_207521,U02310,XM_006713277
GO:BP	cell-cell signaling by wnt	GO:0198738	0.000340174	3.4683	AF072872,AK300588,AK313129,BC113616,NM_000088,NM_000314,NM_001001550,NM_001127510,NM_001193416,NM_001303103,NM_001308176,NM_001362770,NM_002202,NM_003106,NM_003107,NM_003392,NM_003667,NM_003713,NM_004421,NM_005221,NM_006098,NM_006717,NM_025235,NM_031283,NM_053056,U02310,XM_011516718
GO:BP	regulation of MAPK cascade	GO:0043408	0.00045454	3.34243	AC010789,AK315727,BC002506,NM_000314,NM_000381,NM_001008223,NM_001042492,NM_001265611,NM_001282427,NM_001308176,NM_001330077,NM_001346495,NM_001366474,NM_001384506,NM_001536,NM_001543,NM_001946,NM_002605,NM_002849,NM_003105,NM_003106,NM_003392,NM_004850,NM_005400,NM_005922,NM_005923,NM_006219,NM_006837,NM_015336,NM_016205,NM_020796,NM_170663,U02310,XM_006713277
GO:BP	MAPK cascade	GO:0000165	0.000500487	3.30061	AC010789,AK315727,BC002506,NM_000314,NM_000381,NM_001001550,NM_001008223,NM_001042492,NM_001265611,NM_001282427,NM_001308176,NM_001330077,NM_001346495,NM_001366474,NM_001384506,NM_001536,NM_001543,NM_001946,NM_002605,NM_002849,NM_003105,NM_003106,NM_003392,NM_004850,NM_005400,NM_005526,NM_005921,NM_005922,NM_005923,NM_006219,NM_006837,NM_015336,NM_016205,NM_020796,NM_170663,U02310,XM_006713277
GO:BP	positive regulation of cellular component organization	GO:0051130	0.000555897	3.25501	AC004080,AC010789,AF072872,BC002964,BC014445,BC016665,BC144509,DQ924532,KC485577,NM_001008701,NM_001025579,NM_001127510,NM_001144965,NM_001193416,NM_001256,NM_001323289,NM_001330077,NM_001348731,NM_001376537,NM_001379347,NM_001384506,NM_001387838,NM_003392,NM_004421,NM_004850,NM_005400,NM_005502,NM_005526,NM_005618,NM_005922,NM_005998,NM_006098,NM_006430,NM_006585,NM_007029,NM_025179,NM_025235,NM…
GO:BP	positive regulation of biosynthetic process	GO:0009891	0.000685204	3.16418	AB016591,AC004080,AF072872,AK300588,AY669488,BC113616,DQ924532,KC485577,NM_000088,NM_000422,NM_000635,NM_001099402,NM_001130081,NM_001142498,NM_001162499,NM_001166286,NM_001193416,NM_001199620,NM_001261403,NM_001282750,NM_001300961,NM_001321082,NM_001330700,NM_001345970,NM_001347997,NM_001363741,NM_001366474,NM_001384453,NM_001410745,NM_001536,NM_001546,NM_002114,NM_002202,NM_003106,NM_003107,NM_…
GO:BP	positive regulation of developmental process	GO:0051094	0.000704318	3.15223	AC010789,AK295995,AK299496,AL365338,AP002992,BC014445,BC016665,BC113616,KC485577,NM_000088,NM_000422,NM_000789,NM_001008701,NM_001040458,NM_001142498,NM_001144965,NM_001204089,NM_001282750,NM_001304808,NM_001320114,NM_001323289,NM_001330077,NM_001379347,NM_001536,NM_001546,NM_002202,NM_003105,NM_003106,NM_003107,NM_003242,NM_003392,NM_004421,NM_004496,NM_005526,NM_005618,NM_005923,NM_006098,NM_00…
GO:BP	regulation of epithelial cell migration	GO:0010632	0.000731522	3.13577	BC002506,BC002964,NM_000314,NM_001042492,NM_001142498,NM_001244808,NM_001282427,NM_001384506,NM_001686,NM_002849,NM_003242,NM_003392,NM_003713,NM_004850,NM_005400,NM_006219,NM_014909,NM_207521
GO:BP	positive regulation of signal transduction	GO:0009967	0.000756081	3.12143	AC010789,AK299496,AK315727,BC002506,BC132735,BC144509,D37933,DQ924532,KC485577,NM_000088,NM_000314,NM_000381,NM_001001550,NM_001042492,NM_001142498,NM_001193416,NM_001244808,NM_001265611,NM_001282427,NM_001289164,NM_001308176,NM_001330077,NM_001346495,NM_001362770,NM_001379671,NM_001384453,NM_001384506,NM_001536,NM_001543,NM_002605,NM_003105,NM_003106,NM_003107,NM_003242,NM_003392,NM_003667,NM_00…
GO:BP	supramolecular fiber organization	GO:0097435	0.00076745	3.11495	AF201468,AK313129,BC002964,BC093631,BC101677,BC132735,BC144509,NM_000088,NM_000257,NM_000381,NM_000422,NM_001024228,NM_001025579,NM_001042492,NM_001127510,NM_001289164,NM_001368068,NM_001374791,NM_001384453,NM_001395207,NM_002018,NM_002356,NM_003372,NM_004421,NM_004850,NM_005245,NM_005400,NM_005993,NM_006063,NM_006659,NM_007029,NM_133379,NM_145735,NM_178313,NM_201384,NM_205842,X02373,Y08725
GO:BP	regulation of transport	GO:0051049	0.000781886	3.10686	AF016535,AK002021,BC002506,BC002964,BC014445,BC113616,D37933,NM_000314,NM_000704,NM_000720,NM_000789,NM_001001550,NM_001024228,NM_001025579,NM_001042492,NM_001046,NM_001130081,NM_001142498,NM_001144965,NM_001168342,NM_001184970,NM_001198868,NM_001282427,NM_001308176,NM_001318324,NM_001320114,NM_001330077,NM_001364589,NM_001376537,NM_001377542,NM_001384453,NM_001386187,NM_001410745,NM_001677,NM_00…
GO:BP	regulation of molecular function	GO:0065009	0.000859732	3.06564	AC104411,AF016535,AF072872,AK300588,AP003096,BC002506,BC002964,BC042558,BC113616,BC144509,NM_000314,NM_000720,NM_000789,NM_001025579,NM_001042492,NM_001099402,NM_001127510,NM_001142498,NM_001144965,NM_001166286,NM_001193416,NM_001198868,NM_001244950,NM_001282427,NM_001323289,NM_001330077,NM_001346495,NM_001347997,NM_001362770,NM_001366683,NM_001377446,NM_001377542,NM_001384506,NM_001386187,NM_001…
GO:BP	localization	GO:0051179	0.000984745	3.00668	AC127002,AF016535,AJ237946,AK002021,AK313129,AL391497,AY289212,BC002506,BC002964,BC014445,BC042558,BC062339,BC063850,BC065269,BC113616,D26350,D37933,NM_000088,NM_000314,NM_000381,NM_000704,NM_000720,NM_000789,NM_001001550,NM_001011718,NM_001024228,NM_001025579,NM_001042492,NM_001046,NM_001127510,NM_001128159,NM_001130081,NM_001135556,NM_001142498,NM_001144769,NM_001144965,NM_001145145,NM_001163,N…
GO:BP	positive regulation of cell communication	GO:0010647	0.000992298	3.00336	AC010789,AK299496,AK315727,BC002506,BC132735,BC144509,D37933,DQ924532,KC485577,NM_000088,NM_000314,NM_000381,NM_001001550,NM_001042492,NM_001142498,NM_001193416,NM_001244808,NM_001265611,NM_001282427,NM_001289164,NM_001308176,NM_001330077,NM_001346495,NM_001362770,NM_001379671,NM_001384453,NM_001384506,NM_001536,NM_001543,NM_002202,NM_002605,NM_003105,NM_003106,NM_003107,NM_003242,NM_003392,NM_00…
GO:BP	positive regulation of cellular biosynthetic process	GO:0031328	0.00102928	2.98747	AB016591,AC004080,AF072872,AK300588,AY669488,BC113616,DQ924532,KC485577,NM_000088,NM_000422,NM_000635,NM_001099402,NM_001130081,NM_001142498,NM_001162499,NM_001166286,NM_001193416,NM_001199620,NM_001261403,NM_001300961,NM_001321082,NM_001330700,NM_001345970,NM_001347997,NM_001363741,NM_001366474,NM_001384453,NM_001410745,NM_001546,NM_002114,NM_002202,NM_003106,NM_003107,NM_003392,NM_003884,NM_004…
GO:BP	regulation of protein serine/threonine kinase activity	GO:0071900	0.00112787	2.94774	AC104411,BC002506,NM_000314,NM_001042492,NM_001099402,NM_001127510,NM_001142498,NM_001193416,NM_001282427,NM_001330077,NM_001346495,NM_003105,NM_003392,NM_003884,NM_004354,NM_004712,NM_005030,NM_005922,NM_005923,NM_006219,NM_016205,NM_053056,XM_006713277
GO:BP	cellular response to stimulus	GO:0051716	0.0011385	2.94367	AC004080,AC010789,AC127002,AF016535,AF072872,AF201468,AK299496,AK300588,AK312314,AK313129,AK315727,AL365338,AL391497,AL513550,AP002992,BC002506,BC042558,BC110577,BC113616,BC132735,BC144509,BX640605,D26350,D37933,DQ924532,KC485577,M58028,NM_000088,NM_000314,NM_000381,NM_000635,NM_000720,NM_000789,NM_001001550,NM_001006617,NM_001008223,NM_001008701,NM_001025579,NM_001029875,NM_001040458,NM_00104249…
GO:BP	regulation of cellular response to stress	GO:0080135	0.00116129	2.93506	AF072872,AP002992,BC002506,NM_000381,NM_001006617,NM_001142498,NM_001166286,NM_001199620,NM_001244808,NM_001265611,NM_001300961,NM_001346495,NM_001366474,NM_001384506,NM_001536,NM_002605,NM_002840,NM_003107,NM_003392,NM_003884,NM_004850,NM_005526,NM_005922,NM_005923,NM_006098,NM_006219,NM_006284,NM_006837,NM_012137,NM_016125,NM_052854,NM_153047,NM_170663,U02310
GO:BP	regulation of multicellular organismal development	GO:2000026	0.00117344	2.93054	AK295995,AK299496,AK300588,BC002506,BC016665,BC042558,BC113616,NM_000314,NM_000422,NM_000789,NM_001040458,NM_001042492,NM_001046,NM_001142498,NM_001244808,NM_001289164,NM_001304808,NM_001320114,NM_001323289,NM_001330077,NM_001384901,NM_001536,NM_001546,NM_001946,NM_002202,NM_003105,NM_003107,NM_003242,NM_003392,NM_003884,NM_004712,NM_004850,NM_004973,NM_005526,NM_005618,NM_006098,NM_006219,NM_012…
GO:BP	regulation of cellular component biogenesis	GO:0044087	0.0011765	2.92941	AF072872,AK300588,BC002964,BC144509,D37933,NM_000314,NM_000789,NM_001025579,NM_001127510,NM_001130081,NM_001193416,NM_001278055,NM_001323289,NM_001330077,NM_001378101,NM_001384506,NM_001384831,NM_001387838,NM_002018,NM_002202,NM_003105,NM_003392,NM_003884,NM_004712,NM_004849,NM_004850,NM_005030,NM_005400,NM_005502,NM_005526,NM_005993,NM_006098,NM_007029,NM_014000,NM_018266,NM_145735,NM_178313,NM_…
GO:BP	tissue morphogenesis	GO:0048729	0.00117999	2.92812	AC004080,AC010789,AF072872,AK313129,BC002506,BC113616,KC485577,NM_000257,NM_000314,NM_000422,NM_001127510,NM_001166286,NM_001244808,NM_001291415,NM_001378617,NM_001546,NM_002202,NM_003107,NM_003242,NM_003392,NM_003667,NM_004421,NM_004496,NM_005245,NM_005618,NM_006284,NM_006618,NM_012262,NM_014000,NM_133379,XM_006713277,XM_011516718
GO:BP	dendrite morphogenesis	GO:0048813	0.00129501	2.88773	NM_000314,NM_001130969,NM_001144965,NM_001323289,NM_001348731,NM_004421,NM_020134,NM_025185,NM_153047,NM_170663,NR_135569,U79716,X90840,XM_017014978
GO:BP	vasculature development	GO:0001944	0.00132755	2.87695	AC004080,AC010789,BC002506,BC113616,NM_000088,NM_000789,NM_001040458,NM_001042492,NM_001046,NM_001142498,NM_001282427,NM_001308176,NM_001330077,NM_001543,NM_001686,NM_002202,NM_003107,NM_003242,NM_003392,NM_003713,NM_004712,NM_004850,NM_005618,NM_006200,NM_006219,NM_012137,NM_014909,NM_020156,NM_020796,NM_052854,NM_153366,NM_207123,NM_207521,U02310,XM_006713277
GO:BP	blood vessel development	GO:0001568	0.00140905	2.85107	AC004080,AC010789,BC002506,BC113616,NM_000088,NM_000789,NM_001040458,NM_001042492,NM_001046,NM_001142498,NM_001282427,NM_001308176,NM_001330077,NM_001543,NM_001686,NM_002202,NM_003107,NM_003242,NM_003392,NM_003713,NM_004712,NM_004850,NM_005618,NM_006200,NM_006219,NM_012137,NM_014909,NM_020156,NM_020796,NM_052854,NM_207123,NM_207521,U02310,XM_006713277
GO:BP	cell surface receptor signaling pathway involved in cell-cell signaling	GO:1905114	0.00146699	2.83357	AF072872,AK300588,AK313129,BC113616,D37933,NM_000088,NM_000314,NM_001001550,NM_001127510,NM_001193416,NM_001303103,NM_001308176,NM_001330077,NM_001362770,NM_002202,NM_003106,NM_003107,NM_003392,NM_003667,NM_003713,NM_004421,NM_005221,NM_006098,NM_006717,NM_025235,NM_031283,NM_053056,U02310,U79716,XM_011516718
GO:BP	regulation of cellular response to growth factor stimulus	GO:0090287	0.00149489	2.82539	AC004080,AF072872,BC132735,NM_001001550,NM_001042492,NM_001142498,NM_001166286,NM_001204089,NM_001330077,NM_001378101,NM_001410745,NM_003105,NM_003392,NM_004712,NM_005618,NM_006219,NM_015336,NM_015946,NM_020796,NM_052854,XM_006713277
GO:BP	neural tube development	GO:0021915	0.00155203	2.8091	AC010789,AF072872,BC113616,KC485577,NM_001042492,NM_001166286,NM_001291415,NM_001378617,NM_002356,NM_003107,NM_003392,NM_004421,NM_004496,NM_025132,NM_025179
GO:BP	cardiac septum development	GO:0003279	0.00178226	2.74903	AC004080,AC010789,AF072872,KC485577,NM_001386187,NM_001543,NM_002202,NM_003107,NM_003242,NM_003392,NM_006200,XM_006713277
GO:BP	synaptic signaling	GO:0099536	0.0018405	2.73506	AF201468,AK313129,BC002964,BC063850,D37933,NM_000314,NM_000789,NM_001024228,NM_001042492,NM_001046,NM_001130969,NM_001163,NM_001184970,NM_001308176,NM_001323289,NM_001330077,NM_001351391,NM_001377142,NM_001379671,NM_001410745,NM_003392,NM_004421,NM_005400,NM_005933,NM_014905,NM_020777,NM_153047,NM_170663,NM_175607,NM_199247,NM_207521,NR_135569,NR_167933,U79716,XM_017007377,XM_017014978
GO:BP	positive regulation of RNA metabolic process	GO:0051254	0.00191205	2.7185	AB016591,AC004080,AF072872,AK002021,AK300588,AY669488,BC113616,BX640605,DQ924532,KC485577,NM_000088,NM_000635,NM_001099402,NM_001142498,NM_001162499,NM_001166286,NM_001193416,NM_001199620,NM_001261403,NM_001300961,NM_001321082,NM_001330700,NM_001345970,NM_001347997,NM_001363741,NM_001366474,NM_001387838,NM_001410745,NM_001546,NM_002114,NM_002202,NM_003106,NM_003107,NM_003392,NM_003884,NM_004421,N…
GO:BP	forebrain development	GO:0030900	0.00192123	2.71642	AC010789,AK313129,BC016665,BC113616,NM_000314,NM_001025579,NM_001042492,NM_001172766,NM_001244808,NM_001308176,NM_001320114,NM_001321082,NM_001330700,NM_001377446,NM_001543,NM_001546,NM_002202,NM_003106,NM_003392,NM_005221,NM_153047,NM_207521,U79716,XM_006713277
GO:BP	dendrite development	GO:0016358	0.0019819	2.70292	KC485577,NM_000314,NM_001130969,NM_001144965,NM_001323289,NM_001348731,NM_001377446,NM_001379347,NM_003692,NM_004421,NM_020134,NM_025185,NM_153047,NM_170663,NR_135569,U79716,X90840,XM_017014978
GO:BP	mesenchymal cell differentiation	GO:0048762	0.0019819	2.70292	AC010789,AK313129,KC485577,NM_000088,NM_000314,NM_001289164,NM_001308176,NM_001378101,NM_001384901,NM_002202,NM_003242,NM_003392,NM_004496,NM_004850,NM_020796,NM_032042,NM_153617,NM_207521
GO:BP	positive regulation of signaling	GO:0023056	0.00204639	2.68901	AC010789,AK299496,AK315727,BC002506,BC132735,BC144509,D37933,DQ924532,KC485577,NM_000088,NM_000314,NM_000381,NM_001001550,NM_001042492,NM_001142498,NM_001193416,NM_001244808,NM_001265611,NM_001282427,NM_001289164,NM_001308176,NM_001330077,NM_001346495,NM_001362770,NM_001379671,NM_001384453,NM_001384506,NM_001536,NM_001543,NM_002202,NM_002605,NM_003105,NM_003106,NM_003107,NM_003242,NM_003392,NM_00…
GO:BP	protein localization to cell periphery	GO:1990778	0.00207491	2.683	BC014445,D37933,NM_001308176,NM_001320114,NM_001330077,NM_001377542,NM_001379347,NM_001384453,NM_001384704,NM_001386187,NM_001677,NM_003105,NM_004850,NM_005030,NM_005400,NM_006098,NM_006364,NM_020987,NM_025132,NM_178313,NR_135569,NR_167933
GO:BP	chemical synaptic transmission	GO:0007268	0.00210769	2.67619	AF201468,AK313129,BC002964,BC063850,D37933,NM_000314,NM_000789,NM_001024228,NM_001042492,NM_001046,NM_001130969,NM_001163,NM_001184970,NM_001308176,NM_001323289,NM_001330077,NM_001377142,NM_001379671,NM_001410745,NM_003392,NM_004421,NM_005400,NM_005933,NM_014905,NM_020777,NM_153047,NM_170663,NM_175607,NM_199247,NM_207521,NR_135569,NR_167933,U79716,XM_017007377,XM_017014978
GO:BP	anterograde trans-synaptic signaling	GO:0098916	0.00210769	2.67619	AF201468,AK313129,BC002964,BC063850,D37933,NM_000314,NM_000789,NM_001024228,NM_001042492,NM_001046,NM_001130969,NM_001163,NM_001184970,NM_001308176,NM_001323289,NM_001330077,NM_001377142,NM_001379671,NM_001410745,NM_003392,NM_004421,NM_005400,NM_005933,NM_014905,NM_020777,NM_153047,NM_170663,NM_175607,NM_199247,NM_207521,NR_135569,NR_167933,U79716,XM_017007377,XM_017014978
GO:BP	negative regulation of developmental process	GO:0051093	0.00236077	2.62695	AC010789,AK300588,BC078661,BC113616,KC485577,NM_000314,NM_001008223,NM_001042492,NM_001046,NM_001142498,NM_001166286,NM_001244808,NM_001289164,NM_001378101,NM_001384901,NM_001386909,NM_001536,NM_001546,NM_002202,NM_003105,NM_003106,NM_003242,NM_003392,NM_004496,NM_004712,NM_004850,NM_004973,NM_005502,NM_005618,NM_006219,NM_014909,NM_020134,NM_020796,NM_025224,NM_052854,NM_053056,NM_153617,NM_1756…
GO:BP	regulation of Wnt signaling pathway	GO:0030111	0.00247104	2.60712	AF072872,BC113616,NM_000088,NM_001001550,NM_001127510,NM_001193416,NM_001303103,NM_001308176,NM_001362770,NM_002202,NM_003106,NM_003107,NM_003392,NM_003667,NM_003713,NM_005221,NM_006098,NM_006717,NM_025235,NM_031283,U02310
GO:BP	trans-synaptic signaling	GO:0099537	0.00260195	2.5847	AF201468,AK313129,BC002964,BC063850,D37933,NM_000314,NM_000789,NM_001024228,NM_001042492,NM_001046,NM_001130969,NM_001163,NM_001184970,NM_001308176,NM_001323289,NM_001330077,NM_001377142,NM_001379671,NM_001410745,NM_003392,NM_004421,NM_005400,NM_005933,NM_014905,NM_020777,NM_153047,NM_170663,NM_175607,NM_199247,NM_207521,NR_135569,NR_167933,U79716,XM_017007377,XM_017014978
GO:BP	negative regulation of biological process	GO:0048519	0.00264382	2.57777	AB016591,AC010789,AC127002,AF072872,AF201468,AK295995,AK299496,AK300588,AL365338,AY289212,BC002506,BC002964,BC062339,BC065269,BC078661,BC113616,BC144509,D26350,D37933,DQ924532,KC485577,NM_000088,NM_000314,NM_000381,NM_000789,NM_001001550,NM_001006617,NM_001008223,NM_001024228,NM_001029875,NM_001042492,NM_001046,NM_001127510,NM_001142498,NM_001144965,NM_001166286,NM_001168342,NM_001172766,NM_00118…
GO:BP	positive regulation of transcription by RNA polymerase II	GO:0045944	0.00266908	2.57364	AB016591,AC004080,AK300588,BC113616,DQ924532,KC485577,NM_000635,NM_001099402,NM_001142498,NM_001166286,NM_001193416,NM_001199620,NM_001261403,NM_001300961,NM_001321082,NM_001345970,NM_001347997,NM_001363741,NM_001366474,NM_001410745,NM_001546,NM_002114,NM_002202,NM_003106,NM_003107,NM_003392,NM_003884,NM_004421,NM_004496,NM_005190,NM_005221,NM_005526,NM_005618,NM_005933,NM_006284,NM_006837,NM_014…
GO:BP	canonical Wnt signaling pathway	GO:0060070	0.00275228	2.56031	AF072872,AK313129,BC113616,NM_000088,NM_000314,NM_001127510,NM_001193416,NM_001303103,NM_001308176,NM_002202,NM_003106,NM_003107,NM_003392,NM_003667,NM_003713,NM_004421,NM_005221,NM_025235,NM_031283,U02310
GO:BP	axon guidance	GO:0007411	0.00281666	2.55027	AK313129,BC113616,NM_001330077,NM_001384901,NM_002202,NM_003392,NM_003692,NM_004421,NM_005221,NM_020134,NM_020796,NM_025179,NM_153047,NM_153617,NM_175607,U79716,XM_006713277,XM_017014978
GO:BP	neuron projection guidance	GO:0097485	0.0029833	2.5253	AK313129,BC113616,NM_001330077,NM_001384901,NM_002202,NM_003392,NM_003692,NM_004421,NM_005221,NM_020134,NM_020796,NM_025179,NM_153047,NM_153617,NM_175607,U79716,XM_006713277,XM_017014978
GO:BP	epithelium migration	GO:0090132	0.00337363	2.4719	AC010789,BC002506,BC002964,NM_000314,NM_001042492,NM_001142498,NM_001244808,NM_001282427,NM_001384506,NM_001686,NM_002849,NM_003242,NM_003392,NM_003713,NM_004850,NM_005400,NM_006219,NM_014909,NM_207521,XM_006713277
GO:BP	epithelium development	GO:0060429	0.00343209	2.46444	AC004080,AC010789,AF072872,AK295995,AK299496,AK300588,AK313129,BC002506,BC042558,BC113616,KC485577,NM_000314,NM_000422,NM_001042492,NM_001166286,NM_001244808,NM_001289164,NM_001291415,NM_001308176,NM_001378617,NM_001546,NM_002356,NM_003107,NM_003242,NM_003392,NM_003667,NM_004421,NM_004496,NM_004850,NM_005221,NM_005222,NM_005245,NM_005618,NM_006284,NM_006618,NM_012262,NM_014000,NM_015946,NM_020156…
GO:BP	macromolecule biosynthetic process	GO:0009059	0.00365201	2.43747	AB016591,AC004080,AC104411,AF072872,AJ012375,AK295995,AK299496,AK300588,AK313129,AL137644,AY289212,AY669488,BC016665,BC042558,BC065269,BC113616,BX641073,DQ924532,KC485577,NM_000088,NM_000314,NM_000422,NM_000635,NM_000642,NM_001001550,NM_001014437,NM_001099402,NM_001130081,NM_001142498,NM_001162499,NM_001166286,NM_001172766,NM_001193416,NM_001199620,NM_001244808,NM_001261403,NM_001278504,NM_001289…
GO:BP	protein modification by small protein conjugation or removal	GO:0070647	0.00387431	2.41181	AK315727,AL513550,AY669488,BC039133,M58028,NM_000314,NM_001142498,NM_001144965,NM_001162499,NM_001193416,NM_001256,NM_001393637,NM_003107,NM_003342,NM_003884,NM_003969,NM_004849,NM_005030,NM_005400,NM_005500,NM_005885,NM_006063,NM_006098,NM_006284,NM_006833,NM_006837,NM_015670,NM_016125,NM_017811,NM_018998,NM_020765,NM_022168,NM_024050,NM_024496,NM_024948,NM_025235,NM_152699,NM_153047,NM_182488,N…
GO:BP	biosynthetic process	GO:0009058	0.00392476	2.40619	AB016591,AC004080,AC104411,AF072872,AJ012375,AK295995,AK299496,AK300588,AK313129,AL137644,AY289212,AY669488,BC016665,BC042558,BC065269,BC113616,BC132735,BX641073,CR457082,DQ924532,KC485577,NM_000088,NM_000314,NM_000422,NM_000635,NM_000642,NM_001001550,NM_001014437,NM_001034,NM_001096,NM_001099402,NM_001130081,NM_001142498,NM_001162499,NM_001166286,NM_001172766,NM_001193416,NM_001199620,NM_0012448…
GO:BP	tissue migration	GO:0090130	0.00454709	2.34227	AC010789,BC002506,BC002964,NM_000314,NM_001042492,NM_001142498,NM_001244808,NM_001282427,NM_001384506,NM_001686,NM_002849,NM_003242,NM_003392,NM_003713,NM_004850,NM_005400,NM_006219,NM_014909,NM_207521,XM_006713277
GO:BP	apoptotic process	GO:0006915	0.00456418	2.34064	AC004080,AC010789,AC104411,AF201468,AK299496,BC002506,BC083496,BC113616,BC144509,DQ924532,KC485577,NM_000314,NM_000789,NM_001006617,NM_001011718,NM_001042492,NM_001127510,NM_001130969,NM_001142498,NM_001193416,NM_001244808,NM_001282427,NM_001300961,NM_001303103,NM_001308191,NM_001362770,NM_001362897,NM_001366474,NM_001384506,NM_001384704,NM_001946,NM_002202,NM_002356,NM_003107,NM_003242,NM_003392…
GO:BP	protein localization to plasma membrane	GO:0072659	0.00506596	2.29534	BC014445,NM_001308176,NM_001320114,NM_001330077,NM_001377542,NM_001379347,NM_001384453,NM_001384704,NM_001386187,NM_001677,NM_003105,NM_004850,NM_005400,NM_006098,NM_006364,NM_020987,NM_178313,NR_135569,NR_167933
GO:BP	regulation of protein kinase activity	GO:0045859	0.00536352	2.27055	AC104411,BC002506,NM_000314,NM_000789,NM_001042492,NM_001099402,NM_001127510,NM_001142498,NM_001193416,NM_001282427,NM_001330077,NM_001346495,NM_003105,NM_003242,NM_003392,NM_003884,NM_004354,NM_004421,NM_004712,NM_005030,NM_005922,NM_005923,NM_006098,NM_006219,NM_016205,NM_053056,NM_133379,NM_201384,U79716,XM_006713277
GO:BP	limb development	GO:0060173	0.00597735	2.22349	AC004080,AC010789,AK313129,BC113616,NM_001364589,NM_003107,NM_003392,NM_003884,NM_005221,NM_005222,NM_006200,NM_006284,NM_025132,NM_025179,X02373
GO:BP	appendage development	GO:0048736	0.00597735	2.22349	AC004080,AC010789,AK313129,BC113616,NM_001364589,NM_003107,NM_003392,NM_003884,NM_005221,NM_005222,NM_006200,NM_006284,NM_025132,NM_025179,X02373
GO:BP	cell death	GO:0008219	0.00645927	2.18982	AC004080,AC010789,AC104411,AF072872,AF201468,AK299496,BC002506,BC083496,BC113616,BC144509,DQ924532,KC485577,NM_000314,NM_000789,NM_001006617,NM_001011718,NM_001042492,NM_001127510,NM_001130969,NM_001142498,NM_001193416,NM_001199620,NM_001244808,NM_001282427,NM_001300961,NM_001303103,NM_001308191,NM_001362770,NM_001362897,NM_001366474,NM_001384506,NM_001384704,NM_001946,NM_002202,NM_002356,NM_0026…
GO:BP	positive regulation of RNA biosynthetic process	GO:1902680	0.00654297	2.18422	AB016591,AC004080,AF072872,AK300588,AY669488,BC113616,DQ924532,KC485577,NM_000088,NM_000635,NM_001099402,NM_001142498,NM_001162499,NM_001166286,NM_001193416,NM_001199620,NM_001261403,NM_001300961,NM_001321082,NM_001330700,NM_001345970,NM_001347997,NM_001363741,NM_001366474,NM_001410745,NM_001546,NM_002114,NM_002202,NM_003106,NM_003107,NM_003392,NM_003884,NM_004421,NM_004496,NM_005190,NM_005221,NM…
GO:BP	cell adhesion	GO:0007155	0.00676684	2.16961	AC144556,AK300588,AK313129,BC042558,BC113616,KC485577,NM_000088,NM_000314,NM_001008701,NM_001042492,NM_001099401,NM_001127510,NM_001144769,NM_001163,NM_001173523,NM_001244950,NM_001282353,NM_001282427,NM_001289164,NM_001308176,NM_001330077,NM_001377446,NM_001384453,NM_001384506,NM_001410745,NM_001677,NM_001686,NM_002840,NM_003106,NM_003107,NM_003242,NM_003392,NM_003713,NM_004496,NM_004850,NM_0052…
GO:BP	negative regulation of cell projection organization	GO:0031345	0.00727629	2.13809	BC002964,D37933,NM_000314,NM_001166286,NM_001330077,NM_001384831,NM_001384901,NM_003392,NM_007029,NM_020134,NM_020796,NM_153047,NM_153617,NM_207521,NR_135569
GO:BP	in utero embryonic development	GO:0001701	0.00748871	2.12559	AK299496,BC113616,BC132735,KC485577,NM_001025579,NM_001034,NM_001163,NM_001291415,NM_001348731,NM_001536,NM_002849,NM_002901,NM_003242,NM_004922,NM_006284,NM_014640,NM_014909,NM_015946,NM_025132,NM_025185,NM_207348,NM_207521,NR_049763
GO:BP	regulation of organelle organization	GO:0033043	0.00773883	2.11132	AC004080,AC010789,AC127002,AK002021,BC002506,BC002964,BC144509,DQ924532,NM_000381,NM_001024228,NM_001025096,NM_001127510,NM_001256,NM_001308176,NM_001323289,NM_001330077,NM_001364589,NM_001374791,NM_001384831,NM_001387838,NM_002018,NM_003392,NM_003884,NM_004849,NM_004850,NM_005030,NM_005400,NM_005922,NM_005993,NM_005998,NM_006430,NM_006585,NM_007029,NM_015250,NM_018266,NM_018998,NM_025235,NM_0307…
GO:BP	regulation of nucleobase-containing compound metabolic process	GO:0019219	0.00799068	2.09742	AB016591,AC004080,AC104411,AF072872,AK002021,AK295995,AK299496,AK300588,AL137644,AP002992,AY289212,AY669488,BC016665,BC062339,BC065269,BC083496,BC113616,BX640605,DQ924532,KC485577,NM_000088,NM_000314,NM_000635,NM_001099402,NM_001142498,NM_001162499,NM_001166286,NM_001172766,NM_001193416,NM_001199620,NM_001244808,NM_001261403,NM_001289164,NM_001300961,NM_001303103,NM_001304808,NM_001321082,NM_0013…
GO:BP	organic substance biosynthetic process	GO:1901576	0.00812326	2.09027	AB016591,AC004080,AC104411,AF072872,AJ012375,AK295995,AK299496,AK300588,AK313129,AL137644,AY289212,AY669488,BC016665,BC042558,BC065269,BC113616,BX641073,CR457082,DQ924532,KC485577,NM_000088,NM_000314,NM_000422,NM_000635,NM_000642,NM_001001550,NM_001014437,NM_001034,NM_001096,NM_001099402,NM_001130081,NM_001142498,NM_001162499,NM_001166286,NM_001172766,NM_001193416,NM_001199620,NM_001244808,NM_001…
GO:BP	muscle structure development	GO:0061061	0.00835919	2.07784	AC010789,AF072872,AK295995,AP002992,BC014445,BC101677,NM_000257,NM_001042492,NM_001099401,NM_001142498,NM_001244808,NM_001308176,NM_001368068,NM_001386187,NM_001386909,NM_001395207,NM_002018,NM_002202,NM_003107,NM_003392,NM_004414,NM_004849,NM_005618,NM_005923,NM_006063,NM_023067,NM_133379,NM_198274,NM_201384,NM_207038,NR_110524
GO:BP	positive regulation of protein localization	GO:1903829	0.00955384	2.01982	BC002506,BC113616,NM_001127510,NM_001330077,NM_001384453,NM_002202,NM_003105,NM_003107,NM_003392,NM_004421,NM_004850,NM_005030,NM_005400,NM_005500,NM_005998,NM_006098,NM_006430,NM_006585,NM_020987,NM_022459,NM_030752,NM_133379,NM_153047,NM_178313,NM_207521
GO:BP	telencephalon development	GO:0021537	0.0108639	1.96402	AC010789,AK313129,BC113616,NM_000314,NM_001025579,NM_001042492,NM_001172766,NM_001244808,NM_001308176,NM_001320114,NM_001321082,NM_001377446,NM_001546,NM_003392,NM_005221,NM_207521,U79716,XM_006713277
GO:BP	intracellular signal transduction	GO:0035556	0.0111144	1.95411	AC010789,AC127002,AK315727,BC002506,BC144509,D26350,KC485577,NM_000314,NM_000381,NM_001001550,NM_001006617,NM_001008223,NM_001008701,NM_001042492,NM_001127510,NM_001130081,NM_001142498,NM_001193416,NM_001261403,NM_001265611,NM_001282353,NM_001282427,NM_001303103,NM_001308176,NM_001330077,NM_001346495,NM_001366474,NM_001366683,NM_001374791,NM_001377142,NM_001377446,NM_001379347,NM_001379671,NM_001…
GO:BP	epithelial cell migration	GO:0010631	0.0111761	1.95171	BC002506,BC002964,NM_000314,NM_001042492,NM_001142498,NM_001244808,NM_001282427,NM_001384506,NM_001686,NM_002849,NM_003242,NM_003392,NM_003713,NM_004850,NM_005400,NM_006219,NM_014909,NM_207521,XM_006713277
GO:BP	positive regulation of DNA-templated transcription	GO:0045893	0.0118371	1.92675	AB016591,AC004080,AF072872,AK300588,AY669488,BC113616,DQ924532,KC485577,NM_000088,NM_000635,NM_001099402,NM_001142498,NM_001162499,NM_001166286,NM_001193416,NM_001199620,NM_001261403,NM_001300961,NM_001321082,NM_001345970,NM_001347997,NM_001363741,NM_001366474,NM_001410745,NM_001546,NM_002114,NM_002202,NM_003106,NM_003107,NM_003392,NM_003884,NM_004421,NM_004496,NM_005190,NM_005221,NM_005526,NM_00…
GO:BP	positive regulation of nucleic acid-templated transcription	GO:1903508	0.0118371	1.92675	AB016591,AC004080,AF072872,AK300588,AY669488,BC113616,DQ924532,KC485577,NM_000088,NM_000635,NM_001099402,NM_001142498,NM_001162499,NM_001166286,NM_001193416,NM_001199620,NM_001261403,NM_001300961,NM_001321082,NM_001345970,NM_001347997,NM_001363741,NM_001366474,NM_001410745,NM_001546,NM_002114,NM_002202,NM_003106,NM_003107,NM_003392,NM_003884,NM_004421,NM_004496,NM_005190,NM_005221,NM_005526,NM_00…
GO:BP	pattern specification process	GO:0007389	0.0118815	1.92513	AC010789,AK295995,AK300588,AK313129,BC113616,KC485577,NM_000381,NM_001127510,NM_001204089,NM_001291415,NM_001378617,NM_002202,NM_003242,NM_003392,NM_004421,NM_004496,NM_005618,NM_005933,NM_006200,NM_006284,NM_025132,NM_025179,U79716,XM_006713277,Y08725
GO:BP	programmed cell death	GO:0012501	0.0119142	1.92394	AC004080,AC010789,AC104411,AF201468,AK299496,BC002506,BC083496,BC113616,BC144509,DQ924532,KC485577,NM_000314,NM_000789,NM_001006617,NM_001011718,NM_001042492,NM_001127510,NM_001130969,NM_001142498,NM_001193416,NM_001244808,NM_001282427,NM_001300961,NM_001303103,NM_001308191,NM_001362770,NM_001362897,NM_001366474,NM_001384506,NM_001384704,NM_001946,NM_002202,NM_002356,NM_003107,NM_003242,NM_003392…
GO:BP	regulation of macromolecule biosynthetic process	GO:0010556	0.0119307	1.92333	AB016591,AC004080,AC104411,AF072872,AJ012375,AK295995,AK299496,AK300588,AL137644,AY289212,AY669488,BC016665,BC065269,BC113616,DQ924532,KC485577,NM_000088,NM_000314,NM_000422,NM_000635,NM_001001550,NM_001099402,NM_001130081,NM_001142498,NM_001162499,NM_001166286,NM_001172766,NM_001193416,NM_001199620,NM_001244808,NM_001261403,NM_001289164,NM_001300961,NM_001303103,NM_001304808,NM_001308191,NM_0013…
GO:BP	negative regulation of signal transduction	GO:0009968	0.0122644	1.91135	AF072872,AL365338,BC113616,DQ924532,KC485577,NM_000314,NM_001001550,NM_001006617,NM_001008223,NM_001029875,NM_001042492,NM_001127510,NM_001142498,NM_001193416,NM_001204089,NM_001244808,NM_001265611,NM_001303103,NM_001308176,NM_001346495,NM_001362770,NM_001366474,NM_001378101,NM_001536,NM_001946,NM_002202,NM_002849,NM_003105,NM_003106,NM_003392,NM_004414,NM_004712,NM_005190,NM_005618,NM_006098,NM_…
GO:BP	positive regulation of transport	GO:0051050	0.0125498	1.90136	AF016535,AK002021,BC002506,BC014445,BC113616,D37933,NM_000720,NM_001046,NM_001142498,NM_001144965,NM_001308176,NM_001376537,NM_001384453,NM_001386187,NM_001410745,NM_001677,NM_002202,NM_003105,NM_003107,NM_003392,NM_004712,NM_004849,NM_005400,NM_005500,NM_005502,NM_005618,NM_005933,NM_006098,NM_007098,NM_020987,NM_022459,NM_023067,NM_133379,NM_145735,NM_153047,U79716,XM_011516718,XM_017007377
GO:BP	signal transduction	GO:0007165	0.0125974	1.89972	AC004080,AC010789,AC127002,AF072872,AK299496,AK300588,AK312314,AK313129,AK315727,AL365338,BC002506,BC042558,BC113616,BC132735,BC144509,D26350,D37933,DQ924532,KC485577,NM_000088,NM_000314,NM_000381,NM_000720,NM_001001550,NM_001006617,NM_001008223,NM_001008701,NM_001025579,NM_001029875,NM_001040458,NM_001042492,NM_001099402,NM_001127510,NM_001130081,NM_001142498,NM_001144769,NM_001166286,NM_0011934…
GO:BP	positive regulation of protein phosphorylation	GO:0001934	0.0127683	1.89387	AC010789,AF072872,AK315727,BC002506,BC002964,BC144509,KC485577,NM_000789,NM_001006617,NM_001142498,NM_001193416,NM_001282427,NM_001330077,NM_001346495,NM_002202,NM_002605,NM_003242,NM_003392,NM_003713,NM_004421,NM_004850,NM_005030,NM_005526,NM_005922,NM_005923,NM_006098,NM_016205,NM_052950,NM_053056,NM_153047,U79716,XM_006713277
GO:BP	mitotic cell cycle	GO:0000278	0.0128646	1.8906	AC004080,AC010789,AC127002,AF016535,AK002021,AK299496,DQ924532,NM_000314,NM_001024228,NM_001025579,NM_001034,NM_001127510,NM_001142498,NM_001193414,NM_001193416,NM_001256,NM_001318324,NM_001346495,NM_001348068,NM_001384831,NM_001546,NM_003884,NM_004354,NM_004496,NM_004850,NM_005030,NM_005526,NM_005993,NM_006284,NM_006659,NM_007098,NM_015140,NM_018998,NM_020987,NM_021131,NM_053056,NM_133379,NM_178…
GO:BP	embryonic skeletal system development	GO:0048706	0.0140194	1.85327	AC010789,AK313129,BC113616,NM_000088,NM_001543,NM_003242,NM_003392,NM_005941,NM_006200,NM_022166,NM_025132,X02373
GO:BP	positive regulation of protein metabolic process	GO:0051247	0.0140772	1.85148	AC010789,AF072872,AK300588,AK315727,BC002506,BC002964,BC144509,KC485577,NM_000314,NM_000422,NM_000789,NM_001006617,NM_001127510,NM_001130081,NM_001130969,NM_001142498,NM_001166286,NM_001193416,NM_001282427,NM_001330077,NM_001346495,NM_001362770,NM_001536,NM_002202,NM_002605,NM_003105,NM_003107,NM_003242,NM_003392,NM_003713,NM_004421,NM_004850,NM_004969,NM_005030,NM_005500,NM_005526,NM_005922,NM_0…
GO:BP	positive regulation of phosphate metabolic process	GO:0045937	0.0162442	1.7893	AC010789,AF072872,AK315727,BC002506,BC002964,BC144509,KC485577,NM_000789,NM_001001550,NM_001006617,NM_001130969,NM_001142498,NM_001193416,NM_001282427,NM_001330077,NM_001346495,NM_002202,NM_002605,NM_003242,NM_003392,NM_003713,NM_004421,NM_004850,NM_005030,NM_005526,NM_005922,NM_005923,NM_006098,NM_016205,NM_021131,NM_052950,NM_053056,NM_153047,U79716,XM_006713277,XM_011516718
GO:BP	positive regulation of phosphorus metabolic process	GO:0010562	0.0162442	1.7893	AC010789,AF072872,AK315727,BC002506,BC002964,BC144509,KC485577,NM_000789,NM_001001550,NM_001006617,NM_001130969,NM_001142498,NM_001193416,NM_001282427,NM_001330077,NM_001346495,NM_002202,NM_002605,NM_003242,NM_003392,NM_003713,NM_004421,NM_004850,NM_005030,NM_005526,NM_005922,NM_005923,NM_006098,NM_016205,NM_021131,NM_052950,NM_053056,NM_153047,U79716,XM_006713277,XM_011516718
GO:BP	negative regulation of locomotion	GO:0040013	0.0173038	1.76186	BC002506,BC002964,KC485577,NM_000314,NM_001042492,NM_001204089,NM_001346201,NM_001363741,NM_001377446,NM_001378101,NM_001384901,NM_002849,NM_003392,NM_014000,NM_014909,NM_020796,NM_080759,NM_153617,XM_006713277,XM_011516718
GO:BP	positive regulation of cell motility	GO:2000147	0.0186547	1.72921	AK299496,BC002506,NM_000088,NM_001127510,NM_001130969,NM_001142498,NM_001244808,NM_001244950,NM_001282427,NM_001320114,NM_001384506,NM_001384901,NM_001686,NM_003242,NM_003392,NM_003713,NM_004850,NM_005400,NM_006098,NM_006219,NM_016205,NM_020796,NM_145735,NM_153617,NM_207123,NM_207521,U79716
GO:BP	morphogenesis of an epithelium	GO:0002009	0.0194952	1.71007	AC004080,AC010789,AF072872,AK313129,BC002506,BC113616,KC485577,NM_000314,NM_000422,NM_001166286,NM_001244808,NM_001291415,NM_001378617,NM_001546,NM_003107,NM_003242,NM_003392,NM_003667,NM_004421,NM_004496,NM_005245,NM_005618,NM_006618,NM_012262,NM_014000,XM_011516718
GO:BP	regulation of RNA metabolic process	GO:0051252	0.0198901	1.70136	AB016591,AC004080,AC104411,AF072872,AK002021,AK295995,AK299496,AK300588,AL137644,AY289212,AY669488,BC016665,BC062339,BC065269,BC083496,BC113616,BX640605,DQ924532,KC485577,NM_000088,NM_000314,NM_000635,NM_001099402,NM_001142498,NM_001162499,NM_001166286,NM_001172766,NM_001193416,NM_001199620,NM_001244808,NM_001261403,NM_001289164,NM_001300961,NM_001303103,NM_001304808,NM_001321082,NM_001330700,NM_…
GO:BP	regulation of angiogenesis	GO:0045765	0.0205375	1.68745	BC002506,NM_001040458,NM_001042492,NM_001046,NM_001142498,NM_002202,NM_003242,NM_003392,NM_004712,NM_004850,NM_005618,NM_006219,NM_012137,NM_014909,NM_020796,NM_052854,NM_207123,NM_207521
GO:BP	heart morphogenesis	GO:0003007	0.0210268	1.67723	AC010789,AF072872,AK313129,KC485577,NM_000257,NM_001127510,NM_001291415,NM_002202,NM_003107,NM_003242,NM_003392,NM_004421,NM_005618,NM_133379,NM_207521,X02373,XM_006713277
GO:BP	regulation of cellular localization	GO:0060341	0.0217189	1.66316	AK002021,BC002506,BC014445,BC113616,NM_001025579,NM_001042492,NM_001046,NM_001127510,NM_001144965,NM_001308176,NM_001318324,NM_001320114,NM_001330077,NM_001364589,NM_001384453,NM_002202,NM_003105,NM_003107,NM_003392,NM_004421,NM_004850,NM_005030,NM_005400,NM_005500,NM_005998,NM_006098,NM_006430,NM_006585,NM_014000,NM_015268,NM_020987,NM_022459,NM_030752,NM_133379,NM_153047,NM_178313,NM_207521,NR_…
GO:BP	regulation of cell cycle	GO:0051726	0.0226248	1.64541	AC004080,AC010789,AC104411,AC127002,AK002021,BC039133,BX640605,DQ924532,NM_000314,NM_001025096,NM_001034,NM_001099402,NM_001100619,NM_001127510,NM_001142498,NM_001193416,NM_001256,NM_001300961,NM_001318324,NM_001323289,NM_001346495,NM_001362770,NM_001366474,NM_003106,NM_003392,NM_003884,NM_004354,NM_004496,NM_004850,NM_005030,NM_005400,NM_005526,NM_006098,NM_006837,NM_014909,NM_015140,NM_018998,N…
GO:BP	negative regulation of signaling	GO:0023057	0.0226498	1.64494	AF072872,AL365338,BC113616,DQ924532,KC485577,NM_000314,NM_001001550,NM_001006617,NM_001008223,NM_001024228,NM_001029875,NM_001042492,NM_001127510,NM_001142498,NM_001193416,NM_001204089,NM_001244808,NM_001265611,NM_001303103,NM_001308176,NM_001346495,NM_001362770,NM_001366474,NM_001378101,NM_001536,NM_001946,NM_002202,NM_002849,NM_003105,NM_003106,NM_003392,NM_004414,NM_004712,NM_005190,NM_005618,…
GO:BP	negative regulation of cell communication	GO:0010648	0.0226498	1.64494	AF072872,AL365338,BC113616,DQ924532,KC485577,NM_000314,NM_001001550,NM_001006617,NM_001008223,NM_001024228,NM_001029875,NM_001042492,NM_001127510,NM_001142498,NM_001193416,NM_001204089,NM_001244808,NM_001265611,NM_001303103,NM_001308176,NM_001346495,NM_001362770,NM_001366474,NM_001378101,NM_001536,NM_001946,NM_002202,NM_002849,NM_003105,NM_003106,NM_003392,NM_004414,NM_004712,NM_005190,NM_005618,…
GO:BP	transport	GO:0006810	0.0226962	1.64405	AF016535,AJ237946,AK002021,AK313129,AL391497,AY289212,BC002506,BC002964,BC014445,BC042558,BC062339,BC063850,BC065269,BC113616,D26350,D37933,NM_000088,NM_000314,NM_000704,NM_000720,NM_000789,NM_001001550,NM_001011718,NM_001024228,NM_001025579,NM_001042492,NM_001046,NM_001128159,NM_001130081,NM_001135556,NM_001142498,NM_001144769,NM_001144965,NM_001145145,NM_001163,NM_001168342,NM_001184970,NM_0011…
GO:BP	positive regulation of cell migration	GO:0030335	0.0229898	1.63847	AK299496,BC002506,NM_000088,NM_001127510,NM_001130969,NM_001142498,NM_001244808,NM_001282427,NM_001320114,NM_001384506,NM_001384901,NM_001686,NM_003242,NM_003392,NM_003713,NM_004850,NM_005400,NM_006098,NM_006219,NM_016205,NM_020796,NM_145735,NM_153617,NM_207123,NM_207521,U79716
GO:BP	regulation of response to stress	GO:0080134	0.0231323	1.63578	AF016535,AF072872,AP002992,BC002506,BC144509,NM_000314,NM_000381,NM_000789,NM_001006617,NM_001040458,NM_001046,NM_001142498,NM_001166286,NM_001193416,NM_001199620,NM_001244808,NM_001258392,NM_001265611,NM_001282427,NM_001300961,NM_001346495,NM_001366474,NM_001384506,NM_001410745,NM_001536,NM_002202,NM_002605,NM_002840,NM_003107,NM_003392,NM_003884,NM_004849,NM_004850,NM_005400,NM_005526,NM_005922…
GO:BP	peptidyl-lysine modification	GO:0018205	0.0237115	1.62504	AK300588,AP002992,NM_001142498,NM_001289164,NM_001291415,NM_001300961,NM_001304808,NM_001321082,NM_002202,NM_003107,NM_003884,NM_005500,NM_005933,NM_006284,NM_014712,NM_015670,NM_022168,NM_032329,NM_032482,NM_152699,NM_198274
GO:BP	regulation of vasculature development	GO:1901342	0.0247825	1.60586	BC002506,NM_001040458,NM_001042492,NM_001046,NM_001142498,NM_002202,NM_003242,NM_003392,NM_004712,NM_004850,NM_005618,NM_006219,NM_012137,NM_014909,NM_020796,NM_052854,NM_207123,NM_207521
GO:BP	mesenchyme morphogenesis	GO:0072132	0.0259533	1.58581	AC010789,KC485577,NM_001127510,NM_002202,NM_003242,NM_003392,NM_006284,XM_006713277
GO:BP	cell growth	GO:0016049	0.0264108	1.57822	AK299496,AK313129,BC144509,NM_000422,NM_001006617,NM_001025579,NM_001142498,NM_001144965,NM_001193416,NM_001244808,NM_001323289,NM_001362770,NM_001384704,NM_001384901,NM_001395207,NM_003242,NM_003392,NM_004421,NM_006098,NM_014000,NM_020796,NM_023067,NM_032329,NM_153617,NM_207521
GO:BP	establishment of localization	GO:0051234	0.0281659	1.55028	AF016535,AJ237946,AK002021,AK313129,AL391497,AY289212,BC002506,BC002964,BC014445,BC042558,BC062339,BC063850,BC065269,BC113616,D26350,D37933,NM_000088,NM_000314,NM_000704,NM_000720,NM_000789,NM_001001550,NM_001011718,NM_001024228,NM_001025579,NM_001042492,NM_001046,NM_001128159,NM_001130081,NM_001135556,NM_001142498,NM_001144769,NM_001144965,NM_001145145,NM_001163,NM_001168342,NM_001184970,NM_0011…
GO:BP	regulation of cell death	GO:0010941	0.0286086	1.5435	AC004080,AC010789,AC104411,AF072872,AF201468,BC002506,BC083496,BC113616,BC144509,DQ924532,KC485577,NM_000314,NM_000789,NM_001006617,NM_001042492,NM_001127510,NM_001130969,NM_001142498,NM_001193416,NM_001199620,NM_001244808,NM_001282427,NM_001300961,NM_001303103,NM_001308191,NM_001362770,NM_001366474,NM_001384506,NM_001946,NM_002202,NM_002605,NM_003105,NM_003107,NM_003392,NM_003969,NM_004496,NM_00…
GO:BP	regulation of gene expression	GO:0010468	0.029089	1.53627	AB016591,AC004080,AC010789,AC104411,AF072872,AJ012375,AK002021,AK295995,AK299496,AK300588,AL137644,AP002992,AY289212,AY669488,BC002506,BC016665,BC062339,BC065269,BC083496,BC113616,BC144509,BX640605,D37933,DQ924532,KC485577,NM_000088,NM_000314,NM_000422,NM_000635,NM_000789,NM_001042492,NM_001099402,NM_001130081,NM_001142498,NM_001162499,NM_001163,NM_001166286,NM_001172766,NM_001193416,NM_001199620…
GO:BP	positive regulation of cell projection organization	GO:0031346	0.029914	1.52413	AF072872,BC016665,KC485577,NM_001025579,NM_001127510,NM_001323289,NM_001330077,NM_001348731,NM_001379347,NM_003392,NM_004421,NM_007029,NM_025179,NM_145735,NM_153047,NM_205842,U79716,XM_006713277,XM_011516718,XM_017014978
GO:BP	regulation of biosynthetic process	GO:0009889	0.0303799	1.51741	AB016591,AC004080,AC104411,AF072872,AJ012375,AK295995,AK299496,AK300588,AL137644,AY289212,AY669488,BC016665,BC065269,BC113616,DQ924532,KC485577,NM_000088,NM_000314,NM_000422,NM_000635,NM_001001550,NM_001099402,NM_001130081,NM_001142498,NM_001162499,NM_001166286,NM_001172766,NM_001193416,NM_001199620,NM_001244808,NM_001261403,NM_001282750,NM_001289164,NM_001300961,NM_001303103,NM_001304808,NM_0013…
GO:BP	positive regulation of locomotion	GO:0040017	0.0308838	1.51027	AK299496,BC002506,NM_000088,NM_001127510,NM_001130969,NM_001142498,NM_001244808,NM_001244950,NM_001282427,NM_001320114,NM_001384506,NM_001384901,NM_001686,NM_003242,NM_003392,NM_003713,NM_004850,NM_005400,NM_006098,NM_006219,NM_016205,NM_020796,NM_145735,NM_153617,NM_207123,NM_207521,U79716
GO:BP	vesicle-mediated transport	GO:0016192	0.0317381	1.49842	BC002964,BC014445,BC063850,D37933,NM_000314,NM_001011718,NM_001024228,NM_001128159,NM_001130081,NM_001144965,NM_001184970,NM_001282427,NM_001283,NM_001289164,NM_001308176,NM_001320114,NM_001330077,NM_001374791,NM_001376537,NM_001379347,NM_001386187,NM_001410745,NM_003105,NM_003242,NM_003392,NM_003713,NM_004421,NM_004644,NM_004712,NM_004849,NM_004922,NM_005400,NM_005502,NM_005618,NM_006098,NM_0062…
GO:BP	gland development	GO:0048732	0.0329257	1.48247	AC004080,AC010789,AK313129,BC042558,BC113616,BX640605,NM_001042492,NM_001198868,NM_001364589,NM_001546,NM_002202,NM_003106,NM_003242,NM_003392,NM_004496,NM_004973,NM_006284,NM_006618,NM_031369,NM_053056,NM_207291,NM_207521,XM_006713277
GO:BP	positive regulation of phosphorylation	GO:0042327	0.0333395	1.47704	AC010789,AF072872,AK315727,BC002506,BC002964,BC144509,KC485577,NM_000789,NM_001001550,NM_001006617,NM_001142498,NM_001193416,NM_001282427,NM_001330077,NM_001346495,NM_002202,NM_002605,NM_003242,NM_003392,NM_003713,NM_004421,NM_004850,NM_005030,NM_005526,NM_005922,NM_005923,NM_006098,NM_016205,NM_052950,NM_053056,NM_153047,U79716,XM_006713277
GO:BP	response to oxygen levels	GO:0070482	0.0344259	1.46311	BC062339,D26350,NM_000088,NM_000789,NM_001042492,NM_001142498,NM_001308191,NM_001364589,NM_001377299,NM_001379671,NM_001677,NM_003242,NM_004850,NM_005400,NM_005526,NM_006219,NM_012137,NM_207521,U02310
GO:BP	negative regulation of cell differentiation	GO:0045596	0.0346025	1.46089	AK300588,BC078661,BC113616,KC485577,NM_000314,NM_001008223,NM_001042492,NM_001142498,NM_001244808,NM_001289164,NM_001378101,NM_001384901,NM_001386909,NM_001536,NM_001546,NM_002202,NM_003105,NM_003106,NM_003392,NM_004496,NM_005502,NM_005618,NM_020134,NM_020796,NM_025224,NM_053056,NM_153617,NM_175607,NM_207521,U02310
GO:BP	postsynapse organization	GO:0099173	0.0356562	1.44787	NM_000314,NM_001024228,NM_001042492,NM_001308176,NM_001323289,NM_001330077,NM_003392,NM_004421,NM_025185,NM_153047,NR_135569,U79716,X90840,XM_017014978
GO:BP	positive regulation of protein modification process	GO:0031401	0.0391737	1.40701	AC010789,AF072872,AK315727,BC002506,BC002964,BC144509,KC485577,NM_000314,NM_000789,NM_001006617,NM_001130969,NM_001142498,NM_001193416,NM_001282427,NM_001330077,NM_001346495,NM_002202,NM_002605,NM_003107,NM_003242,NM_003392,NM_003713,NM_004421,NM_004850,NM_005030,NM_005500,NM_005526,NM_005922,NM_005923,NM_006098,NM_016205,NM_021131,NM_052950,NM_053056,NM_153047,U79716,XM_006713277,XM_011516718
GO:BP	cell population proliferation	GO:0008283	0.0391813	1.40692	AC010789,AF016535,AK313129,BC002506,BC016665,BC113616,DQ924532,KC485577,NM_000314,NM_000789,NM_001008223,NM_001025579,NM_001042492,NM_001127510,NM_001142498,NM_001198868,NM_001244808,NM_001282427,NM_001308176,NM_001308342,NM_001320114,NM_001362770,NM_001366474,NM_001377299,NM_001387838,NM_001410745,NM_001536,NM_001543,NM_001546,NM_002202,NM_003105,NM_003106,NM_003107,NM_003242,NM_003392,NM_003667…
GO:BP	cardiac chamber development	GO:0003205	0.0399855	1.3981	AC004080,AC010789,AF072872,KC485577,NM_000257,NM_001386187,NM_001543,NM_002202,NM_003107,NM_003242,NM_003392,NM_006200,XM_006713277
GO:BP	Rac protein signal transduction	GO:0016601	0.0405912	1.39157	NM_001042492,NM_001282427,NM_006219,NM_014686,NM_205842,NM_207521,NR_135569
GO:BP	regulation of synapse structure or activity	GO:0050803	0.040689	1.39052	AF072872,D37933,NM_000314,NM_001008701,NM_001042492,NM_001308176,NM_001323289,NM_001330077,NM_003392,NM_004421,NM_025185,NM_153047,NR_135569,U79716,X90840,XM_017014978
GO:BP	embryonic morphogenesis	GO:0048598	0.04235	1.37315	AC004080,AC010789,AF072872,AK300588,AK313129,BC113616,KC485577,NM_001166286,NM_001291415,NM_001378617,NM_001543,NM_003106,NM_003107,NM_003242,NM_003392,NM_003713,NM_004421,NM_004850,NM_005221,NM_005222,NM_005618,NM_005941,NM_006098,NM_006284,NM_012262,NM_023067,NM_025132,X02373
GO:BP	polysaccharide biosynthetic process	GO:0000271	0.0428574	1.36797	AK313129,BX641073,NM_000642,NM_001001550,NM_001384453,NM_001543,NM_012262,NM_130787
GO:BP	blood vessel morphogenesis	GO:0048514	0.0435942	1.36057	AC004080,AC010789,BC002506,NM_000789,NM_001040458,NM_001042492,NM_001046,NM_001142498,NM_001282427,NM_001308176,NM_001330077,NM_001686,NM_002202,NM_003107,NM_003242,NM_003392,NM_004712,NM_004850,NM_005618,NM_006219,NM_012137,NM_014909,NM_020156,NM_020796,NM_052854,NM_207123,NM_207521,XM_006713277
GO:BP	regulation of kinase activity	GO:0043549	0.0446333	1.35034	AC104411,AK300588,BC002506,NM_000314,NM_000789,NM_001042492,NM_001099402,NM_001127510,NM_001142498,NM_001193416,NM_001282427,NM_001330077,NM_001346495,NM_003105,NM_003242,NM_003392,NM_003884,NM_004354,NM_004421,NM_004712,NM_005030,NM_005922,NM_005923,NM_006098,NM_006219,NM_016205,NM_053056,NM_133379,NM_201384,U79716,XM_006713277
GO:BP	histone modification	GO:0016570	0.0451607	1.34524	AB016591,AK300588,AP002992,NM_001142498,NM_001291415,NM_001300961,NM_001304808,NM_001321082,NM_001366474,NM_001536,NM_002202,NM_003884,NM_004973,NM_005933,NM_006284,NM_006618,NM_014712,NM_018433,NM_030647,NM_032329,NM_032482,NM_198274,NR_148346,XM_047426117
GO:BP	macromolecule catabolic process	GO:0009057	0.0465236	1.33233	AK313129,AL513550,AP003096,AY289212,BC062339,BC065269,M58028,NM_000314,NM_000642,NM_001025096,NM_001127510,NM_001142498,NM_001144965,NM_001166286,NM_001198868,NM_001256,NM_001316341,NM_001362770,NM_001387838,NM_002808,NM_002874,NM_003105,NM_003342,NM_003392,NM_004421,NM_004712,NM_004849,NM_004850,NM_004969,NM_005030,NM_005526,NM_005885,NM_006098,NM_006493,NM_015946,NM_016125,NM_017811,NM_018998,N…
GO:BP	regulation of catalytic activity	GO:0050790	0.0467483	1.33023	AC104411,AK300588,AP003096,BC002506,BC042558,BC144509,NM_000314,NM_000720,NM_000789,NM_001025579,NM_001042492,NM_001099402,NM_001127510,NM_001142498,NM_001166286,NM_001193416,NM_001198868,NM_001244950,NM_001282427,NM_001323289,NM_001330077,NM_001346495,NM_001362770,NM_001366683,NM_001377446,NM_001384506,NM_003105,NM_003106,NM_003242,NM_003392,NM_003884,NM_004354,NM_004414,NM_004421,NM_004712,NM_0…
GO:BP	protein modification by small protein conjugation	GO:0032446	0.0485025	1.31424	AK315727,AY669488,BC039133,M58028,NM_000314,NM_001142498,NM_001144965,NM_001162499,NM_001193416,NM_001256,NM_001393637,NM_003107,NM_003342,NM_003969,NM_004849,NM_005030,NM_005400,NM_005500,NM_005885,NM_006063,NM_006098,NM_006833,NM_006837,NM_016125,NM_017811,NM_018998,NM_020765,NM_022168,NM_024050,NM_024496,NM_025235,NM_152699,NM_153047,NR_073585,NR_148346,XM_047422803
GO:BP	positive regulation of establishment of protein localization to telomere	GO:1904851	0.0487278	1.31222	NM_005998,NM_006430,NM_006585,NM_030752
GO:BP	cardiac muscle tissue development	GO:0048738	0.0497725	1.30301	AC010789,BC101677,KC485577,NM_000257,NM_001244808,NM_001395207,NM_001536,NM_002202,NM_003242,NM_003392,NM_004849,NM_004973,NM_005618,NM_133379,NM_201384
GO:CC	cytoplasm	GO:0005737	9.85564e-25	24.0063	AC010789,AC127002,AF016535,AF201468,AF359380,AJ012375,AJ237946,AK002021,AK025372,AK295995,AK299496,AK313129,AK315727,AL391497,AL513550,AL832603,AP003096,AY289212,AY669488,BC002506,BC002964,BC014445,BC039133,BC042558,BC062339,BC063850,BC065269,BC078661,BC083496,BC093631,BC101677,BC113616,BC144509,BX640605,BX641073,CR457082,D26350,D37933,M58028,NM_000088,NM_000257,NM_000314,NM_000381,NM_000422,NM_0…
GO:CC	cytosol	GO:0005829	9.41995e-15	14.026	AC127002,AF359380,AK002021,AK025372,AK299496,AK315727,AL832603,AP003096,AY669488,BC002506,BC014445,BC039133,BC062339,BC065269,BC101677,BC113616,BC144509,BX640605,D37933,M58028,NM_000314,NM_000381,NM_000422,NM_000642,NM_001001550,NM_001006617,NM_001014437,NM_001024228,NM_001025096,NM_001025579,NM_001034,NM_001040458,NM_001042492,NM_001046,NM_001096,NM_001100619,NM_001127510,NM_001128159,NM_0011355…
GO:CC	intracellular anatomical structure	GO:0005622	8.9182e-11	10.0497	AB016591,AC004080,AC010789,AC104411,AC127002,AF016535,AF201468,AF359380,AJ012375,AJ237946,AK002021,AK025372,AK295995,AK299496,AK300588,AK313129,AK315727,AL137644,AL391497,AL513550,AL832603,AP002992,AP003096,AY289212,AY669488,BC002506,BC002964,BC014445,BC016665,BC039133,BC042558,BC062339,BC063850,BC065269,BC078661,BC083496,BC093631,BC101677,BC113616,BC144509,BX640605,BX641073,CR457082,D26350,D3793…
GO:CC	endomembrane system	GO:0012505	1.39114e-09	8.85663	AF201468,AJ237946,AK025372,AK313129,AL391497,AY289212,BC002506,BC014445,BC042558,BC062339,BX641073,D26350,D37933,M58028,NM_000088,NM_000381,NM_000642,NM_000789,NM_001006617,NM_001024228,NM_001025579,NM_001040458,NM_001096,NM_001099401,NM_001127510,NM_001128159,NM_001130081,NM_001130969,NM_001135556,NM_001142498,NM_001144769,NM_001144965,NM_001163,NM_001166286,NM_001173523,NM_001184970,NM_00119341…
GO:CC	cell junction	GO:0030054	1.56014e-08	7.80684	AF072872,AF201468,AK295995,AK313129,BC002964,BC063850,D37933,M58028,NM_000314,NM_001008701,NM_001024228,NM_001025579,NM_001029875,NM_001042492,NM_001127510,NM_001130081,NM_001130969,NM_001144769,NM_001163,NM_001184970,NM_001198868,NM_001282353,NM_001308176,NM_001308191,NM_001308342,NM_001320114,NM_001323289,NM_001330077,NM_001351391,NM_001362897,NM_001364716,NM_001368068,NM_001377142,NM_001377446…
GO:CC	nucleoplasm	GO:0005654	4.01705e-08	7.39609	AB016591,AC004080,AC104411,AF016535,AJ237946,AK002021,AK295995,AK300588,AL513550,AP002992,AP003096,AY289212,AY669488,BC062339,BC083496,BC113616,BX640605,D26350,D37933,M58028,NM_000314,NM_001006617,NM_001096,NM_001099402,NM_001127510,NM_001130969,NM_001142498,NM_001144769,NM_001144965,NM_001184970,NM_001193416,NM_001244808,NM_001256,NM_001261403,NM_001265611,NM_001282353,NM_001291415,NM_001300961,…
GO:CC	neuron projection	GO:0043005	1.04824e-07	6.97954	AF201468,AK025372,AK295995,D37933,NM_000314,NM_001008701,NM_001024228,NM_001025579,NM_001029875,NM_001042492,NM_001046,NM_001099401,NM_001130969,NM_001144769,NM_001163,NM_001278055,NM_001304808,NM_001308176,NM_001308191,NM_001323289,NM_001330077,NM_001348068,NM_001351391,NM_001364589,NM_001377142,NM_001377446,NM_001379347,NM_001384704,NM_001384831,NM_001386187,NM_001395207,NM_002840,NM_004341,NM_…
GO:CC	membrane-bounded organelle	GO:0043227	2.1397e-06	5.66965	AB016591,AC004080,AC104411,AC127002,AF016535,AF201468,AJ012375,AJ237946,AK002021,AK025372,AK295995,AK300588,AK313129,AL137644,AL391497,AL513550,AP002992,AP003096,AY289212,AY669488,BC002506,BC002964,BC014445,BC016665,BC042558,BC062339,BC063850,BC065269,BC078661,BC083496,BC093631,BC101677,BC110577,BC113616,BC132735,BX640605,BX641073,D26350,D37933,DQ924532,KC485577,M58028,NM_000088,NM_000314,NM_0003…
GO:CC	somatodendritic compartment	GO:0036477	2.25236e-06	5.64736	AF201468,NM_000314,NM_001025579,NM_001029875,NM_001042492,NM_001046,NM_001099401,NM_001130969,NM_001163,NM_001278055,NM_001304808,NM_001308191,NM_001323289,NM_001330077,NM_001351391,NM_001364589,NM_001377142,NM_001377446,NM_001379347,NM_001395207,NM_002840,NM_003105,NM_004341,NM_004421,NM_006098,NM_006612,NM_007029,NM_014574,NM_020134,NM_020777,NM_020987,NM_025185,NM_145735,NM_153047,NM_170663,NM…
GO:CC	vesicle	GO:0031982	3.89418e-06	5.40958	AF016535,AF201468,AJ237946,AK295995,BC002506,BC002964,BC014445,BC063850,BC101677,BC110577,BC132735,D26350,D37933,KC485577,M58028,NM_000088,NM_000642,NM_000789,NM_001006617,NM_001024228,NM_001025096,NM_001025579,NM_001040458,NM_001046,NM_001096,NM_001128159,NM_001130081,NM_001135556,NM_001144769,NM_001144965,NM_001145145,NM_001163,NM_001173523,NM_001184970,NM_001193414,NM_001193416,NM_001198868,NM…
GO:CC	organelle	GO:0043226	4.44652e-06	5.35198	AB016591,AC004080,AC104411,AC127002,AF016535,AF201468,AJ012375,AJ237946,AK002021,AK025372,AK295995,AK300588,AK313129,AL137644,AL391497,AL513550,AP002992,AP003096,AY289212,AY669488,BC002506,BC002964,BC014445,BC016665,BC042558,BC062339,BC063850,BC065269,BC078661,BC083496,BC093631,BC101677,BC110577,BC113616,BC132735,BX640605,BX641073,D26350,D37933,DQ924532,KC485577,M58028,NM_000088,NM_000257,NM_0003…
GO:CC	intracellular organelle	GO:0043229	4.63281e-06	5.33416	AB016591,AC004080,AC104411,AC127002,AF016535,AF201468,AJ012375,AJ237946,AK002021,AK025372,AK295995,AK300588,AK313129,AL137644,AL391497,AL513550,AP002992,AP003096,AY289212,AY669488,BC002506,BC002964,BC014445,BC016665,BC042558,BC062339,BC063850,BC065269,BC078661,BC083496,BC093631,BC101677,BC113616,BX640605,BX641073,D26350,D37933,DQ924532,M58028,NM_000088,NM_000257,NM_000314,NM_000381,NM_000422,NM_0…
GO:CC	cell projection	GO:0042995	6.25149e-06	5.20402	AF201468,AK025372,AK295995,BC093631,BC113616,D37933,NM_000314,NM_000789,NM_001008701,NM_001024228,NM_001025579,NM_001029875,NM_001042492,NM_001046,NM_001099401,NM_001127510,NM_001130969,NM_001144769,NM_001163,NM_001184970,NM_001193416,NM_001278055,NM_001304808,NM_001308176,NM_001308191,NM_001323289,NM_001330077,NM_001348068,NM_001351391,NM_001364589,NM_001368068,NM_001374791,NM_001377142,NM_00137…
GO:CC	plasma membrane bounded cell projection	GO:0120025	7.68321e-06	5.11446	AF201468,AK025372,AK295995,BC093631,BC113616,D37933,NM_000314,NM_000789,NM_001008701,NM_001024228,NM_001025579,NM_001029875,NM_001042492,NM_001046,NM_001099401,NM_001127510,NM_001130969,NM_001144769,NM_001163,NM_001184970,NM_001193416,NM_001278055,NM_001304808,NM_001308176,NM_001308191,NM_001323289,NM_001330077,NM_001348068,NM_001351391,NM_001364589,NM_001368068,NM_001377142,NM_001377446,NM_00137…
GO:CC	cytoskeleton	GO:0005856	7.78938e-06	5.1085	AC004080,AC127002,AK295995,AY289212,BC002964,BC014445,BC063850,BC093631,BC101677,BC113616,D37933,NM_000257,NM_000381,NM_000422,NM_001025579,NM_001099401,NM_001127510,NM_001130969,NM_001135556,NM_001144769,NM_001184970,NM_001193414,NM_001193416,NM_001256,NM_001265611,NM_001282353,NM_001308176,NM_001308342,NM_001318734,NM_001323289,NM_001348068,NM_001364716,NM_001368068,NM_001374791,NM_001377542,NM…
GO:CC	neuron to neuron synapse	GO:0098984	1.17644e-05	4.92943	AF201468,NM_000314,NM_001008701,NM_001024228,NM_001029875,NM_001130969,NM_001308176,NM_001308191,NM_001330077,NM_001351391,NM_001377142,NM_001377446,NM_001379347,NM_004421,NM_020777,NM_022720,NM_025185,NM_031369,NM_153047,NM_170663,NM_178313,NM_207521,NR_135569,XM_011516718,XM_017014978
GO:CC	dendrite	GO:0030425	1.85357e-05	4.73199	AF201468,NM_000314,NM_001029875,NM_001042492,NM_001099401,NM_001130969,NM_001163,NM_001278055,NM_001304808,NM_001308191,NM_001323289,NM_001351391,NM_001377142,NM_001377446,NM_001379347,NM_001395207,NM_004421,NM_006098,NM_006612,NM_014574,NM_020134,NM_020777,NM_020987,NM_025185,NM_153047,NM_170663,NM_201384,NR_135569,NR_167933,U79716,X90840,XM_011516718,XM_017019607
GO:CC	dendritic tree	GO:0097447	1.9956e-05	4.69993	AF201468,NM_000314,NM_001029875,NM_001042492,NM_001099401,NM_001130969,NM_001163,NM_001278055,NM_001304808,NM_001308191,NM_001323289,NM_001351391,NM_001377142,NM_001377446,NM_001379347,NM_001395207,NM_004421,NM_006098,NM_006612,NM_014574,NM_020134,NM_020777,NM_020987,NM_025185,NM_153047,NM_170663,NM_201384,NR_135569,NR_167933,U79716,X90840,XM_011516718,XM_017019607
GO:CC	Golgi apparatus	GO:0005794	2.10253e-05	4.67726	AF201468,AK313129,BC002506,BC042558,BC062339,BX641073,NM_000088,NM_000381,NM_001006617,NM_001024228,NM_001099401,NM_001127510,NM_001128159,NM_001130081,NM_001144965,NM_001163,NM_001257291,NM_001283,NM_001320032,NM_001363741,NM_001364589,NM_001375601,NM_001378101,NM_001543,NM_003105,NM_003392,NM_003667,NM_003713,NM_004644,NM_005400,NM_005502,NM_005941,NM_006200,NM_006364,NM_006493,NM_006612,NM_007…
GO:CC	supramolecular fiber	GO:0099512	2.29689e-05	4.63886	AC127002,AY289212,BC063850,BC093631,BC101677,NM_000088,NM_000257,NM_000381,NM_000422,NM_000720,NM_001024228,NM_001025579,NM_001127510,NM_001135556,NM_001144769,NM_001193414,NM_001318734,NM_001348068,NM_001368068,NM_001384831,NM_001386187,NM_001395207,NM_003884,NM_004421,NM_005030,NM_005993,NM_005998,NM_006063,NM_006430,NM_006585,NM_006612,NM_006659,NM_014000,NM_014640,NM_020987,NM_030752,NM_13337…
GO:CC	synapse	GO:0045202	2.72668e-05	4.56437	AF201468,AK313129,BC002964,BC063850,D37933,NM_000314,NM_001008701,NM_001024228,NM_001025579,NM_001029875,NM_001042492,NM_001130081,NM_001130969,NM_001163,NM_001184970,NM_001308176,NM_001308191,NM_001320114,NM_001323289,NM_001330077,NM_001351391,NM_001377142,NM_001377446,NM_001379347,NM_001379671,NM_001386187,NM_001395207,NM_001410745,NM_003392,NM_003634,NM_004341,NM_004421,NM_004644,NM_005400,NM_…
GO:CC	supramolecular polymer	GO:0099081	2.93614e-05	4.53222	AC127002,AY289212,BC063850,BC093631,BC101677,NM_000088,NM_000257,NM_000381,NM_000422,NM_000720,NM_001024228,NM_001025579,NM_001127510,NM_001135556,NM_001144769,NM_001193414,NM_001318734,NM_001348068,NM_001368068,NM_001384831,NM_001386187,NM_001395207,NM_003884,NM_004421,NM_005030,NM_005993,NM_005998,NM_006063,NM_006430,NM_006585,NM_006612,NM_006659,NM_014000,NM_014640,NM_020987,NM_030752,NM_13337…
GO:CC	catalytic complex	GO:1902494	3.51537e-05	4.45403	AB016591,AC104411,AK299496,BC039133,CR457082,NM_000642,NM_000709,NM_001025096,NM_001034,NM_001099402,NM_001127510,NM_001135556,NM_001142498,NM_001198868,NM_001256,NM_001278504,NM_001282427,NM_001291415,NM_001300961,NM_001304808,NM_001316341,NM_001321082,NM_001348068,NM_001362770,NM_001366474,NM_001377299,NM_001379671,NM_001393637,NM_001536,NM_001686,NM_002300,NM_002808,NM_002874,NM_003242,NM_0038…
GO:CC	intracellular membrane-bounded organelle	GO:0043231	3.8286e-05	4.41696	AB016591,AC004080,AC104411,AC127002,AF016535,AF201468,AJ012375,AJ237946,AK002021,AK025372,AK295995,AK300588,AK313129,AL137644,AL391497,AL513550,AP002992,AP003096,AY289212,AY669488,BC002506,BC014445,BC016665,BC042558,BC062339,BC065269,BC078661,BC083496,BC101677,BC113616,BX640605,BX641073,D26350,D37933,DQ924532,M58028,NM_000088,NM_000314,NM_000381,NM_000635,NM_000642,NM_000709,NM_000789,NM_00100661…
GO:CC	postsynaptic density	GO:0014069	8.19847e-05	4.08627	NM_000314,NM_001008701,NM_001024228,NM_001029875,NM_001130969,NM_001308176,NM_001308191,NM_001351391,NM_001377142,NM_001377446,NM_001379347,NM_004421,NM_020777,NM_022720,NM_025185,NM_031369,NM_153047,NM_170663,NM_178313,NM_207521,NR_135569,XM_011516718
GO:CC	transferase complex	GO:1990234	9.99114e-05	4.00038	AC104411,AK299496,BC039133,CR457082,NM_001099402,NM_001142498,NM_001256,NM_001278504,NM_001282427,NM_001291415,NM_001300961,NM_001304808,NM_001321082,NM_001362770,NM_001393637,NM_001536,NM_003242,NM_003884,NM_004354,NM_004849,NM_004973,NM_005190,NM_005885,NM_005923,NM_005933,NM_006063,NM_006219,NM_006284,NM_007055,NM_014712,NM_015670,NM_018998,NM_021215,NM_024050,NM_032329,NM_053056,NM_152858,NR_…
GO:CC	supramolecular complex	GO:0099080	0.000108948	3.96278	AC127002,AJ237946,AY289212,BC063850,BC065269,BC093631,BC101677,NM_000088,NM_000257,NM_000381,NM_000422,NM_000720,NM_001024228,NM_001025579,NM_001127510,NM_001135556,NM_001144769,NM_001193414,NM_001193416,NM_001318734,NM_001348068,NM_001368068,NM_001375629,NM_001384831,NM_001386187,NM_001395207,NM_003884,NM_004421,NM_004850,NM_005030,NM_005526,NM_005993,NM_005998,NM_006063,NM_006430,NM_006585,NM_0…
GO:CC	asymmetric synapse	GO:0032279	0.000163469	3.78657	NM_000314,NM_001008701,NM_001024228,NM_001029875,NM_001130969,NM_001308176,NM_001308191,NM_001351391,NM_001377142,NM_001377446,NM_001379347,NM_004421,NM_020777,NM_022720,NM_025185,NM_031369,NM_153047,NM_170663,NM_178313,NM_207521,NR_135569,XM_011516718
GO:CC	plasma membrane region	GO:0098590	0.000240116	3.61958	AF016535,BC014445,BC063850,D37933,NM_000314,NM_000704,NM_000789,NM_001008701,NM_001029875,NM_001046,NM_001099401,NM_001127510,NM_001130081,NM_001144769,NM_001145145,NM_001163,NM_001184970,NM_001283,NM_001308176,NM_001320032,NM_001320114,NM_001323289,NM_001330077,NM_001351391,NM_001376537,NM_001377446,NM_001379347,NM_001384453,NM_001384704,NM_001386187,NM_001395207,NM_001410745,NM_001677,NM_003242…
GO:CC	postsynaptic specialization	GO:0099572	0.000273888	3.56243	NM_000314,NM_001008701,NM_001024228,NM_001029875,NM_001130969,NM_001308176,NM_001308191,NM_001351391,NM_001377142,NM_001377446,NM_001379347,NM_004421,NM_020777,NM_022720,NM_025185,NM_031369,NM_153047,NM_170663,NM_178313,NM_207521,NR_135569,XM_011516718
GO:CC	axon	GO:0030424	0.000300889	3.52159	AF201468,AK295995,D37933,NM_001008701,NM_001025579,NM_001029875,NM_001042492,NM_001144769,NM_001278055,NM_001308191,NM_001323289,NM_001330077,NM_001348068,NM_001384704,NM_001384831,NM_004341,NM_004421,NM_004644,NM_004849,NM_006612,NM_007029,NM_020796,NM_020987,NM_025185,NM_170663,NM_175607,NM_178313,NM_201384,X90840,XM_006713277,XM_017019607
GO:CC	cytoplasmic vesicle	GO:0031410	0.000351	3.45469	AF201468,BC014445,BC101677,D26350,D37933,M58028,NM_000088,NM_000642,NM_000789,NM_001006617,NM_001025579,NM_001046,NM_001096,NM_001128159,NM_001130081,NM_001135556,NM_001144769,NM_001144965,NM_001145145,NM_001163,NM_001173523,NM_001184970,NM_001193414,NM_001193416,NM_001198868,NM_001257291,NM_001283,NM_001316341,NM_001320032,NM_001320114,NM_001330077,NM_001348731,NM_001364589,NM_001374791,NM_00137…
GO:CC	intracellular vesicle	GO:0097708	0.00036765	3.43457	AF201468,BC014445,BC101677,D26350,D37933,M58028,NM_000088,NM_000642,NM_000789,NM_001006617,NM_001025579,NM_001046,NM_001096,NM_001128159,NM_001130081,NM_001135556,NM_001144769,NM_001144965,NM_001145145,NM_001163,NM_001173523,NM_001184970,NM_001193414,NM_001193416,NM_001198868,NM_001257291,NM_001283,NM_001316341,NM_001320032,NM_001320114,NM_001330077,NM_001348731,NM_001364589,NM_001374791,NM_00137…
GO:CC	membrane-enclosed lumen	GO:0031974	0.000469975	3.32793	AB016591,AC004080,AC104411,AF016535,AF201468,AJ237946,AK002021,AK295995,AK300588,AL513550,AP002992,AP003096,AY289212,AY669488,BC062339,BC083496,BC113616,BX640605,D26350,D37933,M58028,NM_000088,NM_000314,NM_000642,NM_000709,NM_001006617,NM_001040458,NM_001042492,NM_001096,NM_001099402,NM_001127510,NM_001130969,NM_001142498,NM_001144769,NM_001144965,NM_001184970,NM_001193416,NM_001198868,NM_0012448…
GO:CC	intracellular organelle lumen	GO:0070013	0.000469975	3.32793	AB016591,AC004080,AC104411,AF016535,AF201468,AJ237946,AK002021,AK295995,AK300588,AL513550,AP002992,AP003096,AY289212,AY669488,BC062339,BC083496,BC113616,BX640605,D26350,D37933,M58028,NM_000088,NM_000314,NM_000642,NM_000709,NM_001006617,NM_001040458,NM_001042492,NM_001096,NM_001099402,NM_001127510,NM_001130969,NM_001142498,NM_001144769,NM_001144965,NM_001184970,NM_001193416,NM_001198868,NM_0012448…
GO:CC	organelle lumen	GO:0043233	0.000469975	3.32793	AB016591,AC004080,AC104411,AF016535,AF201468,AJ237946,AK002021,AK295995,AK300588,AL513550,AP002992,AP003096,AY289212,AY669488,BC062339,BC083496,BC113616,BX640605,D26350,D37933,M58028,NM_000088,NM_000314,NM_000642,NM_000709,NM_001006617,NM_001040458,NM_001042492,NM_001096,NM_001099402,NM_001127510,NM_001130969,NM_001142498,NM_001144769,NM_001144965,NM_001184970,NM_001193416,NM_001198868,NM_0012448…
GO:CC	microtubule	GO:0005874	0.000732554	3.13516	AC127002,AY289212,BC063850,BC093631,NM_000381,NM_001025579,NM_001127510,NM_001135556,NM_001144769,NM_001193414,NM_001318734,NM_001348068,NM_001384831,NM_004421,NM_005030,NM_005993,NM_005998,NM_006430,NM_006585,NM_006612,NM_006659,NM_014640,NM_030752,X90840,XM_017019607
GO:CC	anchoring junction	GO:0070161	0.00103494	2.98508	AF072872,M58028,NM_001024228,NM_001127510,NM_001144769,NM_001184970,NM_001198868,NM_001282353,NM_001308176,NM_001308342,NM_001320114,NM_001364716,NM_001368068,NM_001384453,NM_001384506,NM_001384704,NM_001386187,NM_001395207,NM_001410745,NM_001677,NM_001859,NM_002018,NM_002356,NM_003713,NM_005245,NM_005618,NM_005993,NM_014000,NM_020987,NM_021021,NM_053056,NM_145735,NM_201384,NM_205842,NM_207123,NM…
GO:CC	perinuclear region of cytoplasm	GO:0048471	0.00138619	2.85818	AY289212,BC014445,NM_001080395,NM_001127510,NM_001128159,NM_001130081,NM_001135556,NM_001163,NM_001308191,NM_001364589,NM_001368068,NM_001395207,NM_002849,NM_005245,NM_005400,NM_005502,NM_005526,NM_005922,NM_006098,NM_006284,NM_006364,NM_006493,NM_006833,NM_006837,NM_007029,NM_017667,NM_025235,NM_153047,NM_201384,NR_148346,X90840,XM_011516718
GO:CC	postsynapse	GO:0098794	0.00146454	2.8343	BC002964,NM_000314,NM_001008701,NM_001024228,NM_001029875,NM_001130969,NM_001163,NM_001308176,NM_001308191,NM_001351391,NM_001377142,NM_001377446,NM_001379347,NM_001386187,NM_003392,NM_004421,NM_020777,NM_020987,NM_022720,NM_025185,NM_031369,NM_130787,NM_145735,NM_153047,NM_170663,NM_178313,NM_207521,NR_135569,NR_167933,XM_011516718
GO:CC	zona pellucida receptor complex	GO:0002199	0.00214803	2.66796	NM_005998,NM_006430,NM_006585,NM_030752
GO:CC	nuclear lumen	GO:0031981	0.00265723	2.57557	AB016591,AC004080,AC104411,AF016535,AJ237946,AK002021,AK295995,AK300588,AL513550,AP002992,AP003096,AY289212,AY669488,BC062339,BC083496,BC113616,BX640605,D26350,D37933,M58028,NM_000314,NM_001006617,NM_001042492,NM_001096,NM_001099402,NM_001127510,NM_001130969,NM_001142498,NM_001144769,NM_001144965,NM_001184970,NM_001193416,NM_001244808,NM_001256,NM_001261403,NM_001265611,NM_001282353,NM_001291415,…
GO:CC	focal adhesion	GO:0005925	0.00348099	2.4583	AF072872,NM_001024228,NM_001144769,NM_001184970,NM_001198868,NM_001282353,NM_001308176,NM_001308342,NM_001320114,NM_001364716,NM_001384453,NM_001384506,NM_001395207,NM_001410745,NM_002018,NM_002356,NM_005245,NM_014000,NM_021021,NM_145735,NM_201384,NM_205842
GO:CC	contractile fiber	GO:0043292	0.00374533	2.42651	BC101677,NM_000257,NM_000720,NM_001024228,NM_001144769,NM_001368068,NM_001386187,NM_001395207,NM_003884,NM_006063,NM_014000,NM_020987,NM_133379,NM_178313,NM_201384,X73114
GO:CC	microtubule cytoskeleton	GO:0015630	0.00412994	2.38406	AC127002,AY289212,BC014445,BC063850,BC093631,D37933,NM_000381,NM_001025579,NM_001127510,NM_001135556,NM_001144769,NM_001193414,NM_001193416,NM_001256,NM_001265611,NM_001282353,NM_001318734,NM_001323289,NM_001348068,NM_001377542,NM_001384453,NM_001384831,NM_002018,NM_002356,NM_003884,NM_004421,NM_004850,NM_005030,NM_005526,NM_005993,NM_005998,NM_006430,NM_006585,NM_006612,NM_006659,NM_006717,NM_00…
GO:CC	glutamatergic synapse	GO:0098978	0.00464609	2.33291	BC002964,BC063850,NM_001029875,NM_001042492,NM_001163,NM_001184970,NM_001320114,NM_001323289,NM_001330077,NM_001377142,NM_001379671,NM_003392,NM_004421,NM_022720,NM_025185,NM_031369,NM_178313,NM_207521,NR_135569,NR_167933,XM_017007377,XM_017014978
GO:CC	cell-substrate junction	GO:0030055	0.00498763	2.30211	AF072872,NM_001024228,NM_001144769,NM_001184970,NM_001198868,NM_001282353,NM_001308176,NM_001308342,NM_001320114,NM_001364716,NM_001384453,NM_001384506,NM_001395207,NM_001410745,NM_002018,NM_002356,NM_005245,NM_014000,NM_021021,NM_145735,NM_201384,NM_205842
GO:CC	chaperonin-containing T-complex	GO:0005832	0.00626127	2.20334	NM_005998,NM_006430,NM_006585,NM_030752
GO:CC	methyltransferase complex	GO:0034708	0.00645663	2.18999	NM_001142498,NM_001291415,NM_001321082,NM_001536,NM_004973,NM_005933,NM_014712,NM_015670,NM_152858,NR_148346
GO:CC	cell body	GO:0044297	0.00708434	2.1497	AF201468,NM_001025579,NM_001029875,NM_001046,NM_001130969,NM_001304808,NM_001330077,NM_001364589,NM_001379347,NM_001395207,NM_002840,NM_003105,NM_004341,NM_004421,NM_005998,NM_006098,NM_006430,NM_006585,NM_007029,NM_014574,NM_020134,NM_020777,NM_021629,NM_030752,NM_145735,NM_153047
GO:CC	myofibril	GO:0030016	0.00961226	2.01717	NM_000257,NM_000720,NM_001024228,NM_001144769,NM_001368068,NM_001386187,NM_001395207,NM_003884,NM_006063,NM_014000,NM_020987,NM_133379,NM_178313,NM_201384,X73114
GO:CC	sarcolemma	GO:0042383	0.013423	1.87215	NM_000720,NM_001099401,NM_001308176,NM_001377542,NM_001386187,NM_001677,NM_014000,NM_020987,NM_021021,NM_199247,NM_201384
GO:CC	extracellular exosome	GO:0070062	0.0151044	1.8209	AF016535,AJ237946,AK295995,BC002506,BC002964,BC014445,BC063850,BC101677,BC110577,BC132735,M58028,NM_000789,NM_001024228,NM_001025096,NM_001040458,NM_001046,NM_001096,NM_001144965,NM_001145145,NM_001184970,NM_001193416,NM_001198868,NM_001316341,NM_001348068,NM_001364589,NM_001375601,NM_001677,NM_001686,NM_002300,NM_002356,NM_002605,NM_002808,NM_002840,NM_003105,NM_003342,NM_003392,NM_004341,NM_004…
GO:CC	bounding membrane of organelle	GO:0098588	0.0157191	1.80357	AF201468,AK313129,AY289212,BC002506,BC014445,BC042558,BX641073,D26350,M58028,NM_001024228,NM_001128159,NM_001130081,NM_001173523,NM_001184970,NM_001257291,NM_001282750,NM_001283,NM_001318734,NM_001320032,NM_001320114,NM_001364589,NM_001374791,NM_001375601,NM_001376537,NM_001378101,NM_001410745,NM_001543,NM_003105,NM_003392,NM_003713,NM_004644,NM_004712,NM_004849,NM_004922,NM_006063,NM_006200,NM_0…
GO:CC	organelle membrane	GO:0031090	0.0166358	1.77896	AF201468,AK313129,AL391497,AY289212,BC002506,BC014445,BC042558,BX641073,D26350,M58028,NM_001024228,NM_001040458,NM_001046,NM_001128159,NM_001130081,NM_001130969,NM_001142498,NM_001144769,NM_001173523,NM_001184970,NM_001242597,NM_001257291,NM_001278504,NM_001282750,NM_001283,NM_001318734,NM_001320032,NM_001320114,NM_001330077,NM_001364589,NM_001374791,NM_001375601,NM_001376537,NM_001377299,NM_0013…
GO:CC	histone methyltransferase complex	GO:0035097	0.0174895	1.75722	NM_001142498,NM_001291415,NM_001321082,NM_004973,NM_005933,NM_014712,NM_015670,NR_148346
GO:CC	recycling endosome	GO:0055037	0.0201666	1.69537	AF201468,BC014445,NM_001128159,NM_001135556,NM_001184970,NM_001257291,NM_001386187,NM_001859,NM_003105,NM_017667,NM_020777,NR_135569,NR_167933
GO:CC	A band	GO:0031672	0.0204587	1.68912	NM_001144769,NM_001386187,NM_003884,NM_006063,NM_133379,NM_178313
GO:CC	Golgi membrane	GO:0000139	0.0208513	1.68087	AK313129,BC002506,BC042558,BX641073,NM_001024228,NM_001130081,NM_001257291,NM_001283,NM_001375601,NM_001378101,NM_001543,NM_003105,NM_003713,NM_006200,NM_006364,NM_012262,NM_014016,NM_015336,NM_016205,NM_018323,NM_020156,NM_022166,NM_025235,NM_147156,NM_198321,NM_198896,X63745
GO:CC	extracellular vesicle	GO:1903561	0.021014	1.67749	AF016535,AJ237946,AK295995,BC002506,BC002964,BC014445,BC063850,BC101677,BC110577,BC132735,M58028,NM_000789,NM_001024228,NM_001025096,NM_001040458,NM_001046,NM_001096,NM_001144965,NM_001145145,NM_001184970,NM_001193416,NM_001198868,NM_001316341,NM_001348068,NM_001364589,NM_001375601,NM_001677,NM_001686,NM_002300,NM_002356,NM_002605,NM_002808,NM_002840,NM_003105,NM_003342,NM_003392,NM_004341,NM_004…
GO:CC	extracellular organelle	GO:0043230	0.0213011	1.6716	AF016535,AJ237946,AK295995,BC002506,BC002964,BC014445,BC063850,BC101677,BC110577,BC132735,M58028,NM_000789,NM_001024228,NM_001025096,NM_001040458,NM_001046,NM_001096,NM_001144965,NM_001145145,NM_001184970,NM_001193416,NM_001198868,NM_001316341,NM_001348068,NM_001364589,NM_001375601,NM_001677,NM_001686,NM_002300,NM_002356,NM_002605,NM_002808,NM_002840,NM_003105,NM_003342,NM_003392,NM_004341,NM_004…
GO:CC	extracellular membrane-bounded organelle	GO:0065010	0.0213011	1.6716	AF016535,AJ237946,AK295995,BC002506,BC002964,BC014445,BC063850,BC101677,BC110577,BC132735,M58028,NM_000789,NM_001024228,NM_001025096,NM_001040458,NM_001046,NM_001096,NM_001144965,NM_001145145,NM_001184970,NM_001193416,NM_001198868,NM_001316341,NM_001348068,NM_001364589,NM_001375601,NM_001677,NM_001686,NM_002300,NM_002356,NM_002605,NM_002808,NM_002840,NM_003105,NM_003342,NM_003392,NM_004341,NM_004…
GO:CC	plasma membrane	GO:0005886	0.0314558	1.5023	AC127002,AC144556,AF016535,AF072872,AF201468,AK295995,AK299496,AL365338,AL391497,AP003096,BC002506,BC014445,BC042558,BC063850,BC110577,D26350,D37933,NM_000314,NM_000422,NM_000704,NM_000720,NM_000789,NM_001001550,NM_001006617,NM_001008701,NM_001011718,NM_001024228,NM_001029875,NM_001040458,NM_001042492,NM_001046,NM_001099401,NM_001127510,NM_001130081,NM_001130969,NM_001144769,NM_001144965,NM_00114…
GO:CC	cell leading edge	GO:0031252	0.0324624	1.48862	AK300588,NM_001024228,NM_001025579,NM_001099401,NM_001127510,NM_001144769,NM_001184970,NM_001193416,NM_001308176,NM_001323289,NM_001377446,NM_001384704,NM_001395207,NM_005245,NM_006063,NM_007029,NM_145735,NM_178313,NM_205842,NR_135569
GO:CC	basal plasma membrane	GO:0009925	0.0399677	1.39829	NM_000789,NM_001046,NM_001144769,NM_001145145,NM_001308176,NM_001320032,NM_001320114,NM_001351391,NM_001386187,NM_001410745,NM_001677,NM_003713,NM_004969,NM_005630,NM_020987
GO:CC	membrane	GO:0016020	0.043651	1.36001	AB016591,AC127002,AC144556,AF016535,AF072872,AF201468,AF359380,AJ237946,AK295995,AK299496,AK313129,AL365338,AL391497,AP003096,AY289212,BC002506,BC002964,BC014445,BC042558,BC063850,BC110577,BX641073,D26350,D37933,M58028,NM_000314,NM_000381,NM_000422,NM_000704,NM_000720,NM_000789,NM_001001550,NM_001006617,NM_001008701,NM_001011718,NM_001024228,NM_001029875,NM_001040458,NM_001042492,NM_001046,NM_001…
GO:CC	endosome	GO:0005768	0.048775	1.3118	AF201468,BC014445,M58028,NM_000789,NM_001128159,NM_001130081,NM_001135556,NM_001144965,NM_001184970,NM_001257291,NM_001283,NM_001320032,NM_001320114,NM_001348731,NM_001374791,NM_001378101,NM_001386187,NM_001859,NM_003105,NM_004644,NM_004712,NM_004969,NM_005502,NM_007029,NM_007098,NM_015268,NM_017667,NM_018323,NM_020777,NM_052950,NM_130787,NM_153047,NR_135569,NR_167933,XM_011516718,XM_011534160
GO:CC	ESC/E(Z) complex	GO:0035098	0.049786	1.30289	NM_001142498,NM_001321082,NM_004973,NR_148346
KEGG	Ubiquitin mediated proteolysis	KEGG:04120	0.038786	1.41132	BC039133,M58028,NM_000381,NM_001144965,NM_001256,NM_001374791,NM_003342,NM_003969,NM_005500,NM_005921,NM_017811,NR_148346
KEGG	Sphingolipid signaling pathway	KEGG:04071	0.0409887	1.38734	NM_000314,NM_001130081,NM_001377142,NM_004850,NM_005400,NM_005923,NM_006219,NM_147156,NM_153047,NM_206918,XM_011513496
REAC	Axon guidance	REAC:R-HSA-422475	0.00207771	2.68242	AK300588,BC002964,BC063850,BC101677,NM_000720,NM_001001550,NM_001025096,NM_001166286,NM_001193414,NM_001316341,NM_001320114,NM_001346201,NM_001362770,NM_001377446,NM_001386187,NM_002202,NM_002808,NM_004850,NM_006219,NM_007098,NM_020134,NM_020796,NM_020987,NM_025179,NM_130787,NM_145735,NM_153047,NM_153617,NM_178313,NM_199247,NM_207123,U79716,X02373,XM_006713277
REAC	Nervous system development	REAC:R-HSA-9675108	0.00541961	2.26603	AK300588,BC002964,BC063850,BC101677,NM_000720,NM_001001550,NM_001025096,NM_001166286,NM_001193414,NM_001316341,NM_001320114,NM_001346201,NM_001362770,NM_001377446,NM_001386187,NM_002202,NM_002808,NM_004850,NM_006219,NM_007098,NM_020134,NM_020796,NM_020987,NM_025179,NM_130787,NM_145735,NM_153047,NM_153617,NM_178313,NM_199247,NM_207123,U79716,X02373,XM_006713277
REAC	Protein folding	REAC:R-HSA-391251	0.030057	1.52205	NM_001193414,NM_001362770,NM_003372,NM_005993,NM_005998,NM_006430,NM_006585,NM_018998,NM_021629,NM_030752,NR_073585
REAC	Folding of actin by CCT/TriC	REAC:R-HSA-390450	0.0470644	1.32731	NM_005998,NM_006430,NM_006585,NM_030752
WP	Head and neck squamous cell carcinoma	WP:WP4674	0.00254416	2.59446	BC144509,NM_000314,NM_001006617,NM_001261403,NM_001282427,NM_001320114,NM_003242,NM_005245,NM_006219,NM_053056,NM_207123
WP	Insulin signaling	WP:WP481	0.0206531	1.68502	BC014445,NM_000314,NM_001001550,NM_001024228,NM_001282427,NM_001384453,NM_001384506,NM_002840,NM_005921,NM_005922,NM_005923,NM_006219,NM_170663,NM_207123,U02310
WP	DNA damage response (only ATM dependent)	WP:WP710	0.0241124	1.61776	NM_000314,NM_001127510,NM_001261403,NM_001282427,NM_003392,NM_004354,NM_004421,NM_005921,NM_005922,NM_006219,NM_031283,NM_053056
WP	Mesodermal commitment pathway	WP:WP2857	0.0420503	1.37623	AC010789,AK313129,BC016665,NM_001291415,NM_001347997,NM_003106,NM_004496,NM_004973,NM_005618,NM_012137,NM_024615,NM_031283,NM_052950,NM_053056
WP	PI3K-AKT-mTOR signaling pathway and therapeutic opportunities	WP:WP3844	0.0460974	1.33632	BC144509,NM_000314,NM_001001550,NM_001282427,NM_006219,U02310
TF	Factor: ETF; motif: GVGGMGG	TF:M00695	2.52113e-21	20.5984	AB016591,AC004080,AC010789,AC104411,AC127002,AF016535,AF072872,AF201468,AF359380,AJ012375,AK002021,AK295995,AK299496,AK300588,AK312314,AK313129,AK315727,AL137644,AL391497,AL513550,AL832603,AP002992,AP003096,AY289212,AY669488,BC002964,BC016665,BC039133,BC042558,BC062339,BC063850,BC078661,BC083496,BC093631,BC110577,BC132735,BC144509,BX640605,BX641073,CR457082,D26350,D37933,DQ924532,M58028,NM_000314…
TF	Factor: ETF; motif: GVGGMGG; match class: 1	TF:M00695_1	4.79104e-19	18.3196	AB016591,AC004080,AC010789,AC104411,AF072872,AF201468,AF359380,AJ012375,AK295995,AK299496,AK300588,AK313129,AK315727,AL137644,AL391497,AL513550,AL832603,AP002992,AP003096,AY669488,BC002964,BC016665,BC042558,BC062339,BC063850,BC078661,BC083496,BC093631,BC144509,BX641073,D26350,DQ924532,M58028,NM_000314,NM_000789,NM_001001550,NM_001008223,NM_001008701,NM_001011718,NM_001024228,NM_001035254,NM_00104…
TF	Factor: DB1; motif: GGRRRRGRRGGAGGGGGNGRRR	TF:M10107	2.50716e-14	13.6008	AC010789,AC104411,AC144556,AF072872,AJ012375,AK295995,AK299496,AK312314,AK315727,AL137644,AP002992,AY669488,BC002506,BC002964,BC014445,BC016665,BC039133,BC062339,BC063850,BC065269,BC078661,BC083496,BC101677,BC110577,BC113616,BC132735,BC144509,BX640605,CR457082,D26350,D37933,DQ924532,M58028,NM_000088,NM_000314,NM_000422,NM_000642,NM_000704,NM_000709,NM_000789,NM_001001550,NM_001008701,NM_001011718…
TF	Factor: ZNF148; motif: NNCCCCTCCCCC	TF:M12464	1.04443e-13	12.9811	AC004080,AC010789,AC104411,AK295995,AK299496,AK300588,AK312314,AK315727,AL137644,AL365338,AL391497,AL513550,AL832603,AP002992,AP003096,AY669488,BC002506,BC002964,BC014445,BC016665,BC042558,BC062339,BC065269,BC078661,BC083496,BC093631,BC101677,BC110577,BC132735,BC144509,BX641073,CR457082,D37933,DQ924532,NM_000088,NM_000257,NM_000422,NM_000642,NM_000704,NM_000789,NM_001006617,NM_001008223,NM_001008…
TF	Factor: E2F-1; motif: NGGGCGGGARV; match class: 1	TF:M07206_1	1.18478e-13	12.9264	AB016591,AC004080,AC010789,AC104411,AC127002,AF072872,AF201468,AF359380,AJ012375,AJ237946,AK002021,AK295995,AK299496,AK300588,AK312314,AK313129,AK315727,AL137644,AL391497,AL513550,AP002992,AP003096,AY289212,AY669488,BC002506,BC002964,BC014445,BC016665,BC039133,BC062339,BC063850,BC078661,BC093631,BC101677,BC110577,BC113616,BC132735,BX640605,BX641073,CR457082,D26350,D37933,DQ924532,NM_000088,NM_000…
TF	Factor: PATZ; motif: GGGGNGGGGGMKGGRRNGGNRN	TF:M10026	3.42005e-13	12.466	AB016591,AC004080,AC010789,AC144556,AF072872,AF359380,AK295995,AK299496,AK312314,AK313129,AK315727,AL137644,AL513550,AP002992,AP003096,BC002506,BC002964,BC014445,BC016665,BC039133,BC042558,BC062339,BC065269,BC078661,BC083496,BC093631,BC101677,BC132735,BC144509,CR457082,D26350,D37933,DQ924532,M58028,NM_000088,NM_000314,NM_000635,NM_000704,NM_000709,NM_000789,NM_001001550,NM_001006617,NM_001008223,…
TF	Factor: TAFII250; motif: RARRWGGCGGMGGNGR; match class: 1	TF:M10086_1	5.41427e-13	12.2665	AB016591,AC004080,AC010789,AC104411,AC127002,AF072872,AF359380,AK299496,AL137644,AL391497,AL513550,AP002992,BC016665,BC062339,BC065269,BC078661,BC110577,BC144509,BX640605,BX641073,D26350,D37933,DQ924532,M58028,NM_001011718,NM_001024228,NM_001035254,NM_001042492,NM_001046,NM_001096,NM_001099402,NM_001127510,NM_001130969,NM_001135556,NM_001142498,NM_001144965,NM_001145145,NM_001172766,NM_001198868,…
TF	Factor: MAZ; motif: GGGGGAGGGGGNGRGRRRGNRG; match class: 1	TF:M09984_1	1.25044e-12	11.9029	AC010789,AC144556,AK295995,AK299496,AK300588,AK312314,AK315727,AL137644,AP002992,AP003096,BC002964,BC016665,BC039133,BC042558,BC065269,BC078661,BC083496,BC093631,BC110577,BC132735,BC144509,D37933,DQ924532,M58028,NM_000314,NM_000635,NM_000704,NM_000709,NM_000789,NM_001006617,NM_001008701,NM_001011718,NM_001035254,NM_001042492,NM_001096,NM_001099401,NM_001130081,NM_001130969,NM_001135556,NM_0011424…
TF	Factor: E2F-4; motif: SNGGGCGGGAANN; match class: 1	TF:M09894_1	1.4074e-12	11.8516	AB016591,AC004080,AC010789,AC104411,AC127002,AF072872,AF201468,AF359380,AJ012375,AJ237946,AK295995,AK299496,AK300588,AK312314,AK313129,AK315727,AL137644,AL391497,AL513550,AL832603,AP002992,AP003096,AY289212,AY669488,BC002506,BC002964,BC014445,BC016665,BC039133,BC042558,BC062339,BC063850,BC065269,BC078661,BC083496,BC093631,BC101677,BC110577,BC113616,BC132735,BC144509,BX640605,BX641073,CR457082,D26…
TF	Factor: Miz-1; motif: NNRGGWGGGGGAGGGGMRR	TF:M10112	1.64514e-12	11.7838	AC010789,AC104411,AC127002,AC144556,AJ012375,AK295995,AK299496,AK300588,AK312314,AK315727,AL137644,AL365338,AL391497,AP002992,AP003096,BC002506,BC002964,BC014445,BC016665,BC039133,BC042558,BC062339,BC063850,BC065269,BC078661,BC083496,BC093631,BC110577,BC132735,BC144509,BX641073,CR457082,D26350,D37933,DQ924532,M58028,NM_000088,NM_000635,NM_000642,NM_000704,NM_000789,NM_001006617,NM_001008223,NM_00…
TF	Factor: E2F; motif: GGCGSG; match class: 1	TF:M00803_1	3.08332e-12	11.511	AB016591,AC004080,AC010789,AC104411,AF072872,AF201468,AF359380,AJ012375,AJ237946,AK295995,AK299496,AK300588,AK313129,AK315727,AL137644,AL391497,AL513550,AL832603,AP002992,AP003096,AY289212,AY669488,BC002964,BC014445,BC016665,BC042558,BC062339,BC063850,BC065269,BC078661,BC083496,BC093631,BC110577,BC144509,BX640605,BX641073,CR457082,D26350,DQ924532,M58028,NM_000088,NM_000314,NM_000709,NM_000789,NM_…
TF	Factor: ZF5; motif: GGSGCGCGS; match class: 1	TF:M10438_1	3.51559e-12	11.454	AB016591,AC004080,AC010789,AC104411,AC127002,AF016535,AF072872,AF201468,AF359380,AJ012375,AJ237946,AK002021,AK295995,AK299496,AK300588,AK312314,AK313129,AK315727,AL137644,AL391497,AL513550,AL832603,AP002992,AP003096,AY289212,AY669488,BC002506,BC002964,BC014445,BC016665,BC042558,BC062339,BC063850,BC065269,BC078661,BC083496,BC093631,BC101677,BC110577,BC132735,BC144509,BX640605,BX641073,CR457082,D26…
TF	Factor: E2F-2; motif: GCGCGCGCGYW; match class: 1	TF:M11531_1	3.92852e-12	11.4058	AB016591,AC004080,AC010789,AC104411,AC127002,AF016535,AF072872,AF201468,AF359380,AJ012375,AK002021,AK295995,AK299496,AK300588,AK312314,AK313129,AK315727,AL137644,AL391497,AL513550,AL832603,AP002992,AP003096,AY289212,AY669488,BC002964,BC014445,BC016665,BC042558,BC062339,BC063850,BC065269,BC078661,BC083496,BC093631,BC101677,BC110577,BC132735,BC144509,BX640605,BX641073,CR457082,D26350,D37933,DQ92453…
TF	Factor: E2F-1; motif: NNNNGGCGGGAARN; match class: 1	TF:M09892_1	4.32514e-12	11.364	AB016591,AC010789,AC127002,AF072872,AF201468,AJ012375,AJ237946,AK295995,AK299496,AK300588,AK312314,AK313129,AK315727,AL137644,AL391497,AL513550,AP002992,AP003096,AY289212,AY669488,BC002506,BC002964,BC016665,BC039133,BC062339,BC063850,BC078661,BC093631,BC101677,BC110577,BC113616,BC132735,BX641073,CR457082,D26350,D37933,DQ924532,NM_000088,NM_000257,NM_000314,NM_000422,NM_000704,NM_000789,NM_0010015…
TF	Factor: ZF5; motif: GSGCGCGR; match class: 1	TF:M00716_1	6.99771e-12	11.155	AB016591,AC004080,AC010789,AC104411,AF016535,AF072872,AF201468,AF359380,AJ012375,AJ237946,AK002021,AK295995,AK299496,AK300588,AK312314,AK313129,AK315727,AL137644,AL391497,AL513550,AL832603,AP002992,AP003096,AY289212,AY669488,BC002506,BC002964,BC014445,BC016665,BC039133,BC042558,BC062339,BC063850,BC065269,BC078661,BC083496,BC093631,BC101677,BC110577,BC132735,BC144509,BX640605,BX641073,CR457082,D26…
TF	Factor: E2F-1:Elk-1; motif: SGCGCSNNAMCGGAAGT; match class: 1	TF:M08205_1	8.82074e-12	11.0545	AB016591,AC004080,AC010789,AC104411,AC127002,AF016535,AF072872,AF359380,AJ012375,AK295995,AK299496,AK312314,AK313129,AK315727,AL137644,AL391497,AL513550,AL832603,AP002992,AY669488,BC002964,BC014445,BC016665,BC042558,BC062339,BC063850,BC065269,BC078661,BC083496,BC093631,BC110577,BC132735,BX640605,BX641073,D26350,D37933,DQ924532,M58028,NM_000088,NM_000314,NM_000709,NM_001001550,NM_001006617,NM_0010…
TF	Factor: ZNF142; motif: SNSCGCCCGCCCGCSCSS	TF:M12697	1.29177e-11	10.8888	AC010789,AK299496,AK300588,AK315727,AL137644,AL391497,AL832603,AP002992,AP003096,BC002964,BC016665,BC042558,BC062339,BC078661,BC093631,BC110577,BC144509,BX640605,CR457082,D37933,DQ924532,NM_000642,NM_001024228,NM_001035254,NM_001042492,NM_001099402,NM_001130969,NM_001144769,NM_001144965,NM_001162499,NM_001166286,NM_001172766,NM_001198868,NM_001242597,NM_001244808,NM_001256,NM_001257291,NM_0013081…
TF	Factor: E2F-2; motif: GCGCGCGCGYW	TF:M11531	2.71226e-11	10.5667	AB016591,AC004080,AC010789,AC104411,AC127002,AC144556,AF016535,AF072872,AF201468,AF359380,AJ012375,AK002021,AK295995,AK299496,AK300588,AK312314,AK313129,AK315727,AL137644,AL391497,AL513550,AL832603,AP002992,AP003096,AY289212,AY669488,BC002964,BC014445,BC016665,BC042558,BC062339,BC063850,BC065269,BC078661,BC083496,BC093631,BC101677,BC110577,BC132735,BC144509,BX640605,BX641073,CR457082,D26350,D3793…
TF	Factor: E2F-2; motif: GCGCGCGCNCS; match class: 1	TF:M11529_1	4.64662e-11	10.3329	AB016591,AC004080,AC010789,AC104411,AC144556,AF016535,AF072872,AF201468,AF359380,AJ012375,AK002021,AK295995,AK299496,AK300588,AK312314,AK313129,AK315727,AL137644,AL391497,AL513550,AL832603,AP002992,AP003096,AY289212,AY669488,BC002506,BC002964,BC014445,BC016665,BC039133,BC042558,BC062339,BC063850,BC065269,BC078661,BC083496,BC093631,BC101677,BC110577,BC132735,BC144509,BX640605,BX641073,CR457082,D26…
TF	Factor: Sp1; motif: GGGGCGGGGC	TF:M00931	5.76677e-11	10.2391	AB016591,AC004080,AC010789,AC104411,AC127002,AF072872,AF359380,AK295995,AK299496,AK300588,AK312314,AK315727,AL137644,AL391497,AL513550,AL832603,AP002992,AP003096,AY289212,AY669488,BC002506,BC002964,BC014445,BC016665,BC042558,BC062339,BC063850,BC065269,BC078661,BC083496,BC093631,BC110577,BC132735,BC144509,BX641073,CR457082,D26350,D37933,DQ924532,M58028,NM_000088,NM_000257,NM_000314,NM_000422,NM_00…
TF	Factor: MAZ; motif: GGGGGAGGGGGNGRGRRRGNRG	TF:M09984	6.16427e-11	10.2101	AB016591,AC004080,AC010789,AC144556,AF359380,AJ012375,AK002021,AK295995,AK299496,AK300588,AK312314,AK315727,AL137644,AL391497,AL832603,AP002992,AP003096,AY289212,BC002506,BC002964,BC014445,BC016665,BC039133,BC042558,BC062339,BC065269,BC078661,BC083496,BC093631,BC101677,BC110577,BC132735,BC144509,CR457082,D26350,D37933,DQ924532,M58028,NM_000088,NM_000314,NM_000635,NM_000642,NM_000704,NM_000709,NM_…
TF	Factor: BTEB3; motif: CCNNSCCNSCCCCKCCCCC; match class: 1	TF:M09826_1	1.00255e-10	9.9989	AB016591,AC004080,AC010789,AK295995,AK299496,AK300588,AK312314,AK315727,AL137644,AL391497,AL513550,AP002992,AP003096,AY289212,AY669488,BC002964,BC014445,BC016665,BC039133,BC042558,BC062339,BC063850,BC065269,BC078661,BC083496,BC093631,BC144509,BX641073,CR457082,D37933,DQ924532,NM_000314,NM_000704,NM_000789,NM_001001550,NM_001006617,NM_001008701,NM_001011718,NM_001025579,NM_001034,NM_001035254,NM_0…
TF	Factor: TIEG1; motif: NCCCNSNCCCCGCCCCC; match class: 1	TF:M12351_1	1.05937e-10	9.97495	AB016591,AC004080,AC010789,AC127002,AF359380,AK299496,AK300588,AK312314,AK315727,AL137644,AL391497,AL513550,AP002992,AP003096,AY289212,AY669488,BC002964,BC016665,BC042558,BC063850,BC065269,BC078661,BC083496,BC110577,BC144509,CR457082,D26350,D37933,DQ924532,M58028,NM_000088,NM_000314,NM_000635,NM_000789,NM_001006617,NM_001008223,NM_001008701,NM_001011718,NM_001024228,NM_001025579,NM_001035254,NM_0…
TF	Factor: Sp1; motif: NGGGGGCGGGGYN	TF:M00196	1.42173e-10	9.84718	AB016591,AC004080,AC010789,AC104411,AC127002,AF072872,AF359380,AK295995,AK299496,AK300588,AK312314,AK315727,AL137644,AL391497,AL513550,AL832603,AP002992,AP003096,AY289212,AY669488,BC002506,BC002964,BC014445,BC016665,BC042558,BC062339,BC063850,BC065269,BC078661,BC083496,BC093631,BC110577,BC144509,BX641073,CR457082,D26350,D37933,DQ924532,M58028,NM_000088,NM_000257,NM_000314,NM_000422,NM_000635,NM_0…
TF	Factor: ZIC4; motif: NNCCNCCCRYNGYGN; match class: 1	TF:M12227_1	1.82322e-10	9.73916	AC004080,AC010789,AC104411,AF016535,AF201468,AJ012375,AK299496,AK300588,AK313129,AK315727,AL137644,AL391497,AP002992,AP003096,AY669488,BC002964,BC016665,BC042558,BC062339,BC065269,BC132735,BC144509,BX640605,BX641073,CR457082,D26350,D37933,DQ924532,NM_000789,NM_001001550,NM_001006617,NM_001008701,NM_001014437,NM_001024228,NM_001035254,NM_001040458,NM_001046,NM_001080395,NM_001096,NM_001099402,NM_0…
TF	Factor: CPBP; motif: GNNRGGGHGGGGNNGGGRN; match class: 1	TF:M09973_1	2.72519e-10	9.5646	AB016591,AC004080,AC010789,AJ012375,AK295995,AK299496,AK300588,AK312314,AK315727,AL137644,AL391497,AP002992,AP003096,BC002506,BC002964,BC014445,BC016665,BC039133,BC065269,BC083496,BC093631,BC144509,BX640605,CR457082,D37933,DQ924532,M58028,NM_000314,NM_000635,NM_000642,NM_000704,NM_000789,NM_001008223,NM_001008701,NM_001011718,NM_001024228,NM_001025579,NM_001035254,NM_001040458,NM_001042492,NM_001…
TF	Factor: Egr-1; motif: GCGCATGCG	TF:M04869	2.86566e-10	9.54278	AC004080,AC010789,AC104411,AC127002,AF016535,AF072872,AF201468,AF359380,AJ012375,AJ237946,AK002021,AK295995,AK299496,AK300588,AK312314,AK313129,AK315727,AL137644,AL391497,AL513550,AL832603,AP002992,AP003096,AY289212,AY669488,BC002506,BC002964,BC014445,BC042558,BC062339,BC063850,BC065269,BC078661,BC093631,BC144509,BX640605,BX641073,CR457082,D26350,D37933,DQ924532,NM_000088,NM_000314,NM_000709,NM_0…
TF	Factor: ZXDL; motif: GSGSCNNGGGMRGCNCCGGGS	TF:M12722	3.12722e-10	9.50484	AB016591,AC004080,AC010789,AC104411,AF072872,AF201468,AF359380,AJ012375,AK002021,AK295995,AK299496,AK300588,AK313129,AK315727,AL137644,AL391497,AL513550,AL832603,AP002992,AP003096,AY289212,BC002506,BC002964,BC014445,BC016665,BC042558,BC062339,BC063850,BC065269,BC078661,BC093631,BC101677,BC110577,BC132735,BC144509,BX640605,BX641073,CR457082,D26350,D37933,DQ924532,M58028,NM_000088,NM_000422,NM_0006…
TF	Factor: ZF5; motif: NRNGNGCGCGCWN; match class: 1	TF:M00333_1	4.29625e-10	9.36691	AB016591,AC004080,AC010789,AC104411,AF016535,AF072872,AF201468,AF359380,AJ012375,AK002021,AK295995,AK299496,AK300588,AK312314,AK313129,AK315727,AL137644,AL391497,AL513550,AL832603,AP002992,AP003096,AY289212,AY669488,BC002506,BC002964,BC014445,BC016665,BC039133,BC042558,BC062339,BC063850,BC065269,BC078661,BC083496,BC101677,BC110577,BC132735,BC144509,BX640605,BX641073,D26350,D37933,DQ924532,M58028,…
TF	Factor: ZNF148; motif: NNCCCCTCCCCC; match class: 1	TF:M12464_1	5.51395e-10	9.25854	AC010789,AK295995,AK299496,AK300588,AK312314,AL137644,AL832603,AP002992,BC002964,BC062339,BC065269,BC078661,NM_000704,NM_000789,NM_001008701,NM_001011718,NM_001042492,NM_001080395,NM_001096,NM_001099401,NM_001127510,NM_001144769,NM_001144965,NM_001162499,NM_001173523,NM_001193414,NM_001193416,NM_001198868,NM_001244808,NM_001244950,NM_001261403,NM_001283,NM_001289164,NM_001291415,NM_001308176,NM_0…
TF	Factor: Sp1; motif: NNGGGGCGGGGNN	TF:M00932	5.60846e-10	9.25116	AB016591,AC004080,AC010789,AC104411,AC127002,AF072872,AF359380,AK295995,AK299496,AK300588,AK312314,AK315727,AL137644,AL391497,AL513550,AL832603,AP002992,AP003096,AY289212,AY669488,BC002506,BC002964,BC014445,BC016665,BC042558,BC062339,BC063850,BC065269,BC078661,BC083496,BC093631,BC110577,BC132735,BC144509,BX641073,CR457082,D26350,D37933,DQ924532,M58028,NM_000088,NM_000257,NM_000314,NM_000422,NM_00…
TF	Factor: Churchill; motif: CGGGNN; match class: 1	TF:M00986_1	5.73409e-10	9.24154	AB016591,AC004080,AC010789,AF072872,AF201468,AF359380,AJ012375,AK295995,AK299496,AK300588,AK312314,AK313129,AK315727,AL137644,AL391497,AL832603,AP002992,AP003096,AY289212,AY669488,BC002964,BC014445,BC016665,BC042558,BC062339,BC063850,BC065269,BC078661,BC083496,BC093631,BC110577,BC132735,BC144509,BX640605,BX641073,CR457082,D26350,D37933,DQ924532,M58028,NM_000314,NM_000422,NM_000635,NM_000642,NM_00…
TF	Factor: E2F; motif: GGCGSG	TF:M00803	6.34378e-10	9.19765	AB016591,AC004080,AC010789,AC104411,AC127002,AF016535,AF072872,AF201468,AF359380,AJ012375,AJ237946,AK002021,AK295995,AK299496,AK300588,AK312314,AK313129,AK315727,AL137644,AL391497,AL513550,AL832603,AP002992,AP003096,AY289212,AY669488,BC002964,BC014445,BC016665,BC042558,BC062339,BC063850,BC065269,BC078661,BC083496,BC093631,BC101677,BC110577,BC132735,BC144509,BX640605,BX641073,CR457082,D26350,D3793…
TF	Factor: Egr-1; motif: GCGCATGCG; match class: 1	TF:M04869_1	6.73625e-10	9.17158	AC010789,AC104411,AC127002,AF016535,AF072872,AF201468,AF359380,AJ012375,AK002021,AK295995,AK299496,AK300588,AK313129,AK315727,AL137644,AL391497,AL513550,AL832603,AP002992,AY289212,AY669488,BC002506,BC002964,BC014445,BC042558,BC062339,BC063850,BC065269,BC078661,BC093631,BC144509,BX640605,BX641073,CR457082,D26350,D37933,DQ924532,NM_000088,NM_000314,NM_000709,NM_000789,NM_001001550,NM_001006617,NM_0…
TF	Factor: TIEG1; motif: NCCCNSNCCCCGCCCCC	TF:M12351	7.61002e-10	9.11861	AB016591,AC004080,AC010789,AC127002,AC144556,AF201468,AF359380,AJ012375,AK002021,AK295995,AK299496,AK300588,AK312314,AK313129,AK315727,AL137644,AL391497,AL513550,AL832603,AP002992,AP003096,AY289212,AY669488,BC002506,BC002964,BC014445,BC016665,BC039133,BC042558,BC062339,BC063850,BC065269,BC078661,BC083496,BC093631,BC101677,BC110577,BC113616,BC132735,BC144509,BX641073,CR457082,D26350,D37933,DQ92453…
TF	Factor: ZXDL; motif: GSGSCNNGGGMRGCNCCGGGS; match class: 1	TF:M12722_1	7.64282e-10	9.11675	AB016591,AC004080,AC104411,AF072872,AF201468,AF359380,AK295995,AK299496,AK300588,AK313129,AK315727,AL137644,AL391497,AL832603,AP002992,AP003096,BC002964,BC016665,BC042558,BC062339,BC063850,BC078661,BC093631,BC110577,BC144509,BX641073,CR457082,D26350,D37933,DQ924532,M58028,NM_000088,NM_000422,NM_000789,NM_001006617,NM_001008223,NM_001008701,NM_001011718,NM_001014437,NM_001024228,NM_001035254,NM_00…
TF	Factor: MOVO-B; motif: GNGGGGG; match class: 1	TF:M01104_1	1.04892e-09	8.97926	AB016591,AC004080,AC010789,AF359380,AK295995,AK299496,AK315727,AL137644,AL391497,AL832603,AP002992,AP003096,AY289212,BC002964,BC014445,BC042558,BC063850,BC078661,BC110577,BC132735,BC144509,BX641073,CR457082,D26350,D37933,DQ924532,NM_000314,NM_000789,NM_001001550,NM_001008223,NM_001008701,NM_001024228,NM_001035254,NM_001040458,NM_001042492,NM_001046,NM_001099401,NM_001099402,NM_001127510,NM_001142…
TF	Factor: PATZ; motif: GGGGNGGGGGMKGGRRNGGNRN; match class: 1	TF:M10026_1	1.50268e-09	8.82313	AC004080,AC010789,AF359380,AK299496,AL137644,AP002992,AP003096,BC002506,BC002964,BC016665,BC039133,BC042558,BC065269,BC078661,BC083496,BC093631,CR457082,D26350,D37933,DQ924532,NM_000088,NM_000314,NM_000635,NM_000704,NM_000789,NM_001006617,NM_001008701,NM_001011718,NM_001025579,NM_001042492,NM_001046,NM_001099401,NM_001099402,NM_001142498,NM_001144965,NM_001162499,NM_001172766,NM_001173523,NM_0011…
TF	Factor: E2F-1; motif: NNNSSCGCSAANN	TF:M07250	1.98256e-09	8.70277	AB016591,AC004080,AC010789,AC104411,AC127002,AC144556,AF016535,AF072872,AF359380,AJ012375,AJ237946,AK295995,AK299496,AK300588,AK313129,AK315727,AL137644,AL391497,AL832603,AP002992,AP003096,AY289212,AY669488,BC002506,BC014445,BC016665,BC062339,BC065269,BC078661,BC083496,BC093631,BC113616,BC144509,BX640605,BX641073,CR457082,D26350,DQ924532,M58028,NM_000088,NM_000314,NM_000381,NM_000422,NM_000642,NM…
TF	Factor: E2F4; motif: YCCCGCCNCNNSSNNSNN; match class: 1	TF:M12599_1	2.51839e-09	8.59888	AB016591,AC004080,AC010789,AC104411,AC127002,AF016535,AF072872,AF201468,AF359380,AJ012375,AJ237946,AK002021,AK295995,AK299496,AK300588,AK312314,AK313129,AK315727,AL137644,AL391497,AL513550,AL832603,AP002992,AP003096,AY289212,AY669488,BC002506,BC002964,BC014445,BC016665,BC039133,BC042558,BC062339,BC063850,BC065269,BC078661,BC083496,BC093631,BC101677,BC110577,BC113616,BC132735,BC144509,BX640605,BX6…
TF	Factor: WT1; motif: SMCNCCNSC	TF:M01118	3.49628e-09	8.45639	AC004080,AC010789,AC104411,AJ012375,AK002021,AK295995,AK300588,AK312314,AK315727,AL137644,AL365338,AL391497,AP002992,AP003096,AY669488,BC002506,BC002964,BC016665,BC039133,BC062339,BC063850,BC065269,BC078661,BC083496,BC093631,BC110577,BC132735,BX641073,D37933,DQ924532,NM_000314,NM_000422,NM_000642,NM_000789,NM_001001550,NM_001006617,NM_001008223,NM_001008701,NM_001011718,NM_001034,NM_001035254,NM_…
TF	Factor: CKROX; motif: SCCCTCCCC	TF:M01175	3.54324e-09	8.4506	AC004080,AC010789,AF201468,AK295995,AK299496,AK300588,AK312314,AK315727,AL137644,AL365338,AL513550,AL832603,AP002992,AP003096,BC002964,BC016665,BC042558,BC062339,BC063850,BC065269,BC078661,BC083496,BC093631,BC101677,BC110577,BC144509,BX641073,CR457082,D37933,DQ924532,NM_000088,NM_000257,NM_000314,NM_000422,NM_000642,NM_000704,NM_000789,NM_001006617,NM_001008701,NM_001011718,NM_001042492,NM_001080…
TF	Factor: E2F-1; motif: NGGGCGGGARV	TF:M07206	3.75948e-09	8.42487	AB016591,AC004080,AC010789,AC104411,AC127002,AC144556,AF016535,AF072872,AF201468,AF359380,AJ012375,AJ237946,AK002021,AK295995,AK299496,AK300588,AK312314,AK313129,AK315727,AL137644,AL365338,AL391497,AL513550,AP002992,AP003096,AY289212,AY669488,BC002506,BC002964,BC014445,BC016665,BC039133,BC042558,BC062339,BC063850,BC065269,BC078661,BC083496,BC093631,BC101677,BC110577,BC113616,BC132735,BC144509,BX6…
TF	Factor: MAZ; motif: GGGMGGGGS; match class: 1	TF:M10432_1	4.53393e-09	8.34353	AB016591,AC010789,AJ012375,AK299496,AK312314,AK315727,AL137644,AL832603,AP002992,AP003096,BC002964,BC014445,BC016665,BC062339,BC063850,BC078661,BC110577,BC132735,BC144509,CR457082,D37933,DQ924532,NM_000088,NM_000704,NM_000789,NM_001008701,NM_001042492,NM_001096,NM_001099401,NM_001127510,NM_001144769,NM_001144965,NM_001162499,NM_001173523,NM_001184970,NM_001193414,NM_001198868,NM_001244808,NM_0012…
TF	Factor: E2F-3; motif: GGCGGGN; match class: 1	TF:M02089_1	5.42931e-09	8.26526	AB016591,AC004080,AC010789,AF072872,AF359380,AJ012375,AK295995,AK299496,AK312314,AK315727,AL137644,AL391497,AL513550,AL832603,AP002992,AP003096,AY289212,AY669488,BC002964,BC014445,BC016665,BC062339,BC063850,BC078661,BC083496,BC093631,BC110577,BC144509,BX641073,CR457082,D26350,D37933,DQ924532,M58028,NM_000088,NM_000257,NM_000314,NM_000422,NM_000704,NM_000789,NM_001001550,NM_001006617,NM_001008223,…
TF	Factor: ZF5; motif: GSGCGCGR	TF:M00716	6.75206e-09	8.17056	AB016591,AC004080,AC010789,AC104411,AC127002,AC144556,AF016535,AF072872,AF201468,AF359380,AJ012375,AJ237946,AK002021,AK295995,AK299496,AK300588,AK312314,AK313129,AK315727,AL137644,AL391497,AL513550,AL832603,AP002992,AP003096,AY289212,AY669488,BC002506,BC002964,BC014445,BC016665,BC039133,BC042558,BC062339,BC063850,BC065269,BC078661,BC083496,BC093631,BC101677,BC110577,BC132735,BC144509,BX640605,BX6…
TF	Factor: Churchill; motif: CGGGNN	TF:M00986	7.58997e-09	8.11976	AB016591,AC004080,AC010789,AC104411,AC127002,AC144556,AF016535,AF072872,AF201468,AF359380,AJ012375,AJ237946,AK002021,AK025372,AK295995,AK299496,AK300588,AK312314,AK313129,AK315727,AL137644,AL365338,AL391497,AL513550,AL832603,AP002992,AP003096,AY289212,AY669488,BC002506,BC002964,BC014445,BC016665,BC042558,BC062339,BC063850,BC065269,BC078661,BC083496,BC093631,BC101677,BC110577,BC113616,BC132735,BC1…
TF	Factor: MOVO-B; motif: GNGGGGG	TF:M01104	7.9459e-09	8.09986	AB016591,AC004080,AC010789,AC104411,AC144556,AF201468,AF359380,AK295995,AK299496,AK300588,AK313129,AK315727,AL137644,AL391497,AL513550,AL832603,AP002992,AP003096,AY289212,AY669488,BC002506,BC002964,BC014445,BC016665,BC042558,BC062339,BC063850,BC065269,BC078661,BC083496,BC110577,BC132735,BC144509,BX641073,CR457082,D26350,D37933,DQ924532,NM_000314,NM_000422,NM_000635,NM_000704,NM_000789,NM_00100155…
TF	Factor: E2F-3; motif: GGCGGGN	TF:M02089	1.02987e-08	7.98722	AB016591,AC004080,AC010789,AC104411,AC127002,AC144556,AF072872,AF201468,AF359380,AJ012375,AJ237946,AK295995,AK299496,AK300588,AK312314,AK315727,AL137644,AL391497,AL513550,AL832603,AP002992,AP003096,AY289212,AY669488,BC002506,BC002964,BC014445,BC016665,BC042558,BC062339,BC063850,BC065269,BC078661,BC083496,BC093631,BC110577,BC132735,BC144509,BX641073,CR457082,D26350,D37933,DQ924532,M58028,NM_000088…
TF	Factor: TCF-1; motif: ACATCGRGRCGCTGW	TF:M11601	1.23488e-08	7.90838	AB016591,AC004080,AC010789,AC104411,AC127002,AF016535,AF072872,AF201468,AF359380,AJ012375,AJ237946,AK002021,AK295995,AK299496,AK300588,AK312314,AK313129,AK315727,AL137644,AL391497,AL513550,AL832603,AP002992,AP003096,AY289212,BC002506,BC002964,BC014445,BC016665,BC039133,BC042558,BC062339,BC063850,BC065269,BC078661,BC083496,BC093631,BC101677,BC110577,BC132735,BC144509,BX640605,BX641073,CR457082,D26…
TF	Factor: TF3C-beta; motif: CCNGGAGGGCTTCCTGGAGGAG; match class: 1	TF:M04863_1	1.2452e-08	7.90476	AB016591,AC004080,AC010789,AC104411,AF072872,AF201468,AF359380,AJ012375,AK295995,AK299496,AK312314,AK313129,AK315727,AL137644,AL391497,AL832603,AP002992,AP003096,BC002506,BC002964,BC016665,BC062339,BC065269,BC078661,BC093631,BC101677,BC110577,BX640605,BX641073,D26350,DQ924532,M58028,NM_000088,NM_000314,NM_000422,NM_000642,NM_000704,NM_000709,NM_000789,NM_001001550,NM_001006617,NM_001008223,NM_001…
TF	Factor: WT1; motif: RGGNGGGGGAGGRGGNGGRG; match class: 1	TF:M10108_1	1.32308e-08	7.87841	AC010789,AF072872,AK299496,AK300588,AK312314,AK315727,AL137644,AP002992,AP003096,BC002964,BC016665,BC042558,BC065269,BC078661,BC083496,BC132735,BC144509,BX641073,D26350,D37933,DQ924532,M58028,NM_000088,NM_000704,NM_000789,NM_001001550,NM_001011718,NM_001034,NM_001099401,NM_001142498,NM_001144769,NM_001144965,NM_001162499,NM_001163,NM_001173523,NM_001193416,NM_001198868,NM_001244808,NM_001257291,N…
TF	Factor: AP-2alpha; motif: NGCCYSNNGSN	TF:M01857	1.32708e-08	7.8771	AB016591,AC004080,AC010789,AC104411,AF201468,AF359380,AK299496,AK300588,AK312314,AK313129,AK315727,AL137644,AL391497,AL513550,AL832603,AP002992,AP003096,AY289212,AY669488,BC002964,BC016665,BC042558,BC062339,BC063850,BC065269,BC078661,BC083496,BC093631,BC101677,BC132735,BC144509,BX641073,CR457082,D26350,D37933,DQ924532,NM_000314,NM_000422,NM_000709,NM_000789,NM_001001550,NM_001008223,NM_001008701,…
TF	Factor: Sp1; motif: NGGGGCGGGGN	TF:M07395	1.4625e-08	7.8349	AB016591,AC004080,AC010789,AC104411,AC127002,AF072872,AF359380,AK295995,AK299496,AK300588,AK312314,AK315727,AL137644,AL391497,AL513550,AL832603,AP002992,AP003096,AY289212,AY669488,BC002506,BC002964,BC014445,BC016665,BC042558,BC062339,BC063850,BC065269,BC078661,BC083496,BC093631,BC110577,BC132735,BC144509,BX641073,CR457082,D26350,D37933,DQ924532,M58028,NM_000088,NM_000257,NM_000314,NM_000422,NM_00…
TF	Factor: BTEB3; motif: CCNNSCCNSCCCCKCCCCC	TF:M09826	1.54885e-08	7.80999	AB016591,AC004080,AC010789,AC127002,AC144556,AF072872,AF201468,AF359380,AK002021,AK295995,AK299496,AK300588,AK312314,AK313129,AK315727,AL137644,AL391497,AL513550,AL832603,AP002992,AP003096,AY289212,AY669488,BC002506,BC002964,BC014445,BC016665,BC039133,BC042558,BC062339,BC063850,BC065269,BC078661,BC083496,BC093631,BC110577,BC132735,BC144509,BX640605,BX641073,CR457082,D26350,D37933,DQ924532,M58028,…
TF	Factor: Sp1; motif: CCCCGCCCCN; match class: 1	TF:M00933_1	1.67764e-08	7.7753	AB016591,AC010789,AK299496,AK300588,AK312314,AK315727,AL137644,AL391497,AP002992,AP003096,AY289212,BC002964,BC016665,BC063850,BC065269,BC083496,CR457082,D37933,DQ924532,NM_000088,NM_000314,NM_000789,NM_001006617,NM_001008701,NM_001011718,NM_001025579,NM_001034,NM_001035254,NM_001042492,NM_001096,NM_001099402,NM_001127510,NM_001130969,NM_001145145,NM_001162499,NM_001168342,NM_001184970,NM_00119341…
TF	Factor: Miz-1; motif: NNRGGWGGGGGAGGGGMRR; match class: 1	TF:M10112_1	1.71236e-08	7.7664	AC010789,AK295995,AK299496,AK300588,AK315727,AL137644,AL391497,AP002992,AP003096,BC002964,BC014445,BC042558,BC065269,BC078661,BC083496,BC110577,D37933,DQ924532,M58028,NM_000088,NM_000789,NM_001008223,NM_001008701,NM_001011718,NM_001029875,NM_001035254,NM_001042492,NM_001096,NM_001099401,NM_001127510,NM_001128159,NM_001135556,NM_001144769,NM_001144965,NM_001162499,NM_001172766,NM_001173523,NM_0011…
TF	Factor: E2F-3:HES-7; motif: NNNSGCGCSNNNNNCRCGYGNN; match class: 1	TF:M08526_1	1.71769e-08	7.76505	AB016591,AC004080,AC010789,AC104411,AC127002,AF016535,AF072872,AF201468,AF359380,AJ012375,AJ237946,AK002021,AK295995,AK299496,AK300588,AK312314,AK313129,AK315727,AL137644,AL391497,AL513550,AL832603,AP002992,AP003096,AY289212,AY669488,BC002506,BC002964,BC014445,BC016665,BC039133,BC042558,BC062339,BC063850,BC065269,BC078661,BC083496,BC093631,BC101677,BC110577,BC113616,BC132735,BC144509,BX640605,BX6…
TF	Factor: ZBP89; motif: CCCCKCCCCCNN	TF:M07397	2.78839e-08	7.55465	AB016591,AC004080,AC010789,AC127002,AJ012375,AK002021,AK299496,AK300588,AK312314,AK315727,AL137644,AL365338,AL391497,AP002992,AP003096,AY289212,BC002964,BC016665,BC039133,BC062339,BC063850,BC065269,BC083496,BC093631,BC110577,BC144509,BX641073,CR457082,D37933,DQ924532,NM_000257,NM_000314,NM_000635,NM_000642,NM_000789,NM_001001550,NM_001006617,NM_001008223,NM_001008701,NM_001011718,NM_001024228,NM_…
TF	Factor: WT1; motif: RGGNGGGGGAGGRGGNGGRG	TF:M10108	3.02178e-08	7.51974	AB016591,AC010789,AC144556,AF072872,AK295995,AK299496,AK300588,AK312314,AK315727,AL137644,AL391497,AP002992,AP003096,AY289212,BC002506,BC002964,BC014445,BC016665,BC039133,BC042558,BC062339,BC063850,BC065269,BC078661,BC083496,BC110577,BC132735,BC144509,BX641073,D26350,D37933,DQ924532,M58028,NM_000088,NM_000642,NM_000704,NM_000789,NM_001001550,NM_001008223,NM_001008701,NM_001011718,NM_001024228,NM_…
TF	Factor: FPM315; motif: GGGAGGAGGRRGRGGRGGRR	TF:M10134	3.16756e-08	7.49928	AB016591,AF072872,AF359380,AK295995,AL137644,AL391497,AP002992,AY289212,BC002506,BC014445,BC065269,BC078661,BC101677,BC144509,D26350,D37933,DQ924532,M58028,NM_000088,NM_000704,NM_001011718,NM_001025579,NM_001040458,NM_001142498,NM_001144769,NM_001144965,NM_001172766,NM_001173523,NM_001184970,NM_001193416,NM_001198868,NM_001244808,NM_001256,NM_001283,NM_001289164,NM_001345970,NM_001346201,NM_00134…
TF	Factor: Sp1; motif: CCCCGCCCCN	TF:M00933	3.2264e-08	7.49128	AB016591,AC004080,AC010789,AC104411,AC127002,AF072872,AK299496,AK300588,AK312314,AK315727,AL137644,AL365338,AL391497,AL832603,AP002992,AP003096,AY289212,AY669488,BC002964,BC016665,BC042558,BC062339,BC063850,BC065269,BC078661,BC083496,BC093631,BC110577,BC144509,BX641073,CR457082,D26350,D37933,DQ924532,M58028,NM_000088,NM_000257,NM_000314,NM_000635,NM_000642,NM_000704,NM_000789,NM_001006617,NM_0010…
TF	Factor: BTEB3; motif: BNRNGGGAGGNGT; match class: 1	TF:M01865_1	3.49509e-08	7.45654	AB016591,AC010789,AK295995,AK299496,AK300588,AK312314,AK315727,AL137644,AL391497,AP002992,BC002506,BC002964,BC014445,BC016665,BC062339,BC065269,BC078661,BC132735,D37933,DQ924532,M58028,NM_000088,NM_000789,NM_001001550,NM_001008701,NM_001011718,NM_001040458,NM_001042492,NM_001080395,NM_001099401,NM_001099402,NM_001135556,NM_001142498,NM_001144769,NM_001144965,NM_001162499,NM_001166286,NM_001172766…
TF	Factor: TCF-1; motif: ACATCGRGRCGCTGW; match class: 1	TF:M11603_1	3.76622e-08	7.42409	AB016591,AC004080,AC010789,AC104411,AC127002,AF016535,AF072872,AF201468,AF359380,AJ012375,AK002021,AK295995,AK299496,AK300588,AK312314,AK313129,AK315727,AL137644,AL391497,AL513550,AL832603,AP002992,AP003096,AY289212,BC002964,BC014445,BC016665,BC039133,BC042558,BC062339,BC063850,BC065269,BC078661,BC083496,BC093631,BC110577,BC144509,BX640605,BX641073,CR457082,D26350,D37933,DQ924532,M58028,NM_000088…
TF	Factor: E2F-1:Elk-1; motif: SGCGCSNNAMCGGAAGT	TF:M08205	5.02096e-08	7.29921	AB016591,AC004080,AC010789,AC104411,AC127002,AF016535,AF072872,AF201468,AF359380,AJ012375,AJ237946,AK002021,AK295995,AK299496,AK300588,AK312314,AK313129,AK315727,AL137644,AL391497,AL513550,AL832603,AP002992,AY669488,BC002506,BC002964,BC014445,BC016665,BC039133,BC042558,BC062339,BC063850,BC065269,BC078661,BC083496,BC093631,BC101677,BC110577,BC113616,BC132735,BC144509,BX640605,BX641073,D26350,D3793…
TF	Factor: E2F-4; motif: NNTTCCCGCCNN; match class: 1	TF:M04823_1	6.51323e-08	7.1862	AB016591,AC010789,AC127002,AF072872,AF201468,AJ012375,AJ237946,AK295995,AK299496,AK300588,AK312314,AK313129,AK315727,AL137644,AL391497,AP002992,AP003096,AY289212,AY669488,BC002964,BC016665,BC039133,BC062339,BC063850,BC078661,BC101677,BC110577,BC132735,BX641073,CR457082,D26350,D37933,DQ924532,NM_000088,NM_000257,NM_000314,NM_000789,NM_001008223,NM_001008701,NM_001024228,NM_001025096,NM_001029875,N…
TF	Factor: ETF; motif: CCCCGCCCCYN; match class: 1	TF:M07039_1	6.59806e-08	7.18058	AB016591,AC004080,AC010789,AC144556,AF201468,AF359380,AJ012375,AK002021,AK295995,AK299496,AK300588,AK312314,AK313129,AK315727,AL137644,AL365338,AL391497,AL513550,AL832603,AP002992,AP003096,AY289212,AY669488,BC002506,BC002964,BC014445,BC016665,BC042558,BC062339,BC063850,BC065269,BC078661,BC083496,BC093631,BC101677,BC110577,BC132735,BC144509,BX640605,BX641073,CR457082,D26350,D37933,DQ924532,M58028,…
TF	Factor: Sp2; motif: TGGGCGCGCCCA; match class: 1	TF:M06948_1	6.99221e-08	7.15539	AC010789,AF072872,AF201468,AF359380,AJ012375,AK299496,AK312314,AK313129,AK315727,AL137644,AL391497,AL513550,AP002992,AP003096,BC002964,BC062339,BC063850,BC093631,BC101677,BC144509,BX640605,BX641073,M58028,NM_000088,NM_000314,NM_000422,NM_000642,NM_000789,NM_001001550,NM_001008701,NM_001011718,NM_001014437,NM_001024228,NM_001025579,NM_001034,NM_001040458,NM_001042492,NM_001046,NM_001096,NM_0010994…
TF	Factor: MAZ; motif: GGGMGGGGSSGGGGGGGGGGGG; match class: 1	TF:M09636_1	7.88062e-08	7.10344	AB016591,AC004080,AC010789,AC104411,AC127002,AC144556,AF072872,AF201468,AF359380,AJ012375,AK295995,AK299496,AK300588,AK312314,AK313129,AK315727,AL137644,AL365338,AL391497,AL513550,AL832603,AP002992,AP003096,AY289212,AY669488,BC002506,BC002964,BC014445,BC016665,BC039133,BC042558,BC062339,BC063850,BC065269,BC078661,BC083496,BC093631,BC101677,BC110577,BC132735,BC144509,BX640605,BX641073,CR457082,D26…
TF	Factor: CKROX; motif: SCCCTCCCC; match class: 1	TF:M01175_1	7.95842e-08	7.09917	AC010789,AK295995,AK300588,AK312314,AK315727,AL137644,AL832603,BC002964,BC063850,BC065269,BC078661,BC093631,BC144509,NM_000088,NM_000704,NM_000789,NM_001006617,NM_001008701,NM_001011718,NM_001042492,NM_001096,NM_001099401,NM_001127510,NM_001130969,NM_001162499,NM_001193414,NM_001193416,NM_001198868,NM_001244808,NM_001257291,NM_001261403,NM_001283,NM_001289164,NM_001291415,NM_001308176,NM_00131873…
TF	Factor: ZNF148; motif: NNNNNNCCNNCCCCTCCCCCACCCN	TF:M09834	8.26569e-08	7.08272	AB016591,AC010789,AC127002,AK299496,AK300588,AK312314,AK315727,AL137644,AL365338,AL391497,AP002992,AP003096,BC002964,BC016665,BC039133,BC042558,BC062339,BC063850,BC065269,BC083496,BC093631,BC110577,BC132735,BC144509,BX641073,CR457082,D37933,DQ924532,NM_000314,NM_000635,NM_000642,NM_000709,NM_000789,NM_001001550,NM_001006617,NM_001008223,NM_001008701,NM_001011718,NM_001024228,NM_001025579,NM_00102…
TF	Factor: BTEB1; motif: GGGGGCGGGGCNGSGGGNGS	TF:M09723	1.34089e-07	6.87261	AB016591,AC004080,AC010789,AC104411,AC127002,AF072872,AK295995,AK299496,AK315727,AL137644,AL391497,AL513550,AL832603,AP002992,AP003096,AY289212,AY669488,BC002964,BC014445,BC016665,BC039133,BC042558,BC062339,BC063850,BC065269,BC078661,BC083496,BC093631,BC101677,BC110577,BC132735,BC144509,BX640605,BX641073,CR457082,D26350,D37933,DQ924532,NM_000257,NM_000314,NM_000635,NM_000642,NM_000704,NM_000709,N…
TF	Factor: Sp1; motif: GGNDGGRGGCGGGG; match class: 1	TF:M04953_1	1.50478e-07	6.82253	AB016591,AC004080,AC010789,AK002021,AK295995,AK299496,AK300588,AK315727,AL137644,AL391497,AP002992,AP003096,BC002964,BC016665,BC042558,BC063850,BC065269,BC078661,BC083496,BC110577,BC144509,D37933,DQ924532,NM_000257,NM_000314,NM_000635,NM_000789,NM_001001550,NM_001008223,NM_001008701,NM_001024228,NM_001042492,NM_001096,NM_001099401,NM_001127510,NM_001162499,NM_001168342,NM_001172766,NM_001193416,N…
TF	Factor: BTEB1; motif: GGGGGCGGGGCNGSGGGNGS; match class: 1	TF:M09723_1	1.55533e-07	6.80818	AB016591,AC004080,AC010789,AK299496,AK315727,AL137644,AL391497,AP002992,AP003096,BC002964,BC016665,BC039133,BC062339,BC063850,BC065269,BC083496,BC093631,BX641073,CR457082,D26350,D37933,DQ924532,NM_000314,NM_000789,NM_001008223,NM_001008701,NM_001011718,NM_001024228,NM_001025579,NM_001034,NM_001035254,NM_001042492,NM_001096,NM_001099401,NM_001099402,NM_001130969,NM_001135556,NM_001142498,NM_001144…
TF	Factor: ZBP99; motif: GCCCMTCCCCCR; match class: 1	TF:M12057_1	1.57816e-07	6.80185	AC010789,AK315727,AL137644,AP003096,BC065269,BC093631,BC132735,NM_001008701,NM_001042492,NM_001096,NM_001099401,NM_001127510,NM_001162499,NM_001198868,NM_001261403,NM_001289164,NM_001291415,NM_001330700,NM_001374791,NM_001375601,NM_001377446,NM_001384453,NM_001384704,NM_001536,NM_001546,NM_002114,NM_002300,NM_002874,NM_003342,NM_003884,NM_004496,NM_004644,NM_004850,NM_005222,NM_005885,NM_005916,N…
TF	Factor: E2F1; motif: GSGCGGGAAN	TF:M12597	1.58218e-07	6.80074	AB016591,AC004080,AC010789,AC104411,AC127002,AF016535,AF072872,AF201468,AF359380,AJ012375,AJ237946,AK002021,AK295995,AK299496,AK300588,AK312314,AK313129,AK315727,AL137644,AL365338,AL391497,AL513550,AL832603,AP002992,AP003096,AY289212,AY669488,BC002506,BC002964,BC014445,BC016665,BC039133,BC042558,BC062339,BC063850,BC065269,BC078661,BC083496,BC093631,BC101677,BC110577,BC113616,BC132735,BC144509,BX6…
TF	Factor: Sp2; motif: TGGGCGCGCCCA	TF:M06948	1.66848e-07	6.77768	AC004080,AC010789,AC104411,AC127002,AF016535,AF072872,AF201468,AF359380,AJ012375,AK299496,AK312314,AK313129,AK315727,AL137644,AL391497,AL513550,AL832603,AP002992,AP003096,AY289212,BC002964,BC039133,BC062339,BC063850,BC083496,BC093631,BC101677,BC144509,BX640605,BX641073,D37933,M58028,NM_000088,NM_000257,NM_000314,NM_000422,NM_000642,NM_000704,NM_000789,NM_001001550,NM_001008701,NM_001011718,NM_001…
TF	Factor: Sp1; motif: RGGGMGGRGSNGGGG; match class: 1	TF:M10529_1	1.99461e-07	6.70014	AC004080,AC010789,AK002021,AK299496,AK315727,AL137644,AL391497,AP002992,AP003096,BC014445,BC016665,BC039133,BC078661,CR457082,D37933,DQ924532,NM_000635,NM_000704,NM_000789,NM_001008701,NM_001011718,NM_001024228,NM_001035254,NM_001042492,NM_001162499,NM_001172766,NM_001193414,NM_001198868,NM_001244808,NM_001261403,NM_001283,NM_001289164,NM_001291415,NM_001330077,NM_001330700,NM_001345970,NM_001366…
TF	Factor: GKLF; motif: NNRRGRRNGNSNNN; match class: 1	TF:M07040_1	2.05234e-07	6.68775	AB016591,AC004080,AC010789,AF072872,AF201468,AJ012375,AK002021,AK295995,AK299496,AK300588,AK312314,AK315727,AL137644,AL391497,AP002992,AP003096,AY669488,BC002506,BC002964,BC014445,BC016665,BC062339,BC063850,BC065269,BC078661,BC083496,BC093631,BC110577,BC132735,D26350,D37933,DQ924532,M58028,NM_000088,NM_000257,NM_000314,NM_000422,NM_000642,NM_000704,NM_000789,NM_001006617,NM_001008223,NM_001008701…
TF	Factor: RNF96; motif: BCCCGCRGCC; match class: 1	TF:M01199_1	2.06517e-07	6.68505	AB016591,AC004080,AC010789,AC104411,AF072872,AF359380,AJ012375,AK299496,AK300588,AK313129,AK315727,AL137644,AL391497,AL513550,AL832603,AP002992,AP003096,AY669488,BC002964,BC016665,BC063850,BC144509,BX641073,D26350,DQ924532,NM_000789,NM_001001550,NM_001008701,NM_001024228,NM_001046,NM_001099402,NM_001142498,NM_001144965,NM_001162499,NM_001172766,NM_001198868,NM_001244808,NM_001244950,NM_001257291,…
TF	Factor: GCMa:Erg; motif: ATGCGGGCGGAARKG; match class: 1	TF:M08487_1	2.54604e-07	6.59414	AC004080,AC010789,AC104411,AF072872,AF201468,AF359380,AJ012375,AK295995,AK299496,AK300588,AK312314,AK315727,AL137644,AL391497,AL513550,AP002992,AP003096,AY289212,AY669488,BC002506,BC002964,BC014445,BC016665,BC042558,BC062339,BC065269,BC078661,BC093631,BC110577,BC132735,BC144509,BX641073,CR457082,D37933,DQ924532,NM_000709,NM_000789,NM_001001550,NM_001008701,NM_001011718,NM_001014437,NM_001024228,N…
TF	Factor: E2F-1; motif: NNNSSCGCSAANN; match class: 1	TF:M07250_1	2.67569e-07	6.57256	AB016591,AC004080,AC010789,AC104411,AC127002,AF072872,AF359380,AJ237946,AK295995,AK299496,AK300588,AK315727,AL137644,AL391497,AL832603,AP002992,AP003096,AY289212,AY669488,BC016665,BC062339,BC078661,BC144509,BX640605,BX641073,D26350,NM_000789,NM_001001550,NM_001008223,NM_001008701,NM_001024228,NM_001025096,NM_001029875,NM_001035254,NM_001040458,NM_001046,NM_001099401,NM_001099402,NM_001130081,NM_0…
TF	Factor: SP1:SP3; motif: CCSCCCCCYCC; match class: 1	TF:M01219_1	2.78793e-07	6.55472	AB016591,AC004080,AC010789,AF359380,AK002021,AK300588,AK313129,AK315727,AL137644,AL391497,AP002992,AP003096,BC002506,BC002964,BC042558,BC065269,BC132735,BC144509,D26350,D37933,DQ924532,NM_000314,NM_000789,NM_001008701,NM_001011718,NM_001024228,NM_001035254,NM_001042492,NM_001099401,NM_001130969,NM_001144965,NM_001166286,NM_001184970,NM_001193416,NM_001244808,NM_001261403,NM_001308176,NM_001318734…
TF	Factor: KLF3; motif: NNNNNNGGGCGGGGCNNGN	TF:M09970	3.10523e-07	6.50791	AB016591,AC010789,AC127002,AF072872,AK295995,AK299496,AK312314,AK315727,AL137644,AL391497,AL513550,AL832603,AP002992,AP003096,AY669488,BC002506,BC002964,BC016665,BC062339,BC065269,BC093631,BX641073,CR457082,D26350,D37933,DQ924532,M58028,NM_000088,NM_000314,NM_000422,NM_000635,NM_000704,NM_000789,NM_001006617,NM_001008223,NM_001008701,NM_001011718,NM_001024228,NM_001025579,NM_001034,NM_001035254,N…
TF	Factor: SP2; motif: GNNGGGGGCGGGGSN	TF:M03807	3.16288e-07	6.49992	AB016591,AC004080,AC010789,AC127002,AK295995,AK299496,AK300588,AK312314,AK315727,AL137644,AL391497,AL832603,AP002992,AP003096,AY289212,AY669488,BC002964,BC016665,BC042558,BC062339,BC063850,BC065269,BC083496,BC093631,BC110577,BC144509,CR457082,D26350,D37933,DQ924532,M58028,NM_000088,NM_000257,NM_000314,NM_000635,NM_000789,NM_001001550,NM_001006617,NM_001008223,NM_001008701,NM_001011718,NM_00101443…
TF	Factor: DB1; motif: GGRRRRGRRGGAGGGGGNGRRR; match class: 1	TF:M10107_1	3.41675e-07	6.46639	AC010789,AC144556,AF072872,AK295995,AK299496,AK312314,AK315727,AL137644,BC002506,BC016665,BC065269,BC078661,BC110577,BC144509,D26350,D37933,DQ924532,M58028,NM_000088,NM_000314,NM_000704,NM_000789,NM_001011718,NM_001042492,NM_001099401,NM_001127510,NM_001144769,NM_001144965,NM_001162499,NM_001163,NM_001173523,NM_001193416,NM_001198868,NM_001244808,NM_001261403,NM_001283,NM_001289164,NM_001308176,N…
TF	Factor: E2F1; motif: GSGCGGGAAN; match class: 1	TF:M12597_1	3.43376e-07	6.46423	AB016591,AC010789,AC127002,AF072872,AF201468,AJ012375,AJ237946,AK295995,AK299496,AK300588,AK312314,AK313129,AK315727,AL137644,AL391497,AP002992,AP003096,AY289212,AY669488,BC002964,BC014445,BC016665,BC062339,BC063850,BC078661,BC093631,BC101677,BC110577,BC132735,BX641073,CR457082,D26350,D37933,DQ924532,NM_000088,NM_000314,NM_000422,NM_000704,NM_000789,NM_001001550,NM_001006617,NM_001008223,NM_00100…
TF	Factor: Sp1; motif: NGGGGCGGGGN; match class: 1	TF:M07395_1	3.46228e-07	6.46064	AB016591,AC010789,AK299496,AK315727,AL137644,AL391497,AL513550,AP002992,AP003096,AY289212,AY669488,BC002506,BC002964,BC014445,BC016665,BC063850,BC078661,BC110577,BC132735,BC144509,CR457082,D37933,DQ924532,M58028,NM_000088,NM_000314,NM_000704,NM_000789,NM_001008701,NM_001011718,NM_001024228,NM_001025579,NM_001034,NM_001035254,NM_001046,NM_001096,NM_001099402,NM_001127510,NM_001130969,NM_001142498,…
TF	Factor: MAZ; motif: GGGMGGGGS	TF:M10432	3.48329e-07	6.45801	AB016591,AC004080,AC010789,AC104411,AC127002,AF201468,AF359380,AJ012375,AK295995,AK299496,AK300588,AK312314,AK315727,AL137644,AL391497,AL513550,AL832603,AP002992,AP003096,AY289212,AY669488,BC002964,BC014445,BC016665,BC042558,BC062339,BC063850,BC078661,BC093631,BC101677,BC110577,BC132735,BC144509,BX640605,CR457082,D37933,DQ924532,M58028,NM_000088,NM_000314,NM_000422,NM_000635,NM_000642,NM_000704,N…
TF	Factor: Sp1; motif: GGNDGGRGGCGGGG	TF:M04953	3.50894e-07	6.45482	AB016591,AC004080,AC010789,AJ012375,AK002021,AK295995,AK299496,AK300588,AK312314,AK315727,AL137644,AL365338,AL391497,AP002992,AP003096,AY289212,AY669488,BC002964,BC014445,BC016665,BC039133,BC042558,BC062339,BC063850,BC065269,BC078661,BC083496,BC093631,BC110577,BC144509,CR457082,D37933,DQ924532,NM_000088,NM_000257,NM_000314,NM_000635,NM_000642,NM_000704,NM_000789,NM_001001550,NM_001006617,NM_00100…
TF	Factor: GKLF; motif: NNRRGRRNGNSNNN	TF:M07040	3.52118e-07	6.45331	AB016591,AC004080,AC010789,AC144556,AF072872,AF201468,AF359380,AJ012375,AK002021,AK295995,AK299496,AK300588,AK312314,AK315727,AL137644,AL391497,AL513550,AL832603,AP002992,AP003096,AY289212,AY669488,BC002506,BC002964,BC014445,BC016665,BC042558,BC062339,BC063850,BC065269,BC078661,BC083496,BC093631,BC101677,BC110577,BC113616,BC132735,BX640605,BX641073,CR457082,D26350,D37933,DQ924532,M58028,NM_000088…
TF	Factor: E2F-1; motif: TTGGCGCGRAANNGNM; match class: 1	TF:M00938_1	3.66183e-07	6.4363	AC010789,AJ237946,AK002021,AK295995,AK313129,AL137644,AP002992,AY289212,AY669488,BC132735,CR457082,DQ924532,NM_000088,NM_001025579,NM_001034,NM_001040458,NM_001099401,NM_001099402,NM_001144965,NM_001145145,NM_001172766,NM_001173523,NM_001244808,NM_001282750,NM_001289164,NM_001291415,NM_001320114,NM_001321082,NM_001351391,NM_001362897,NM_001364716,NM_001366474,NM_001374791,NM_001375629,NM_00137754…
TF	Factor: CTCF; motif: NCCRSTAGGGGGCGC	TF:M08911	3.66352e-07	6.4361	AB016591,AC004080,AC010789,AC104411,AF072872,AF201468,AJ012375,AK295995,AK299496,AK313129,AK315727,AL137644,AL391497,AP002992,AY289212,AY669488,BC002964,BC014445,BC016665,BC039133,BC042558,BC062339,BC063850,BC065269,BC083496,BC093631,BC101677,BC110577,BC144509,D26350,D37933,DQ924532,M58028,NM_000088,NM_000257,NM_000314,NM_000422,NM_000789,NM_001001550,NM_001008223,NM_001008701,NM_001011718,NM_001…
TF	Factor: E2F-2; motif: GCGCGCGCNCS	TF:M11529	3.71275e-07	6.4303	AB016591,AC004080,AC010789,AC104411,AC127002,AC144556,AF016535,AF072872,AF201468,AF359380,AJ012375,AJ237946,AK002021,AK295995,AK299496,AK300588,AK312314,AK313129,AK315727,AL137644,AL365338,AL391497,AL513550,AL832603,AP002992,AP003096,AY289212,AY669488,BC002506,BC002964,BC014445,BC016665,BC039133,BC042558,BC062339,BC063850,BC065269,BC078661,BC083496,BC093631,BC101677,BC110577,BC132735,BC144509,BX6…
TF	Factor: E2F-7; motif: GRGGCGGGAANNN	TF:M09896	4.13301e-07	6.38373	AB016591,AC010789,AC104411,AC127002,AF072872,AF201468,AJ012375,AJ237946,AK299496,AK300588,AK312314,AK313129,AK315727,AL137644,AP002992,AP003096,AY289212,AY669488,BC002506,BC002964,BC014445,BC016665,BC039133,BC063850,BC065269,BC083496,BC093631,BC101677,BC132735,BX641073,CR457082,D26350,D37933,DQ924532,NM_000257,NM_000314,NM_000422,NM_000704,NM_000789,NM_001008223,NM_001008701,NM_001014437,NM_00102…
TF	Factor: MAZ; motif: GGGGAGGG; match class: 1	TF:M00649_1	4.5263e-07	6.34426	AC010789,AK295995,AK300588,AK312314,AK315727,AL137644,AL832603,BC002964,BC016665,BC042558,BC063850,BC065269,BC078661,BC093631,BC101677,BC110577,BC132735,BC144509,DQ924532,NM_000088,NM_000314,NM_000704,NM_000789,NM_001006617,NM_001008701,NM_001011718,NM_001042492,NM_001096,NM_001099401,NM_001127510,NM_001130969,NM_001144769,NM_001144965,NM_001162499,NM_001172766,NM_001173523,NM_001193414,NM_001193…
TF	Factor: MAZ; motif: NKGGGAGGGGRGGR; match class: 1	TF:M02023_1	4.68531e-07	6.32926	AC010789,AF359380,AK002021,AK295995,AL137644,AL391497,AP002992,AP003096,BC002964,BC016665,BC065269,BC078661,BC093631,BC110577,BC132735,NM_000257,NM_000704,NM_000789,NM_001008223,NM_001011718,NM_001025579,NM_001034,NM_001042492,NM_001096,NM_001099401,NM_001162499,NM_001172766,NM_001173523,NM_001184970,NM_001193414,NM_001198868,NM_001244808,NM_001261403,NM_001283,NM_001289164,NM_001291415,NM_001303…
TF	Factor: ZF5; motif: GGSGCGCGS	TF:M10438	5.05017e-07	6.29669	AB016591,AC004080,AC010789,AC104411,AC127002,AC144556,AF016535,AF072872,AF201468,AF359380,AJ012375,AJ237946,AK002021,AK295995,AK299496,AK300588,AK312314,AK313129,AK315727,AL137644,AL391497,AL513550,AL832603,AP002992,AP003096,AY289212,AY669488,BC002506,BC002964,BC014445,BC016665,BC039133,BC042558,BC062339,BC063850,BC065269,BC078661,BC083496,BC093631,BC101677,BC110577,BC132735,BC144509,BX640605,BX6…
TF	Factor: BTEB2; motif: RGGGNGKGGN	TF:M07277	5.09468e-07	6.29288	AB016591,AC004080,AC010789,AC104411,AC127002,AK002021,AK299496,AK312314,AK315727,AL137644,AL391497,AL513550,AL832603,AP002992,AP003096,AY289212,BC002506,BC002964,BC016665,BC042558,BC062339,BC063850,BC078661,BC083496,BC093631,BC110577,BC144509,CR457082,D26350,D37933,DQ924532,M58028,NM_000088,NM_000314,NM_000635,NM_000704,NM_000789,NM_001006617,NM_001008223,NM_001008701,NM_001011718,NM_001014437,NM…
TF	Factor: MAZ; motif: NKGGGAGGGGRGGR	TF:M02023	5.52194e-07	6.25791	AC004080,AC010789,AF201468,AF359380,AJ237946,AK002021,AK295995,AK299496,AK300588,AK315727,AL137644,AL391497,AP002992,AP003096,BC002964,BC014445,BC016665,BC042558,BC062339,BC063850,BC065269,BC078661,BC083496,BC093631,BC110577,BC132735,BC144509,CR457082,D37933,DQ924532,M58028,NM_000257,NM_000422,NM_000704,NM_000789,NM_001006617,NM_001008223,NM_001008701,NM_001011718,NM_001025579,NM_001034,NM_001040…
TF	Factor: E2F-1; motif: NNNNGGCGGGAARN	TF:M09892	5.61654e-07	6.25053	AB016591,AC004080,AC010789,AC104411,AC127002,AF072872,AF201468,AF359380,AJ012375,AJ237946,AK002021,AK295995,AK299496,AK300588,AK312314,AK313129,AK315727,AL137644,AL365338,AL391497,AL513550,AP002992,AP003096,AY289212,AY669488,BC002506,BC002964,BC014445,BC016665,BC039133,BC062339,BC063850,BC065269,BC078661,BC083496,BC093631,BC101677,BC110577,BC113616,BC132735,BC144509,BX640605,BX641073,CR457082,D26…
TF	Factor: Egr-1; motif: GCGGGGGCGG	TF:M07354	5.78456e-07	6.23773	AB016591,AC004080,AC010789,AC104411,AF072872,AF359380,AK299496,AK300588,AK312314,AK313129,AK315727,AL137644,AL391497,AL513550,AP002992,AP003096,BC002506,BC002964,BC016665,BC042558,BC062339,BC063850,BC065269,BC078661,BC083496,BC093631,BC110577,BC132735,BC144509,BX640605,CR457082,D26350,D37933,DQ924532,NM_000088,NM_000314,NM_000422,NM_000789,NM_001008223,NM_001008701,NM_001011718,NM_001024228,NM_00…
TF	Factor: Kaiso; motif: GCMGGGRGCRGS; match class: 1	TF:M03876_1	6.42132e-07	6.19238	AB016591,AC010789,AC104411,AF072872,AF201468,AF359380,AK295995,AK299496,AK300588,AK313129,AK315727,AL137644,AL391497,AL513550,AP002992,AP003096,AY289212,AY669488,BC002506,BC002964,BC014445,BC016665,BC042558,BC063850,BC065269,BC078661,BC093631,BC110577,BC132735,BC144509,BX641073,CR457082,D26350,D37933,DQ924532,M58028,NM_000314,NM_000422,NM_000704,NM_000789,NM_001001550,NM_001006617,NM_001008223,NM…
TF	Factor: AP-2; motif: SNNNCCNCAGGCN	TF:M00915	8.54824e-07	6.06812	AB016591,AC004080,AC010789,AC104411,AC127002,AF016535,AF072872,AF201468,AJ012375,AK299496,AK300588,AK313129,AK315727,AL137644,AL391497,AL513550,AL832603,AP002992,AP003096,AY289212,AY669488,BC002506,BC014445,BC016665,BC039133,BC042558,BC063850,BC065269,BC078661,BC083496,BC093631,BC101677,BC113616,BC144509,BX641073,CR457082,D26350,D37933,DQ924532,M58028,NM_000257,NM_000314,NM_000422,NM_000709,NM_00…
TF	Factor: AP-2; motif: MKCCCSCNGGCG	TF:M00189	8.72015e-07	6.05948	AB016591,AC010789,AC104411,AF016535,AF072872,AF201468,AF359380,AK295995,AK299496,AK300588,AK312314,AK313129,AK315727,AL137644,AL391497,AL513550,AL832603,AP002992,AP003096,AY669488,BC002506,BC002964,BC016665,BC062339,BC063850,BC078661,BC083496,BC093631,BC144509,BX640605,BX641073,CR457082,D26350,D37933,DQ924532,NM_000314,NM_000422,NM_000709,NM_000789,NM_001001550,NM_001008223,NM_001008701,NM_001011…
TF	Factor: AP-2; motif: MKCCCSCNGGCG; match class: 1	TF:M00189_1	8.93685e-07	6.04882	AB016591,AC010789,AF016535,AF201468,AK299496,AK300588,AK312314,AK313129,AK315727,AL137644,AL391497,AL832603,AP002992,AP003096,AY669488,BC002964,BC016665,BC062339,BC063850,BC093631,BC144509,BX641073,D26350,D37933,DQ924532,NM_000314,NM_000789,NM_001001550,NM_001008223,NM_001008701,NM_001024228,NM_001025579,NM_001035254,NM_001040458,NM_001042492,NM_001046,NM_001080395,NM_001099402,NM_001130081,NM_00…
TF	Factor: E2F3; motif: NNRGMKGGAR; match class: 1	TF:M12598_1	1.06792e-06	5.97146	AB016591,AC010789,AF072872,AF201468,AJ012375,AJ237946,AK295995,AK299496,AK300588,AK312314,AK313129,AK315727,AL137644,AP002992,AP003096,AY289212,AY669488,BC002506,BC002964,BC014445,BC016665,BC039133,BC063850,BC065269,BC078661,BC132735,BX641073,CR457082,D26350,D37933,NM_000088,NM_000704,NM_000789,NM_001001550,NM_001006617,NM_001008223,NM_001008701,NM_001024228,NM_001025096,NM_001035254,NM_001040458…
TF	Factor: EGR1; motif: NCNCCGCCCCCGCN	TF:M07208	1.19523e-06	5.92255	AB016591,AC004080,AC010789,AC127002,AC144556,AF359380,AK295995,AK300588,AK312314,AK313129,AK315727,AL137644,AL391497,AL513550,AP002992,AP003096,BC002506,BC002964,BC039133,BC042558,BC065269,BC078661,BC083496,BC110577,BC132735,BC144509,BX641073,CR457082,D37933,DQ924532,NM_000314,NM_000422,NM_000704,NM_000789,NM_001001550,NM_001006617,NM_001008223,NM_001008701,NM_001011718,NM_001029875,NM_001035254,…
TF	Factor: ctcf; motif: CCRSCAGGGGGCGCN	TF:M10426	1.47283e-06	5.83185	AB016591,AC004080,AC104411,AF072872,AF201468,AF359380,AJ012375,AK295995,AK299496,AK313129,AK315727,AL137644,AL391497,AL832603,AP002992,AY669488,BC002964,BC014445,BC016665,BC039133,BC042558,BC062339,BC063850,BC065269,BC078661,BC083496,BC093631,BC101677,BC144509,BX640605,BX641073,D26350,D37933,DQ924532,M58028,NM_000088,NM_000314,NM_000422,NM_000789,NM_001001550,NM_001006617,NM_001008701,NM_00101443…
TF	Factor: MZF-1; motif: KNGNKAGGGGNAA	TF:M00084	1.50136e-06	5.82351	AB016591,AC010789,AC104411,AC127002,AC144556,AF201468,AF359380,AJ237946,AK025372,AK295995,AK299496,AK312314,AL137644,AL365338,AL391497,BC002506,BC042558,BC065269,BC078661,BC101677,BC110577,BC132735,BX640605,CR457082,D37933,DQ924532,M58028,NM_000088,NM_000314,NM_000381,NM_000642,NM_000709,NM_000789,NM_001006617,NM_001025096,NM_001029875,NM_001035254,NM_001042492,NM_001080395,NM_001099401,NM_001127…
TF	Factor: ZNF383; motif: SSNGGGMGGNGSNGGS	TF:M12703	1.5703e-06	5.80402	AB016591,AC004080,AC010789,AF072872,AF201468,AJ012375,AK002021,AK295995,AK299496,AK300588,AK312314,AK315727,AL137644,AL391497,AL513550,AL832603,AP002992,AP003096,AY289212,BC002506,BC002964,BC014445,BC016665,BC039133,BC062339,BC063850,BC065269,BC078661,BC083496,BC093631,BC144509,BX640605,BX641073,CR457082,D26350,D37933,DQ924532,M58028,NM_000088,NM_000314,NM_000642,NM_000704,NM_000709,NM_000789,NM_…
TF	Factor: sp4; motif: NNGNARGRGGCGGRGCNNRR; match class: 1	TF:M10072_1	1.58746e-06	5.7993	AB016591,AC004080,AC010789,AF072872,AK295995,AK299496,AK300588,AK315727,AL137644,AL391497,AL513550,AP002992,AP003096,AY669488,BC002506,BC002964,BC016665,BC042558,BC062339,BC083496,BC110577,CR457082,D26350,D37933,DQ924532,NM_000314,NM_000789,NM_001001550,NM_001008701,NM_001011718,NM_001024228,NM_001025579,NM_001034,NM_001035254,NM_001042492,NM_001096,NM_001099402,NM_001135556,NM_001142498,NM_00114…
TF	Factor: BTEB3; motif: BNRNGGGAGGNGT	TF:M01865	1.7081e-06	5.76749	AB016591,AC010789,AC144556,AF072872,AF201468,AF359380,AK002021,AK295995,AK299496,AK300588,AK312314,AK315727,AL137644,AL365338,AL391497,AP002992,AP003096,AY289212,BC002506,BC002964,BC014445,BC016665,BC042558,BC062339,BC065269,BC078661,BC083496,BC110577,BC132735,BC144509,BX641073,D37933,DQ924532,M58028,NM_000088,NM_000422,NM_000642,NM_000704,NM_000789,NM_001001550,NM_001008223,NM_001008701,NM_00101…
TF	Factor: WT1; motif: CGCCCCCNCN; match class: 1	TF:M02036_1	2.01064e-06	5.69667	AB016591,AC004080,AC010789,AF359380,AK299496,AK315727,AL137644,AL391497,AL513550,AP002992,AP003096,AY669488,BC002506,BC002964,BC016665,BC042558,BC062339,BC063850,BC065269,BC110577,BC132735,BC144509,D26350,D37933,DQ924532,NM_000314,NM_000789,NM_001008701,NM_001024228,NM_001035254,NM_001042492,NM_001099401,NM_001099402,NM_001142498,NM_001144769,NM_001144965,NM_001162499,NM_001166286,NM_001168342,NM…
TF	Factor: SP1; motif: NCCCCKCCCCC	TF:M07226	2.10348e-06	5.67706	AB016591,AC004080,AC010789,AK299496,AK300588,AK312314,AK315727,AL137644,AL365338,AL391497,AL832603,AP002992,AP003096,AY289212,BC002964,BC016665,BC062339,BC063850,BC065269,BC083496,BC093631,BC110577,BC144509,BX641073,CR457082,D26350,D37933,DQ924532,M58028,NM_000088,NM_000257,NM_000314,NM_000635,NM_000642,NM_000789,NM_001006617,NM_001008223,NM_001008701,NM_001011718,NM_001014437,NM_001024228,NM_001…
TF	Factor: DPF2; motif: NYCACYTCCYCNYYCY	TF:M09760	2.19583e-06	5.6584	AB016591,AC004080,AC010789,AC104411,AC127002,AF072872,AK002021,AK295995,AK299496,AK312314,AK315727,AL137644,AL391497,AY289212,BC002506,BC014445,BC016665,BC039133,BC042558,BC062339,BC063850,BC065269,BC078661,BC093631,BC101677,BC110577,BC132735,BC144509,D26350,D37933,DQ924532,M58028,NM_000088,NM_000422,NM_000704,NM_000709,NM_000789,NM_001006617,NM_001008223,NM_001008701,NM_001011718,NM_001024228,NM…
TF	Factor: SP1; motif: NCCCCKCCCCC; match class: 1	TF:M07226_1	2.34251e-06	5.63032	AB016591,AC010789,AK299496,AK312314,AK315727,AL137644,AL391497,AP002992,AP003096,BC002964,BC016665,BC063850,BC065269,BC083496,CR457082,D37933,DQ924532,M58028,NM_000789,NM_001006617,NM_001008701,NM_001011718,NM_001024228,NM_001025579,NM_001034,NM_001035254,NM_001042492,NM_001096,NM_001099402,NM_001127510,NM_001145145,NM_001162499,NM_001168342,NM_001184970,NM_001193416,NM_001198868,NM_001244808,NM_…
TF	Factor: TAFII250; motif: RARRWGGCGGMGGNGR	TF:M10086	2.44663e-06	5.61143	AB016591,AC004080,AC010789,AC104411,AC127002,AF072872,AF359380,AJ012375,AK025372,AK299496,AK312314,AK313129,AK315727,AL137644,AL391497,AL513550,AL832603,AP002992,AY289212,BC002506,BC002964,BC014445,BC016665,BC042558,BC062339,BC065269,BC078661,BC110577,BC144509,BX640605,BX641073,D26350,D37933,DQ924532,M58028,NM_000088,NM_000704,NM_000709,NM_001001550,NM_001006617,NM_001008701,NM_001011718,NM_00102…
TF	Factor: IRX-1; motif: NACRYNNNNNNNNRYGNN; match class: 1	TF:M11018_1	2.64498e-06	5.57758	AB016591,AC004080,AC010789,AC104411,AC127002,AC144556,AF016535,AF072872,AF201468,AF359380,AJ012375,AJ237946,AK002021,AK295995,AK299496,AK300588,AK312314,AK313129,AK315727,AL137644,AL391497,AL513550,AL832603,AP002992,AP003096,AY289212,AY669488,BC002506,BC002964,BC014445,BC016665,BC039133,BC042558,BC062339,BC063850,BC065269,BC078661,BC083496,BC093631,BC101677,BC110577,BC113616,BC132735,BC144509,BX6…
TF	Factor: Sp1; motif: NGGGGGCGGGGYN; match class: 1	TF:M00196_1	2.7276e-06	5.56422	AB016591,AC010789,AK295995,AK299496,AK315727,AL137644,AL391497,AL513550,AP002992,AP003096,AY289212,AY669488,BC002964,BC016665,BC063850,BC093631,BC144509,CR457082,D26350,D37933,DQ924532,NM_000088,NM_000314,NM_000789,NM_001008701,NM_001011718,NM_001024228,NM_001025579,NM_001034,NM_001035254,NM_001096,NM_001099402,NM_001127510,NM_001130969,NM_001145145,NM_001162499,NM_001168342,NM_001184970,NM_00119…
TF	Factor: Sp1; motif: NNGGGGCGGGGNN; match class: 1	TF:M00932_1	2.79347e-06	5.55386	AB016591,AC010789,AK295995,AK299496,AK300588,AK312314,AK315727,AL137644,AL391497,AP002992,AP003096,AY289212,AY669488,BC002964,BC014445,BC016665,BC062339,BC063850,BC078661,BC083496,CR457082,D37933,DQ924532,M58028,NM_000088,NM_000314,NM_000422,NM_000789,NM_001008701,NM_001011718,NM_001024228,NM_001025579,NM_001034,NM_001035254,NM_001042492,NM_001096,NM_001099402,NM_001127510,NM_001130969,NM_0011451…
TF	Factor: ZBP99; motif: GCCCMTCCCCCR	TF:M12057	2.81919e-06	5.54988	AC010789,AK295995,AK300588,AK312314,AK315727,AL137644,AL365338,AP002992,AP003096,BC002964,BC014445,BC062339,BC063850,BC065269,BC078661,BC083496,BC093631,BC132735,BC144509,BX641073,CR457082,D37933,DQ924532,NM_000642,NM_000789,NM_001006617,NM_001008223,NM_001008701,NM_001042492,NM_001096,NM_001099401,NM_001127510,NM_001144769,NM_001144965,NM_001162499,NM_001166286,NM_001193416,NM_001198868,NM_00124…
TF	Factor: ZIC4; motif: NNCCNCCCRYNGYGN	TF:M12227	2.82426e-06	5.5491	AB016591,AC004080,AC010789,AC104411,AF016535,AF072872,AF201468,AJ012375,AK002021,AK295995,AK299496,AK300588,AK313129,AK315727,AL137644,AL391497,AL513550,AL832603,AP002992,AP003096,AY289212,AY669488,BC002964,BC016665,BC039133,BC042558,BC062339,BC063850,BC065269,BC078661,BC093631,BC101677,BC110577,BC113616,BC132735,BC144509,BX640605,BX641073,CR457082,D26350,D37933,DQ924532,NM_000088,NM_000314,NM_00…
TF	Factor: SP1; motif: CCCCKCCCCC	TF:M02281	2.92467e-06	5.53392	AB016591,AC004080,AC010789,AK002021,AK299496,AK300588,AK312314,AK315727,AL137644,AL365338,AL391497,AP002992,AP003096,AY289212,BC002964,BC016665,BC062339,BC063850,BC065269,BC083496,BC093631,BC110577,BC144509,BX641073,CR457082,D37933,DQ924532,NM_000257,NM_000314,NM_000635,NM_000642,NM_000789,NM_001006617,NM_001008223,NM_001008701,NM_001011718,NM_001024228,NM_001025579,NM_001034,NM_001035254,NM_0010…
TF	Factor: E2F-4; motif: GCGGGAAANA	TF:M02090	2.93756e-06	5.53201	AB016591,AC010789,AC104411,AC127002,AF016535,AF072872,AF201468,AJ012375,AJ237946,AK002021,AK295995,AK299496,AK312314,AK313129,AK315727,AL137644,AL365338,AL391497,AL513550,AP003096,AY289212,AY669488,BC002964,BC014445,BC016665,BC062339,BC078661,BC101677,BC110577,BC113616,BC132735,BC144509,BX641073,CR457082,D26350,D37933,DQ924532,M58028,NM_000088,NM_000257,NM_000642,NM_000789,NM_001001550,NM_0010082…
TF	Factor: TCF-1; motif: ACATCGRGRCGCTGW; match class: 1	TF:M11601_1	3.04333e-06	5.51665	AB016591,AC004080,AC010789,AC127002,AF072872,AF201468,AF359380,AJ012375,AK002021,AK295995,AK299496,AK300588,AK312314,AK313129,AK315727,AL137644,AL391497,AL513550,AL832603,AP002992,AP003096,BC002964,BC014445,BC016665,BC039133,BC042558,BC062339,BC063850,BC065269,BC078661,BC093631,BC110577,BC144509,BX641073,CR457082,D26350,D37933,DQ924532,M58028,NM_000088,NM_000314,NM_000422,NM_000789,NM_001001550,N…
TF	Factor: MAZ; motif: GGGGAGGG	TF:M00649	3.22399e-06	5.49161	AC004080,AC010789,AF201468,AJ012375,AK295995,AK299496,AK300588,AK312314,AK315727,AL137644,AL365338,AL513550,AL832603,AP002992,AP003096,BC002964,BC016665,BC042558,BC062339,BC063850,BC065269,BC078661,BC083496,BC093631,BC101677,BC110577,BC132735,BC144509,BX641073,CR457082,D37933,DQ924532,NM_000088,NM_000257,NM_000314,NM_000422,NM_000642,NM_000704,NM_000789,NM_001006617,NM_001008223,NM_001008701,NM_0…
TF	Factor: ZNF148; motif: NNNNNNCCNNCCCCTCCCCCACCCN; match class: 1	TF:M09834_1	3.33377e-06	5.47706	AC010789,AK315727,AL137644,AL391497,AP002992,AP003096,BC002964,BC016665,BC042558,BC063850,BC065269,BC083496,BC093631,D37933,DQ924532,NM_000789,NM_001006617,NM_001008701,NM_001024228,NM_001042492,NM_001096,NM_001099401,NM_001127510,NM_001162499,NM_001172766,NM_001193416,NM_001198868,NM_001244808,NM_001261403,NM_001303103,NM_001308176,NM_001330700,NM_001366474,NM_001374791,NM_001377446,NM_001378026…
TF	Factor: GKLF; motif: NNNRGGNGNGGSN; match class: 1	TF:M07289_1	3.47072e-06	5.45958	AB016591,AC004080,AC010789,AC127002,AC144556,AF359380,AJ012375,AK002021,AK295995,AK299496,AK300588,AK312314,AK315727,AL137644,AL391497,AL513550,AL832603,AP002992,AP003096,AY289212,AY669488,BC002506,BC002964,BC014445,BC016665,BC039133,BC042558,BC062339,BC063850,BC065269,BC078661,BC083496,BC093631,BC101677,BC110577,BC113616,BC132735,BC144509,BX641073,CR457082,D37933,DQ924532,M58028,NM_000088,NM_000…
TF	Factor: ZBP89; motif: CCCCKCCCCCNN; match class: 1	TF:M07397_1	3.82896e-06	5.41692	AC010789,AK002021,AK299496,AK315727,AL137644,AL391497,AP002992,AP003096,BC002964,BC016665,BC065269,BC083496,BC093631,D37933,DQ924532,NM_000789,NM_001006617,NM_001008223,NM_001008701,NM_001024228,NM_001042492,NM_001096,NM_001127510,NM_001162499,NM_001168342,NM_001184970,NM_001193416,NM_001244808,NM_001261403,NM_001303103,NM_001330700,NM_001366474,NM_001374791,NM_001375629,NM_001377446,NM_001378026…
TF	Factor: ZSCAN18; motif: TRRCGRCGNMCC	TF:M05432	4.03603e-06	5.39405	AB016591,AC010789,AF072872,AK313129,AL137644,AL832603,AP003096,AY669488,BC002964,BC062339,BC144509,BX641073,D26350,DQ924532,M58028,NM_000789,NM_001008701,NM_001014437,NM_001025096,NM_001040458,NM_001042492,NM_001046,NM_001096,NM_001099401,NM_001127510,NM_001128159,NM_001135556,NM_001145145,NM_001163,NM_001166286,NM_001172766,NM_001173523,NM_001184970,NM_001193416,NM_001242597,NM_001244808,NM_0012…
TF	Factor: sp4; motif: NNGNARGRGGCGGRGCNNRR	TF:M10072	4.11115e-06	5.38604	AB016591,AC004080,AC010789,AC127002,AC144556,AF072872,AF359380,AJ012375,AK295995,AK299496,AK300588,AK312314,AK313129,AK315727,AL137644,AL391497,AL513550,AP002992,AP003096,AY289212,AY669488,BC002506,BC002964,BC014445,BC016665,BC042558,BC062339,BC063850,BC083496,BC093631,BC110577,BC144509,CR457082,D26350,D37933,DQ924532,M58028,NM_000088,NM_000257,NM_000314,NM_000422,NM_000635,NM_000704,NM_000789,NM…
TF	Factor: Sp1; motif: GGGGCGGGGC; match class: 1	TF:M00931_1	4.1499e-06	5.38196	AB016591,AC010789,AK295995,AK299496,AK315727,AL137644,AL391497,AL832603,AP002992,AP003096,AY289212,BC002964,BC014445,BC016665,BC063850,BC078661,BC110577,CR457082,D37933,DQ924532,NM_000088,NM_000314,NM_000789,NM_001006617,NM_001008701,NM_001011718,NM_001024228,NM_001025579,NM_001034,NM_001035254,NM_001096,NM_001099402,NM_001127510,NM_001130969,NM_001145145,NM_001162499,NM_001168342,NM_001184970,NM…
TF	Factor: SP1:SP3; motif: CCSCCCCCYCC	TF:M01219	4.20103e-06	5.37664	AB016591,AC004080,AC010789,AF072872,AF359380,AK002021,AK299496,AK300588,AK312314,AK313129,AK315727,AL137644,AL391497,AP002992,AP003096,AY669488,BC002506,BC002964,BC016665,BC042558,BC065269,BC083496,BC093631,BC110577,BC132735,BC144509,CR457082,D26350,D37933,DQ924532,NM_000314,NM_000422,NM_000635,NM_000704,NM_000789,NM_001008701,NM_001011718,NM_001024228,NM_001025579,NM_001029875,NM_001034,NM_00103…
TF	Factor: ZF5; motif: NRNGNGCGCGCWN	TF:M00333	4.59431e-06	5.33778	AB016591,AC004080,AC010789,AC104411,AF016535,AF072872,AF201468,AF359380,AJ012375,AK002021,AK295995,AK299496,AK300588,AK312314,AK313129,AK315727,AL137644,AL391497,AL513550,AL832603,AP002992,AP003096,AY289212,AY669488,BC002506,BC002964,BC014445,BC016665,BC039133,BC042558,BC062339,BC063850,BC065269,BC078661,BC083496,BC093631,BC101677,BC110577,BC113616,BC132735,BC144509,BX640605,BX641073,CR457082,D26…
TF	Factor: E2F-4; motif: NNTTCCCGCCNN	TF:M04823	5.0415e-06	5.29744	AB016591,AC004080,AC010789,AC104411,AC127002,AF072872,AF201468,AF359380,AJ012375,AJ237946,AK002021,AK295995,AK299496,AK300588,AK312314,AK313129,AK315727,AL137644,AL365338,AL391497,AL513550,AP002992,AP003096,AY289212,AY669488,BC002506,BC002964,BC014445,BC016665,BC039133,BC062339,BC063850,BC065269,BC078661,BC093631,BC101677,BC110577,BC113616,BC132735,BC144509,BX640605,BX641073,CR457082,D26350,D3793…
TF	Factor: RNF96; motif: BCCCGCRGCC	TF:M01199	5.54909e-06	5.25578	AB016591,AC004080,AC010789,AC104411,AC127002,AF016535,AF072872,AF201468,AF359380,AJ012375,AK299496,AK300588,AK312314,AK313129,AK315727,AL137644,AL391497,AL513550,AL832603,AP002992,AP003096,AY669488,BC002964,BC016665,BC063850,BC078661,BC093631,BC144509,BX641073,CR457082,D26350,D37933,DQ924532,M58028,NM_000789,NM_001001550,NM_001008223,NM_001008701,NM_001024228,NM_001035254,NM_001040458,NM_00104249…
TF	Factor: Sp2; motif: NYSGCCCCGCCCCCY	TF:M03567	5.59974e-06	5.25183	AB016591,AC004080,AC010789,AC127002,AK299496,AK312314,AK315727,AL137644,AL391497,AL513550,AP002992,AP003096,AY289212,AY669488,BC002506,BC002964,BC016665,BC062339,BC063850,BC093631,BC110577,BC144509,BX641073,CR457082,D26350,D37933,DQ924532,M58028,NM_000088,NM_000257,NM_000314,NM_000635,NM_000789,NM_001006617,NM_001008223,NM_001008701,NM_001011718,NM_001014437,NM_001024228,NM_001025579,NM_001034,NM…
TF	Factor: WT1; motif: CGCCCCCNCN	TF:M02036	6.17983e-06	5.20902	AB016591,AC004080,AC010789,AF072872,AF359380,AK299496,AK300588,AK312314,AK313129,AK315727,AL137644,AL391497,AL513550,AP002992,AP003096,AY289212,AY669488,BC002506,BC002964,BC016665,BC042558,BC062339,BC063850,BC065269,BC083496,BC093631,BC101677,BC110577,BC132735,BC144509,BX640605,CR457082,D26350,D37933,DQ924532,NM_000088,NM_000257,NM_000314,NM_000422,NM_000635,NM_000789,NM_001008223,NM_001008701,NM…
TF	Factor: AP-2gamma:Elk-1; motif: NGCCKNRGGSGRCGGAAGTG; match class: 1	TF:M08441_1	6.21091e-06	5.20684	AB016591,AC004080,AC010789,AC104411,AC127002,AF016535,AF201468,AF359380,AJ012375,AK002021,AK295995,AK299496,AK300588,AK312314,AL137644,AL391497,AL513550,AL832603,AP002992,AP003096,AY289212,AY669488,BC002506,BC002964,BC014445,BC039133,BC042558,BC062339,BC063850,BC065269,BC078661,BC101677,BC144509,BX641073,CR457082,D26350,D37933,DQ924532,M58028,NM_000088,NM_000257,NM_000314,NM_000422,NM_000709,NM_0…
TF	Factor: Egr-2; motif: GNGRRNGWGKGGGNGGRG	TF:M09898	6.23677e-06	5.20504	AC010789,AC127002,AF359380,AK295995,AK299496,AK300588,AK312314,AL137644,AL391497,AL513550,AP002992,AP003096,BC002964,BC014445,BC016665,BC039133,BC062339,BC065269,BC078661,BC083496,BC093631,BC110577,BC132735,BC144509,BX641073,CR457082,D37933,DQ924532,NM_000314,NM_000709,NM_000789,NM_001001550,NM_001006617,NM_001008223,NM_001008701,NM_001011718,NM_001024228,NM_001029875,NM_001035254,NM_001042492,NM…
TF	Factor: BEN; motif: CAGCGRNV; match class: 1	TF:M01240_1	6.39961e-06	5.19385	AB016591,AC004080,AC010789,AC104411,AC127002,AF016535,AF072872,AF201468,AF359380,AJ012375,AK295995,AK299496,AK313129,AK315727,AL137644,AL391497,AL513550,AL832603,AP002992,AP003096,AY289212,AY669488,BC002964,BC014445,BC016665,BC039133,BC042558,BC062339,BC063850,BC065269,BC078661,BC083496,BC093631,BC110577,BC132735,BC144509,BX640605,BX641073,CR457082,D26350,DQ924532,M58028,NM_000314,NM_000642,NM_00…
TF	Factor: Sp1; motif: NGGGGGCGGGGCCNGGGGGGGG	TF:M10071	6.69838e-06	5.17403	AB016591,AC010789,AC104411,AK295995,AK299496,AK315727,AL137644,AL391497,AL513550,AL832603,AP002992,AP003096,AY289212,AY669488,BC002964,BC016665,BC065269,BC078661,BC093631,BC101677,BC144509,BX641073,CR457082,D26350,D37933,DQ924532,NM_000088,NM_000314,NM_000422,NM_000635,NM_000704,NM_000789,NM_001006617,NM_001008223,NM_001008701,NM_001011718,NM_001024228,NM_001025579,NM_001034,NM_001035254,NM_00109…
TF	Factor: WT1; motif: GNGGGGGCGGGG	TF:M03893	9.02237e-06	5.04468	AB016591,AC004080,AC010789,AF359380,AK299496,AK300588,AK312314,AK313129,AK315727,AL137644,AL391497,AL513550,AP002992,AP003096,AY289212,BC002506,BC002964,BC016665,BC042558,BC062339,BC063850,BC065269,BC083496,BC093631,BC110577,BC132735,BC144509,BX641073,CR457082,D26350,D37933,DQ924532,NM_000257,NM_000314,NM_000422,NM_000635,NM_000789,NM_001008223,NM_001008701,NM_001011718,NM_001024228,NM_001025579,…
TF	Factor: E2F-3:HES-7; motif: NNNSGCGCSNNNNNCRCGYGNN	TF:M08526	9.02845e-06	5.04439	AB016591,AC004080,AC010789,AC104411,AC127002,AF016535,AF072872,AF201468,AF359380,AJ012375,AJ237946,AK002021,AK295995,AK299496,AK300588,AK312314,AK313129,AK315727,AL137644,AL365338,AL391497,AL513550,AL832603,AP002992,AP003096,AY289212,AY669488,BC002506,BC002964,BC014445,BC016665,BC039133,BC042558,BC062339,BC063850,BC065269,BC078661,BC083496,BC093631,BC101677,BC110577,BC113616,BC132735,BC144509,BX6…
TF	Factor: SP1; motif: CCCCKCCCCC; match class: 1	TF:M02281_1	1.06644e-05	4.97206	AC010789,AK002021,AK299496,AK315727,AL137644,AL391497,AP002992,AP003096,BC002964,BC065269,BC083496,D37933,DQ924532,NM_000789,NM_001008701,NM_001042492,NM_001096,NM_001127510,NM_001162499,NM_001168342,NM_001184970,NM_001193416,NM_001244808,NM_001261403,NM_001330700,NM_001374791,NM_001377446,NM_001378026,NM_001384453,NM_001384704,NM_001393637,NM_001536,NM_001546,NM_002114,NM_002300,NM_002356,NM_002…
TF	Factor: Sp2; motif: GGGGCGGGG	TF:M10435	1.07801e-05	4.96738	AB016591,AC004080,AC010789,AC104411,AK299496,AK312314,AK315727,AL137644,AL391497,AL832603,AP002992,AP003096,AY289212,BC002964,BC016665,BC042558,BC063850,BC078661,BC083496,BC093631,BC110577,BC144509,CR457082,D26350,D37933,DQ924532,M58028,NM_000088,NM_000257,NM_000314,NM_000635,NM_000789,NM_001006617,NM_001008223,NM_001008701,NM_001011718,NM_001014437,NM_001024228,NM_001025579,NM_001034,NM_00103525…
TF	Factor: ZNF383; motif: SSNGGGMGGNGSNGGS; match class: 1	TF:M12703_1	1.3566e-05	4.86755	AB016591,AC004080,AC010789,AF072872,AF201468,AK295995,AK299496,AK300588,AK312314,AK315727,AL137644,AL391497,AP002992,AP003096,BC002964,BC014445,BC016665,BC093631,BC144509,BX641073,D26350,D37933,DQ924532,NM_000704,NM_000789,NM_001006617,NM_001008701,NM_001011718,NM_001025579,NM_001035254,NM_001042492,NM_001096,NM_001099401,NM_001099402,NM_001130969,NM_001142498,NM_001144965,NM_001193414,NM_0011934…
TF	Factor: AP-2; motif: GSCCSCRGGCNRNRNN	TF:M00800	1.38045e-05	4.85998	AB016591,AC004080,AC010789,AC104411,AF016535,AF072872,AF201468,AF359380,AJ237946,AK295995,AK299496,AK300588,AK312314,AK313129,AK315727,AL137644,AL391497,AL513550,AP002992,AP003096,AY669488,BC002506,BC002964,BC014445,BC016665,BC062339,BC063850,BC065269,BC078661,BC093631,BC101677,BC113616,BC144509,BX641073,D26350,D37933,DQ924532,M58028,NM_000314,NM_000422,NM_000642,NM_000709,NM_000789,NM_001001550,…
TF	Factor: KROX; motif: CCCGCCCCCRCCCC	TF:M00982	1.45942e-05	4.83582	AB016591,AC004080,AC010789,AF072872,AF359380,AK299496,AK300588,AK312314,AK315727,AL137644,AL391497,AL513550,AP002992,AP003096,BC002506,BC002964,BC016665,BC042558,BC063850,BC065269,BC093631,BC110577,BC132735,BC144509,BX640605,CR457082,D26350,D37933,DQ924532,NM_000088,NM_000314,NM_000422,NM_000635,NM_000789,NM_001008223,NM_001008701,NM_001011718,NM_001024228,NM_001035254,NM_001099401,NM_001099402,N…
TF	Factor: AP2; motif: GCCYGSGGSN	TF:M08867	1.52891e-05	4.81562	AB016591,AC004080,AC010789,AC104411,AF072872,AF201468,AF359380,AK295995,AK299496,AK300588,AK312314,AK313129,AK315727,AL137644,AL391497,AL513550,AP002992,AP003096,AY669488,BC002506,BC002964,BC016665,BC042558,BC062339,BC063850,BC065269,BC078661,BC083496,BC093631,BC101677,BC144509,BX641073,CR457082,D26350,D37933,DQ924532,M58028,NM_000257,NM_000314,NM_000422,NM_000642,NM_000709,NM_000789,NM_001001550…
TF	Factor: IRX-1; motif: NACRYNNNNNNNNRYGNN	TF:M11018	1.58355e-05	4.80037	AB016591,AC004080,AC010789,AC104411,AC127002,AC144556,AF016535,AF072872,AF201468,AF359380,AJ012375,AJ237946,AK002021,AK295995,AK299496,AK300588,AK312314,AK313129,AK315727,AL137644,AL391497,AL513550,AL832603,AP002992,AP003096,AY289212,AY669488,BC002506,BC002964,BC014445,BC016665,BC039133,BC042558,BC062339,BC063850,BC065269,BC078661,BC083496,BC093631,BC101677,BC110577,BC113616,BC132735,BC144509,BX6…
TF	Factor: FPM315; motif: SRGGGAGGAGGN	TF:M01587	1.63e-05	4.78781	AB016591,AF072872,AF359380,AK295995,AK299496,AK312314,AL137644,AP002992,AY289212,BC002506,BC002964,BC065269,BC078661,BC093631,BC132735,BC144509,M58028,NM_000088,NM_000704,NM_001008701,NM_001011718,NM_001024228,NM_001142498,NM_001144769,NM_001144965,NM_001173523,NM_001193416,NM_001198868,NM_001244808,NM_001244950,NM_001261403,NM_001283,NM_001330077,NM_001345970,NM_001346201,NM_001347997,NM_0013539…
TF	Factor: ZNF692; motif: SYNGGSCCCASCCNC; match class: 1	TF:M09734_1	1.67101e-05	4.77702	AB016591,AC004080,AC010789,AC104411,AC127002,AC144556,AF201468,AJ012375,AK295995,AK300588,AK312314,AL137644,AL513550,AP002992,AP003096,BC002506,BC014445,BC016665,BC039133,BC042558,BC065269,BC078661,BC083496,BC093631,BC110577,BC132735,BC144509,D37933,M58028,NM_000314,NM_000704,NM_000709,NM_001001550,NM_001006617,NM_001008223,NM_001008701,NM_001011718,NM_001024228,NM_001029875,NM_001040458,NM_00104…
TF	Factor: E2F-4; motif: NGGCGGGAARN	TF:M07084	1.7117e-05	4.76657	AB016591,AC004080,AC010789,AC104411,AC127002,AF072872,AF201468,AJ012375,AJ237946,AK002021,AK295995,AK299496,AK300588,AK312314,AK313129,AK315727,AL137644,AL391497,AP002992,AP003096,AY289212,AY669488,BC002506,BC002964,BC014445,BC016665,BC039133,BC063850,BC078661,BC101677,BC110577,BC113616,BC132735,BC144509,BX640605,BX641073,CR457082,D26350,D37933,DQ924532,NM_000088,NM_000314,NM_000704,NM_000789,NM_…
TF	Factor: Zbtb37; motif: NYACCGCRNTCACCGCR; match class: 1	TF:M12345_1	2.32672e-05	4.63326	AC004080,AF072872,AF359380,AJ012375,AK299496,AK312314,AK315727,AP002992,BC144509,BX640605,DQ924532,NM_001099402,NM_001130969,NM_001142498,NM_001163,NM_001184970,NM_001289164,NM_001291415,NM_001303103,NM_001308176,NM_001308191,NM_001347968,NM_001364716,NM_001378101,NM_001387838,NM_001388,NM_001394519,NM_001546,NM_002114,NM_002605,NM_002840,NM_002901,NM_003667,NM_003692,NM_003969,NM_004496,NM_00459…
TF	Factor: KLF15; motif: RCCMCRCCCMCN; match class: 1	TF:M12160_1	2.42936e-05	4.61451	AB016591,AC010789,AC127002,AC144556,AJ012375,AK002021,AK295995,AK299496,AK300588,AK312314,AK315727,AL137644,AL391497,AL513550,AP002992,AP003096,AY669488,BC002964,BC016665,BC039133,BC042558,BC062339,BC063850,BC065269,BC083496,BC093631,BC132735,CR457082,D37933,DQ924532,M58028,NM_000257,NM_000314,NM_000704,NM_000709,NM_000789,NM_001001550,NM_001006617,NM_001008223,NM_001008701,NM_001011718,NM_001024…
TF	Factor: AP-2alpha; motif: NGCCYSNNGSN; match class: 1	TF:M01857_1	2.43658e-05	4.61322	AB016591,AC004080,AC010789,AC104411,AK299496,AK300588,AK315727,AL137644,AL391497,AL513550,AP002992,AP003096,BC002964,BC062339,BC063850,BC065269,BC078661,BC132735,BC144509,BX641073,CR457082,D37933,DQ924532,NM_000314,NM_000709,NM_000789,NM_001001550,NM_001008701,NM_001011718,NM_001024228,NM_001046,NM_001080395,NM_001128159,NM_001130969,NM_001135556,NM_001144769,NM_001144965,NM_001162499,NM_00116628…
TF	Factor: MAZ; motif: CCCTCCCYCYN	TF:M07297	2.49974e-05	4.6021	AC144556,AK295995,AK299496,AK300588,AK312314,AK315727,AL137644,AP003096,BC014445,BC016665,BC062339,BC065269,BC078661,NM_000314,NM_000642,NM_000704,NM_001008223,NM_001008701,NM_001029875,NM_001096,NM_001127510,NM_001130081,NM_001144769,NM_001144965,NM_001162499,NM_001163,NM_001173523,NM_001193416,NM_001198868,NM_001244808,NM_001278504,NM_001283,NM_001289164,NM_001303103,NM_001323289,NM_001330700,N…
TF	Factor: AP-2beta; motif: GCNNNGGSCNGVGGGN	TF:M01858	3.21384e-05	4.49298	AB016591,AC010789,AC144556,AF201468,AJ012375,AK295995,AK313129,AK315727,AL137644,AL391497,AL513550,AL832603,AP002992,AP003096,AY669488,BC002506,BC002964,BC016665,BC039133,BC063850,BC065269,BC078661,BC144509,BX641073,CR457082,D37933,DQ924532,NM_000314,NM_000642,NM_001001550,NM_001008223,NM_001008701,NM_001024228,NM_001035254,NM_001040458,NM_001080395,NM_001099401,NM_001099402,NM_001127510,NM_00112…
TF	Factor: CPBP; motif: GNNRGGGHGGGGNNGGGRN	TF:M09973	3.42611e-05	4.4652	AB016591,AC004080,AC010789,AC104411,AF072872,AJ012375,AK295995,AK299496,AK300588,AK312314,AK315727,AL137644,AL391497,AL513550,AL832603,AP002992,AP003096,BC002506,BC002964,BC014445,BC016665,BC039133,BC042558,BC062339,BC065269,BC083496,BC093631,BC110577,BC144509,BX640605,BX641073,CR457082,D37933,DQ924532,M58028,NM_000314,NM_000422,NM_000635,NM_000642,NM_000704,NM_000709,NM_000789,NM_001006617,NM_00…
TF	Factor: E2F-4; motif: NGGCGGGAARN; match class: 1	TF:M07084_1	3.84886e-05	4.41467	AB016591,AC010789,AC127002,AF072872,AF201468,AJ012375,AJ237946,AK295995,AK299496,AK312314,AK315727,AL137644,AP002992,AP003096,AY669488,BC002964,BC016665,BC063850,BC101677,BC132735,BX641073,CR457082,D37933,DQ924532,NM_000789,NM_001008223,NM_001008701,NM_001024228,NM_001025096,NM_001040458,NM_001042492,NM_001046,NM_001099402,NM_001130081,NM_001142498,NM_001162499,NM_001163,NM_001166286,NM_001173523…
TF	Factor: MAZ; motif: GGGMGGGGSSGGGGGGGGGGGG	TF:M09636	3.9293e-05	4.40568	AB016591,AC004080,AC010789,AC104411,AC127002,AC144556,AF016535,AF072872,AF201468,AF359380,AJ012375,AJ237946,AK002021,AK295995,AK299496,AK300588,AK312314,AK313129,AK315727,AL137644,AL365338,AL391497,AL513550,AL832603,AP002992,AP003096,AY289212,AY669488,BC002506,BC002964,BC014445,BC016665,BC039133,BC042558,BC062339,BC063850,BC065269,BC078661,BC083496,BC093631,BC101677,BC110577,BC113616,BC132735,BC1…
TF	Factor: KROX; motif: CCCGCCCCCRCCCC; match class: 1	TF:M00982_1	4.18327e-05	4.37848	AC004080,AC010789,AF359380,AK299496,AK315727,AL137644,AL391497,AP002992,AP003096,BC002964,BC016665,BC042558,BC063850,BC093631,BC110577,BC144509,CR457082,D37933,DQ924532,NM_000314,NM_000789,NM_001008701,NM_001035254,NM_001099402,NM_001142498,NM_001144965,NM_001162499,NM_001184970,NM_001193416,NM_001242597,NM_001244808,NM_001283,NM_001289164,NM_001308176,NM_001318734,NM_001320114,NM_001351391,NM_00…
TF	Factor: AP-2; motif: GSCCSCRGGCNRNRNN; match class: 1	TF:M00800_1	4.21463e-05	4.37524	AC104411,AF016535,AF072872,AK295995,AK299496,AK300588,AK313129,AK315727,AL391497,AP002992,AP003096,BC016665,BC062339,BC063850,BC078661,BC144509,DQ924532,NM_000314,NM_000709,NM_000789,NM_001006617,NM_001008701,NM_001011718,NM_001024228,NM_001025579,NM_001040458,NM_001042492,NM_001046,NM_001080395,NM_001099402,NM_001128159,NM_001142498,NM_001144965,NM_001184970,NM_001242597,NM_001257291,NM_00126561…
TF	Factor: TFII-I; motif: RGAGGKAGG	TF:M00706	5.07089e-05	4.29492	AC104411,AC144556,AF072872,AF359380,AK025372,AK295995,AK299496,AK300588,AK312314,AK315727,AL137644,AL365338,AL391497,AP003096,BC014445,BC016665,BC062339,BC065269,BC078661,BC113616,BC144509,D37933,DQ924532,M58028,NM_000704,NM_000789,NM_001001550,NM_001006617,NM_001008223,NM_001008701,NM_001011718,NM_001029875,NM_001034,NM_001046,NM_001080395,NM_001096,NM_001099402,NM_001130081,NM_001130969,NM_0011…
TF	Factor: Sp1; motif: RGGGMGGRGSNGGGG	TF:M10529	7.01065e-05	4.15424	AB016591,AC004080,AC010789,AF359380,AK002021,AK295995,AK299496,AK300588,AK315727,AL137644,AL391497,AP002992,AP003096,BC002964,BC014445,BC016665,BC039133,BC078661,BC083496,BC101677,BC144509,BX640605,CR457082,D37933,DQ924532,NM_000257,NM_000422,NM_000635,NM_000642,NM_000704,NM_000789,NM_001008223,NM_001008701,NM_001011718,NM_001024228,NM_001035254,NM_001042492,NM_001099401,NM_001099402,NM_001130969…
TF	Factor: E2F-4; motif: SNGGGCGGGAANN	TF:M09894	7.02119e-05	4.15359	AB016591,AC004080,AC010789,AC104411,AC127002,AC144556,AF016535,AF072872,AF201468,AF359380,AJ012375,AJ237946,AK002021,AK295995,AK299496,AK300588,AK312314,AK313129,AK315727,AL137644,AL365338,AL391497,AL513550,AL832603,AP002992,AP003096,AY289212,AY669488,BC002506,BC002964,BC014445,BC016665,BC039133,BC042558,BC062339,BC063850,BC065269,BC078661,BC083496,BC093631,BC101677,BC110577,BC113616,BC132735,BC1…
TF	Factor: ZNF692; motif: SYNGGSCCCASCCNC	TF:M09734	7.54624e-05	4.12227	AB016591,AC004080,AC010789,AC104411,AC127002,AC144556,AF201468,AJ012375,AK295995,AK300588,AK312314,AK315727,AL137644,AL391497,AL513550,AL832603,AP002992,AP003096,AY289212,AY669488,BC002506,BC014445,BC016665,BC039133,BC042558,BC063850,BC065269,BC078661,BC083496,BC093631,BC101677,BC110577,BC132735,BC144509,BX640605,CR457082,D37933,M58028,NM_000088,NM_000257,NM_000314,NM_000642,NM_000704,NM_000709,N…
TF	Factor: Egr-1; motif: GCGGGGGCGG	TF:M01873	7.6101e-05	4.11861	AB016591,AC010789,AC104411,AF072872,AF359380,AK300588,AK312314,AK313129,AK315727,AL137644,AL391497,AL513550,AP002992,AP003096,BC002506,BC002964,BC016665,BC042558,BC062339,BC065269,BC078661,BC110577,BC132735,BC144509,BX640605,CR457082,D26350,D37933,DQ924532,NM_000088,NM_000314,NM_000422,NM_000789,NM_001008223,NM_001008701,NM_001011718,NM_001024228,NM_001029875,NM_001035254,NM_001099401,NM_00109940…
TF	Factor: PATZ1; motif: SCNCCNCNSCCCCCASCCN	TF:M12648	7.71039e-05	4.11292	AC010789,AC144556,AK295995,AK299496,AK300588,AK312314,AK315727,AL137644,AP003096,BC002506,BC002964,BC016665,BC039133,BC063850,BC083496,BC132735,BX640605,D37933,DQ924532,NM_000635,NM_000709,NM_000789,NM_001011718,NM_001024228,NM_001099401,NM_001144769,NM_001144965,NM_001162499,NM_001172766,NM_001173523,NM_001193414,NM_001193416,NM_001198868,NM_001244808,NM_001257291,NM_001261403,NM_001289164,NM_00…
TF	Factor: PLAG1; motif: CCCCCKWNNNGGSCCC	TF:M01973	8.55968e-05	4.06754	AB016591,AC004080,AF072872,AK295995,AK299496,AK300588,AL137644,AL832603,BC002506,BC002964,BC014445,BC016665,BC039133,BC042558,BC062339,BC063850,BC065269,BC078661,BC101677,BC110577,BC144509,CR457082,D26350,D37933,NM_000422,NM_000635,NM_000789,NM_001008223,NM_001008701,NM_001024228,NM_001035254,NM_001080395,NM_001096,NM_001099401,NM_001099402,NM_001100619,NM_001128159,NM_001130969,NM_001142498,NM_0…
TF	Factor: Egr-1; motif: NNNNNGYGKGGGNGGGNN	TF:M09603	8.91672e-05	4.0498	AB016591,AC010789,AC144556,AK315727,AL137644,AL391497,AL513550,AP002992,AP003096,BC002506,BC002964,BC016665,BC039133,BC083496,BC110577,BC132735,BC144509,BX641073,CR457082,D37933,DQ924532,NM_000088,NM_000314,NM_000709,NM_000789,NM_001001550,NM_001006617,NM_001008223,NM_001008701,NM_001011718,NM_001024228,NM_001035254,NM_001042492,NM_001046,NM_001099401,NM_001142498,NM_001162499,NM_001172766,NM_001…
TF	Factor: Kaiso; motif: GCMGGGRGCRGS	TF:M03876	0.000100786	3.9966	AB016591,AC004080,AC010789,AC104411,AF016535,AF072872,AF201468,AF359380,AJ012375,AK295995,AK299496,AK300588,AK312314,AK313129,AK315727,AL137644,AL391497,AL513550,AL832603,AP002992,AP003096,AY289212,AY669488,BC002506,BC002964,BC014445,BC016665,BC042558,BC062339,BC063850,BC065269,BC078661,BC083496,BC093631,BC101677,BC110577,BC132735,BC144509,BX640605,BX641073,CR457082,D26350,D37933,DQ924532,M58028,…
TF	Factor: ZNF614; motif: NCYCWGCCYYNNN	TF:M09862	0.000145835	3.83614	AB016591,AC004080,AC010789,AC104411,AC127002,AC144556,AF201468,AF359380,AK299496,AK300588,AK312314,AK313129,AK315727,AL137644,AL391497,AL513550,AP002992,AP003096,BC002506,BC002964,BC014445,BC016665,BC042558,BC062339,BC065269,BC078661,BC083496,BC093631,BC101677,BC110577,BC144509,BX641073,CR457082,D26350,D37933,DQ924532,M58028,NM_000088,NM_000257,NM_000314,NM_000422,NM_000789,NM_001001550,NM_001008…
TF	Factor: E2F-1:HES-7; motif: GGCRCGTGSYNNWNGGCGCSM; match class: 1	TF:M08525_1	0.000168903	3.77236	AB016591,AC004080,AC010789,AC104411,AC144556,AF072872,AF201468,AF359380,AJ012375,AJ237946,AK002021,AK295995,AK299496,AK300588,AK312314,AK313129,AK315727,AL137644,AL391497,AL513550,AL832603,AP002992,AP003096,AY289212,AY669488,BC002506,BC002964,BC014445,BC016665,BC042558,BC062339,BC063850,BC065269,BC078661,BC083496,BC093631,BC101677,BC110577,BC132735,BC144509,BX640605,BX641073,CR457082,D26350,D3793…
TF	Factor: Hey1; motif: NGCRCGYGYN	TF:M11058	0.000174329	3.75863	AB016591,AC004080,AC010789,AC104411,AF016535,AF072872,AF201468,AJ012375,AK002021,AK025372,AK299496,AK300588,AK312314,AK315727,AL137644,AL365338,AL391497,AL513550,AL832603,AP002992,AP003096,AY289212,AY669488,BC002964,BC016665,BC042558,BC062339,BC063850,BC065269,BC078661,BC083496,BC093631,BC110577,BC113616,BC132735,BC144509,BX640605,BX641073,D26350,D37933,DQ924532,M58028,NM_000088,NM_000314,NM_0004…
TF	Factor: WT1; motif: GNGGGGGCGGGG; match class: 1	TF:M03893_1	0.000201352	3.69604	AC010789,AF359380,AK299496,AK300588,AK315727,AL137644,AL391497,AL513550,AP002992,AP003096,BC002506,BC002964,BC016665,BC065269,BC110577,BC144509,D26350,D37933,DQ924532,NM_000314,NM_000789,NM_001025579,NM_001035254,NM_001042492,NM_001099401,NM_001099402,NM_001142498,NM_001144965,NM_001166286,NM_001168342,NM_001193414,NM_001193416,NM_001244808,NM_001257291,NM_001261403,NM_001289164,NM_001308176,NM_0…
TF	Factor: E2F; motif: TTTSGCGS	TF:M00427	0.000227993	3.64208	AB016591,AC004080,AC104411,AC127002,AF072872,AF359380,AJ012375,AJ237946,AK002021,AK295995,AK299496,AK300588,AK313129,AK315727,AL137644,AL391497,AL832603,AP002992,AP003096,AY289212,AY669488,BC002506,BC002964,BC016665,BC062339,BC078661,BC083496,BC101677,BC113616,BC144509,BX640605,BX641073,D26350,DQ924532,NM_000088,NM_000314,NM_000381,NM_000422,NM_000709,NM_000789,NM_001008223,NM_001008701,NM_001011…
TF	Factor: E2F-1; motif: NTTSGCGG	TF:M00430	0.000229918	3.63843	AC004080,AC010789,AC104411,AC127002,AF072872,AF359380,AJ237946,AK002021,AK295995,AK299496,AK315727,AL391497,AL832603,AP002992,AP003096,AY669488,BC002506,BC016665,BC039133,BC062339,BC078661,BC083496,BC101677,BC144509,BX640605,BX641073,D26350,DQ924532,M58028,NM_000088,NM_000314,NM_000381,NM_000422,NM_000709,NM_000789,NM_001008223,NM_001011718,NM_001024228,NM_001025096,NM_001029875,NM_001035254,NM_0…
TF	Factor: DPF2; motif: NYCACYTCCYCNYYCY; match class: 1	TF:M09760_1	0.000233811	3.63114	AC127002,AK295995,AK299496,AL391497,BC002506,BC014445,BC039133,BC065269,BC078661,BC093631,BC101677,BC132735,D26350,D37933,DQ924532,NM_000088,NM_000422,NM_000704,NM_000789,NM_001008223,NM_001008701,NM_001011718,NM_001042492,NM_001128159,NM_001142498,NM_001144769,NM_001144965,NM_001163,NM_001172766,NM_001193414,NM_001193416,NM_001198868,NM_001244808,NM_001258392,NM_001283,NM_001303103,NM_001304808,…
TF	Factor: Sp3; motif: GGGGCGGGGSNN	TF:M07615	0.000247341	3.6067	AB016591,AC004080,AC010789,AC104411,AK299496,AK312314,AK315727,AL137644,AL391497,AL832603,AP002992,AP003096,AY289212,BC002964,BC016665,BC042558,BC063850,BC093631,BC110577,BC144509,CR457082,D26350,D37933,DQ924532,M58028,NM_000088,NM_000257,NM_000314,NM_000635,NM_000789,NM_001006617,NM_001008223,NM_001008701,NM_001011718,NM_001014437,NM_001024228,NM_001025579,NM_001034,NM_001035254,NM_001046,NM_001…
TF	Factor: E2F-4; motif: NTTTCSCGCC; match class: 1	TF:M07380_1	0.000251884	3.5988	AB016591,AC004080,AC010789,AC104411,AC127002,AF072872,AF201468,AJ012375,AJ237946,AK299496,AK300588,AK312314,AL137644,AP002992,AP003096,AY289212,AY669488,BC002964,BC014445,BC016665,BC063850,BC083496,BC132735,BX641073,CR457082,D26350,D37933,DQ924532,NM_000314,NM_001001550,NM_001008223,NM_001008701,NM_001014437,NM_001024228,NM_001025579,NM_001029875,NM_001035254,NM_001040458,NM_001042492,NM_001046,N…
TF	Factor: SP1; motif: GGCCCCGCCCCCN	TF:M12666	0.000269004	3.57024	AB016591,AC004080,AC010789,AC127002,AJ012375,AK295995,AK299496,AK312314,AK313129,AK315727,AL137644,AL391497,AL513550,AL832603,AP002992,AP003096,AY669488,BC002506,BC002964,BC014445,BC016665,BC062339,BC065269,BC083496,BC093631,BC101677,BC144509,BX641073,CR457082,D26350,D37933,DQ924532,M58028,NM_000088,NM_000257,NM_000314,NM_000422,NM_000635,NM_000789,NM_001001550,NM_001006617,NM_001008223,NM_001008…
TF	Factor: SP1; motif: NRGKGGGCGGGGCN	TF:M09765	0.000290197	3.53731	AB016591,AC004080,AC010789,AC127002,AK299496,AK300588,AK312314,AK315727,AL137644,AL391497,AL513550,AL832603,AP002992,AP003096,AY289212,AY669488,BC002506,BC002964,BC016665,BC062339,BC063850,BC083496,BC093631,BC110577,BC144509,CR457082,D26350,D37933,DQ924532,M58028,NM_000088,NM_000257,NM_000314,NM_000422,NM_000635,NM_000704,NM_000789,NM_001006617,NM_001008223,NM_001011718,NM_001024228,NM_001025579,…
TF	Factor: E2F-7; motif: GRGGCGGGAANNN; match class: 1	TF:M09896_1	0.000328012	3.48411	AB016591,AC010789,AF072872,AJ012375,AJ237946,AK299496,AK315727,AL137644,AP002992,AP003096,AY669488,BC002964,BC016665,BC063850,BC132735,CR457082,D37933,NM_000314,NM_000789,NM_001008223,NM_001008701,NM_001024228,NM_001042492,NM_001099402,NM_001142498,NM_001162499,NM_001163,NM_001166286,NM_001173523,NM_001193414,NM_001198868,NM_001244808,NM_001261403,NM_001283,NM_001289164,NM_001291415,NM_001303103,…
TF	Factor: Egr-1; motif: GCGGGGGCGG; match class: 1	TF:M07354_1	0.00033394	3.47633	AC010789,AF072872,AF359380,AK315727,AL137644,AP002992,BC002506,BC002964,BC016665,BC042558,BC065269,BC110577,BC144509,D26350,D37933,NM_000314,NM_000789,NM_001008701,NM_001011718,NM_001024228,NM_001035254,NM_001099401,NM_001099402,NM_001130081,NM_001142498,NM_001144769,NM_001144965,NM_001162499,NM_001168342,NM_001184970,NM_001193416,NM_001242597,NM_001244808,NM_001283,NM_001289164,NM_001303103,NM_0…
TF	Factor: GCMa:Erg; motif: ATGCGGGCGGAARKG	TF:M08487	0.000341145	3.46706	AB016591,AC004080,AC010789,AC104411,AC127002,AC144556,AF016535,AF072872,AF201468,AF359380,AJ012375,AK295995,AK299496,AK300588,AK312314,AK313129,AK315727,AL137644,AL391497,AL513550,AL832603,AP002992,AP003096,AY289212,AY669488,BC002506,BC002964,BC014445,BC016665,BC042558,BC062339,BC063850,BC065269,BC078661,BC093631,BC101677,BC110577,BC113616,BC132735,BC144509,BX640605,BX641073,CR457082,D26350,D3793…
TF	Factor: p300; motif: ACNTCCG; match class: 1	TF:M04826_1	0.00035154	3.45403	AB016591,AC004080,AC010789,AC104411,AC127002,AC144556,AF072872,AF201468,AF359380,AJ012375,AJ237946,AK002021,AK295995,AK299496,AK300588,AK312314,AK313129,AK315727,AL137644,AL391497,AL513550,AL832603,AP002992,AP003096,AY289212,AY669488,BC002506,BC002964,BC016665,BC039133,BC042558,BC062339,BC063850,BC065269,BC078661,BC083496,BC101677,BC110577,BC132735,BC144509,BX640605,BX641073,CR457082,D26350,D3793…
TF	Factor: EGR; motif: CGCCCCCGCNN	TF:M08878	0.000373555	3.42765	AB016591,AC010789,AF072872,AF359380,AK299496,AK300588,AK312314,AK313129,AK315727,AL137644,AL391497,AL513550,AP002992,AP003096,AY669488,BC002506,BC002964,BC016665,BC042558,BC062339,BC063850,BC065269,BC110577,BC132735,BC144509,BX640605,CR457082,D26350,D37933,DQ924532,NM_000088,NM_000314,NM_000422,NM_000789,NM_001008223,NM_001008701,NM_001011718,NM_001035254,NM_001099401,NM_001099402,NM_001127510,NM…
TF	Factor: sp4; motif: NNNGCYCCGCCCCCY	TF:M10530	0.000443265	3.35334	AB016591,AC004080,AC010789,AC127002,AJ012375,AK002021,AK299496,AK300588,AK312314,AK313129,AK315727,AL137644,AL391497,AL513550,AL832603,AP002992,AP003096,AY669488,BC002964,BC016665,BC062339,BC063850,BC083496,BC093631,BC110577,BC144509,BX640605,CR457082,D26350,D37933,DQ924532,M58028,NM_000088,NM_000257,NM_000314,NM_000635,NM_000789,NM_001001550,NM_001006617,NM_001008223,NM_001008701,NM_001011718,NM…
TF	Factor: ctcf; motif: CCRSCAGGGGGCGCN; match class: 1	TF:M10426_1	0.000464497	3.33302	AB016591,AC004080,AF072872,AF201468,AF359380,AJ012375,AK299496,AK313129,AL137644,BC016665,BC062339,BC063850,BC093631,BC144509,D26350,DQ924532,NM_000422,NM_000789,NM_001006617,NM_001008701,NM_001024228,NM_001035254,NM_001042492,NM_001046,NM_001099402,NM_001130969,NM_001163,NM_001166286,NM_001168342,NM_001172766,NM_001184970,NM_001193414,NM_001198868,NM_001244808,NM_001258392,NM_001282750,NM_001283…
TF	Factor: Sp2; motif: GGSNNGGGGGCGGGGCCNGNGS	TF:M09658	0.000526945	3.27824	AC004080,AC010789,AK299496,AK315727,AL137644,AL391497,AP002992,AP003096,BC002964,BC016665,BC078661,BC083496,BC093631,BC144509,CR457082,D37933,DQ924532,NM_000314,NM_000635,NM_000789,NM_001008223,NM_001008701,NM_001011718,NM_001024228,NM_001025579,NM_001034,NM_001035254,NM_001046,NM_001096,NM_001099402,NM_001130969,NM_001135556,NM_001145145,NM_001162499,NM_001168342,NM_001193416,NM_001242597,NM_001…
TF	Factor: WT1; motif: SMCNCCNSC; match class: 1	TF:M01118_1	0.000551923	3.25812	AC010789,AK002021,AK300588,AK312314,AK315727,AL137644,AL365338,AP002992,AP003096,BC016665,BC039133,BC065269,BC078661,BC110577,BC132735,DQ924532,NM_000789,NM_001008701,NM_001042492,NM_001096,NM_001127510,NM_001144965,NM_001162499,NM_001173523,NM_001184970,NM_001198868,NM_001244808,NM_001257291,NM_001261403,NM_001303103,NM_001347968,NM_001348068,NM_001362770,NM_001374791,NM_001375629,NM_001377446,N…
TF	Factor: E2F-2; motif: NWTTTGGCGCCAWWNN	TF:M11530	0.000552544	3.25763	AB016591,AC004080,AC010789,AC104411,AC127002,AF016535,AF072872,AF201468,AF359380,AJ012375,AJ237946,AK002021,AK295995,AK299496,AK312314,AK313129,AK315727,AL137644,AL391497,AL513550,AL832603,AP002992,AP003096,AY289212,AY669488,BC002506,BC002964,BC014445,BC016665,BC039133,BC042558,BC062339,BC063850,BC065269,BC078661,BC083496,BC093631,BC101677,BC110577,BC113616,BC132735,BC144509,BX640605,BX641073,CR4…
TF	Factor: ZNF511; motif: GGRRGRGGCWGNG	TF:M09738	0.000553747	3.25669	AB016591,AC004080,AF072872,AF201468,AF359380,AJ012375,AJ237946,AK295995,AK299496,AK300588,AK312314,AK313129,AK315727,AL137644,AL391497,AL513550,AP002992,AP003096,AY669488,BC002506,BC002964,BC014445,BC016665,BC042558,BC062339,BC063850,BC065269,BC078661,BC083496,BC093631,BC101677,BC110577,BC113616,BC132735,BC144509,CR457082,D26350,D37933,DQ924532,M58028,NM_000088,NM_000314,NM_000381,NM_000635,NM_00…
TF	Factor: E2F-1:TBR2; motif: NGGTGNNANGGCGCNNTNNCRNNN	TF:M08523	0.000620469	3.20728	AB016591,AC004080,AC010789,AF072872,AJ012375,AJ237946,AK295995,AK300588,AK312314,AK313129,AK315727,AL137644,AL391497,AL513550,AL832603,AP002992,AP003096,AY289212,AY669488,BC002506,BC002964,BC014445,BC016665,BC042558,BC062339,BC063850,BC065269,BC078661,BC083496,BC093631,BC144509,BX640605,BX641073,CR457082,D26350,NM_000314,NM_000642,NM_000704,NM_000720,NM_000789,NM_001001550,NM_001006617,NM_0010082…
TF	Factor: BTEB2; motif: GNAGGGGGNGGGSSNN	TF:M03814	0.000745139	3.12776	AB016591,AC010789,AC127002,AJ012375,AK295995,AK300588,AK312314,AL137644,AL365338,AL391497,AP002992,AP003096,BC002506,BC065269,BC078661,BC083496,BC093631,BC132735,BC144509,D37933,DQ924532,NM_000257,NM_000314,NM_000422,NM_001006617,NM_001008223,NM_001011718,NM_001024228,NM_001025579,NM_001029875,NM_001035254,NM_001099401,NM_001127510,NM_001130969,NM_001135556,NM_001144965,NM_001145145,NM_001163,NM_…
TF	Factor: E2F-4; motif: NTTTCSCGCC	TF:M07380	0.000768924	3.11412	AB016591,AC004080,AC010789,AC104411,AC127002,AF072872,AF201468,AF359380,AJ012375,AJ237946,AK002021,AK295995,AK299496,AK300588,AK312314,AK313129,AL137644,AL391497,AP002992,AP003096,AY289212,AY669488,BC002506,BC002964,BC014445,BC016665,BC039133,BC062339,BC063850,BC065269,BC078661,BC083496,BC093631,BC101677,BC110577,BC113616,BC132735,BX640605,BX641073,CR457082,D26350,D37933,DQ924532,M58028,NM_000088…
TF	Factor: SP1; motif: GGGGYGGGGNS	TF:M01303	0.000770823	3.11305	AB016591,AC004080,AC010789,AC104411,AC127002,AK295995,AK299496,AK315727,AL137644,AL391497,AL513550,AP002992,AP003096,AY289212,BC002964,BC016665,BC042558,BC063850,BC065269,BC078661,BC083496,BC093631,BC110577,CR457082,D26350,D37933,DQ924532,M58028,NM_000088,NM_000257,NM_000635,NM_000704,NM_000789,NM_001006617,NM_001008701,NM_001011718,NM_001024228,NM_001025579,NM_001029875,NM_001034,NM_001035254,NM…
TF	Factor: pax-6; motif: NYACGCNYSANYGMNCN	TF:M11882	0.000886574	3.05228	AB016591,AC004080,AC010789,AC104411,AC127002,AF016535,AF072872,AF201468,AF359380,AJ237946,AK002021,AK025372,AK295995,AK299496,AK300588,AK312314,AK313129,AK315727,AL391497,AL513550,AL832603,AP002992,AP003096,AY289212,AY669488,BC002506,BC002964,BC014445,BC016665,BC039133,BC042558,BC062339,BC063850,BC065269,BC078661,BC083496,BC093631,BC101677,BC110577,BC132735,BC144509,BX640605,BX641073,CR457082,D26…
TF	Factor: E2F-1; motif: TTGGCGCGRAANNGNM	TF:M00938	0.000922783	3.0349	AC004080,AC010789,AC104411,AF072872,AF201468,AJ237946,AK002021,AK295995,AK299496,AK300588,AK313129,AK315727,AL137644,AL513550,AP002992,AY289212,AY669488,BC016665,BC039133,BC062339,BC063850,BC078661,BC110577,BC132735,BC144509,BX640605,BX641073,CR457082,DQ924532,NM_000088,NM_000709,NM_001001550,NM_001008223,NM_001008701,NM_001025579,NM_001034,NM_001040458,NM_001046,NM_001099401,NM_001099402,NM_0011…
TF	Factor: E2F-1:TBR2; motif: NGGTGNNANGGCGCNNTNNCRNNN; match class: 1	TF:M08523_1	0.000933639	3.02982	AB016591,AJ012375,AK295995,AK300588,AK313129,AL137644,AL391497,AL832603,AP002992,AP003096,AY289212,AY669488,BC002506,BC002964,BC014445,BC042558,BC062339,BC063850,BC065269,BC078661,BC083496,BC144509,BX640605,BX641073,CR457082,NM_000314,NM_000789,NM_001001550,NM_001006617,NM_001008223,NM_001008701,NM_001014437,NM_001035254,NM_001042492,NM_001046,NM_001099402,NM_001128159,NM_001130969,NM_001135556,N…
TF	Factor: E2F-4; motif: GCGGGAAANA; match class: 1	TF:M02090_1	0.000964786	3.01557	AB016591,AC010789,AC127002,AF072872,AK002021,AK295995,AK313129,AK315727,AP003096,AY289212,AY669488,BC014445,BC078661,BC101677,BC110577,BC132735,BC144509,CR457082,D37933,DQ924532,M58028,NM_000088,NM_000789,NM_001008223,NM_001008701,NM_001025096,NM_001025579,NM_001040458,NM_001046,NM_001096,NM_001099401,NM_001099402,NM_001130081,NM_001130969,NM_001135556,NM_001142498,NM_001144965,NM_001162499,NM_00…
TF	Factor: pax-6; motif: NYACGCNYSANYGMNCN; match class: 1	TF:M11882_1	0.00116095	2.93519	AB016591,AC004080,AC010789,AC104411,AC127002,AF016535,AF072872,AF359380,AJ237946,AK002021,AK025372,AK299496,AK300588,AK312314,AK313129,AK315727,AL391497,AL513550,AL832603,AP002992,AP003096,AY289212,AY669488,BC002964,BC016665,BC042558,BC062339,BC065269,BC078661,BC083496,BC093631,BC144509,BX640605,BX641073,CR457082,D26350,D37933,DQ924532,M58028,NM_000314,NM_000381,NM_000709,NM_000789,NM_001001550,N…
TF	Factor: E2F-1; motif: NKTSSCGC	TF:M00428	0.00125102	2.90274	AB016591,AC004080,AC104411,AF072872,AJ012375,AJ237946,AK295995,AK299496,AK312314,AK313129,AL137644,AL391497,AL513550,AL832603,AP002992,AY289212,AY669488,BC002506,BC002964,BC016665,BC042558,BC062339,BC078661,BC093631,BC113616,BC132735,BC144509,BX640605,BX641073,CR457082,D26350,M58028,NM_000088,NM_000789,NM_001001550,NM_001008223,NM_001008701,NM_001014437,NM_001025096,NM_001034,NM_001035254,NM_0010…
TF	Factor: BEN; motif: CAGCGRNV	TF:M01240	0.00125136	2.90262	AB016591,AC004080,AC010789,AC104411,AC127002,AC144556,AF016535,AF072872,AF201468,AF359380,AJ012375,AK025372,AK295995,AK299496,AK300588,AK312314,AK313129,AK315727,AL137644,AL391497,AL513550,AL832603,AP002992,AP003096,AY289212,AY669488,BC002506,BC002964,BC014445,BC016665,BC039133,BC042558,BC062339,BC063850,BC065269,BC078661,BC083496,BC093631,BC110577,BC113616,BC132735,BC144509,BX640605,BX641073,CR4…
TF	Factor: Egr-1; motif: GCGGGGGCGG; match class: 1	TF:M01873_1	0.00131765	2.8802	AC010789,AF072872,AF359380,AK300588,AK315727,AP002992,BC002506,BC002964,BC042558,BC065269,BC110577,BC144509,CR457082,D37933,NM_000314,NM_000789,NM_001011718,NM_001035254,NM_001099401,NM_001099402,NM_001142498,NM_001144769,NM_001144965,NM_001184970,NM_001193416,NM_001242597,NM_001244808,NM_001261403,NM_001303103,NM_001308176,NM_001318734,NM_001320114,NM_001330700,NM_001351391,NM_001353990,NM_00136…
TF	Factor: E2F; motif: TTTCGCGC	TF:M00425	0.00140943	2.85096	AB016591,AC004080,AC104411,AC127002,AF072872,AF359380,AJ012375,AJ237946,AK002021,AK295995,AK299496,AK300588,AK312314,AK313129,AK315727,AL137644,AL391497,AL832603,AP002992,AP003096,AY289212,AY669488,BC002506,BC002964,BC016665,BC039133,BC062339,BC065269,BC078661,BC083496,BC110577,BC113616,BC132735,BC144509,BX640605,BX641073,CR457082,D26350,DQ924532,M58028,NM_000088,NM_000314,NM_000381,NM_000422,NM_…
TF	Factor: ZBTB7C; motif: GKCCCGGGCKG	TF:M03806	0.00145977	2.83572	AC010789,AF359380,AK312314,AL137644,AL391497,AL832603,AP003096,BC016665,BC063850,BC065269,BC078661,BX641073,D26350,NM_000789,NM_001001550,NM_001008701,NM_001024228,NM_001035254,NM_001130969,NM_001144769,NM_001144965,NM_001145145,NM_001163,NM_001198868,NM_001204089,NM_001244950,NM_001308176,NM_001318734,NM_001320114,NM_001321082,NM_001345970,NM_001346201,NM_001351391,NM_001353990,NM_001362897,NM_0…
TF	Factor: E2F4; motif: YCCCGCCNCNNSSNNSNN	TF:M12599	0.00151532	2.81949	AB016591,AC004080,AC010789,AC104411,AC127002,AC144556,AF016535,AF072872,AF201468,AF359380,AJ012375,AJ237946,AK002021,AK025372,AK295995,AK299496,AK300588,AK312314,AK313129,AK315727,AL137644,AL365338,AL391497,AL513550,AL832603,AP002992,AP003096,AY289212,AY669488,BC002506,BC002964,BC014445,BC016665,BC039133,BC042558,BC062339,BC063850,BC065269,BC078661,BC083496,BC093631,BC101677,BC110577,BC113616,BC1…
TF	Factor: GKLF; motif: NNNRGGNGNGGSN	TF:M07289	0.00154594	2.81081	AB016591,AC004080,AC010789,AC104411,AC127002,AC144556,AF016535,AF359380,AJ012375,AK002021,AK025372,AK295995,AK299496,AK300588,AK312314,AK315727,AL137644,AL365338,AL391497,AL513550,AL832603,AP002992,AP003096,AY289212,AY669488,BC002506,BC002964,BC014445,BC016665,BC039133,BC042558,BC062339,BC063850,BC065269,BC078661,BC083496,BC093631,BC101677,BC110577,BC113616,BC132735,BC144509,BX640605,BX641073,CR4…
TF	Factor: E2F-1; motif: WWTGGCGCCAAA; match class: 1	TF:M04515_1	0.00185202	2.73235	AB016591,AC004080,AC010789,AC104411,AC127002,AF072872,AF201468,AF359380,AJ012375,AK295995,AK299496,AK300588,AK313129,AK315727,AL137644,AL391497,AL513550,AL832603,AP002992,AP003096,AY289212,AY669488,BC002506,BC002964,BC014445,BC016665,BC039133,BC042558,BC062339,BC063850,BC065269,BC078661,BC093631,BC110577,BC113616,BC132735,BC144509,BX640605,BX641073,CR457082,D26350,D37933,NM_000088,NM_000314,NM_00…
TF	Factor: RUNX3; motif: NRACCGCAAACCGCAN; match class: 1	TF:M04109_1	0.00189388	2.72265	AC010789,AC104411,AF201468,AK300588,AL137644,AL391497,AP003096,BC016665,BC063850,BC093631,BC110577,BC144509,BX640605,CR457082,D37933,M58028,NM_000314,NM_000789,NM_001001550,NM_001096,NM_001099402,NM_001144769,NM_001144965,NM_001145145,NM_001168342,NM_001172766,NM_001184970,NM_001198868,NM_001244950,NM_001257291,NM_001289164,NM_001291415,NM_001300961,NM_001303103,NM_001304808,NM_001318734,NM_00132…
TF	Factor: EGR1; motif: NGNGKGGGYGGNGS	TF:M09761	0.00193538	2.71323	AB016591,AC004080,AC010789,AC144556,AF359380,AK299496,AK300588,AK312314,AK315727,AL137644,AL391497,AL513550,AP002992,AP003096,BC002506,BC002964,BC016665,BC042558,BC083496,BC110577,BC132735,BC144509,CR457082,D37933,NM_000088,NM_000314,NM_000422,NM_000789,NM_001001550,NM_001006617,NM_001008223,NM_001008701,NM_001011718,NM_001035254,NM_001046,NM_001099401,NM_001142498,NM_001144965,NM_001162499,NM_00…
TF	Factor: E2F; motif: TTTSGCGC	TF:M00050	0.00198648	2.70192	AC104411,AC127002,AF072872,AF359380,AJ012375,AK002021,AK025372,AK295995,AK300588,AL513550,AL832603,AP003096,AY669488,BC002964,BC042558,BC062339,BC065269,BC083496,BC101677,BC110577,BC144509,BX640605,D26350,DQ924532,M58028,NM_000088,NM_000381,NM_000422,NM_000709,NM_001008223,NM_001008701,NM_001024228,NM_001029875,NM_001034,NM_001035254,NM_001040458,NM_001099401,NM_001099402,NM_001128159,NM_00113008…
TF	Factor: KLF15; motif: RGGGMGGRGNNGGGGGNGG	TF:M09968	0.00203664	2.69109	AC010789,AL137644,AL513550,BC002506,BC016665,BC039133,BC078661,BC083496,BC093631,BC101677,BC144509,CR457082,D26350,D37933,DQ924532,NM_000088,NM_000635,NM_000704,NM_001025579,NM_001046,NM_001099401,NM_001099402,NM_001130969,NM_001144965,NM_001193414,NM_001198868,NM_001289164,NM_001291415,NM_001308176,NM_001318734,NM_001330077,NM_001330700,NM_001345970,NM_001347968,NM_001348731,NM_001351391,NM_0013…
TF	Factor: ZNF460; motif: NNACNCCCCCCNN; match class: 1	TF:M12313_1	0.00224369	2.64904	AC010789,AK002021,AK295995,AK299496,AK300588,AL137644,AP002992,AP003096,AY669488,BC002964,BC016665,BC063850,BC078661,BC132735,D26350,D37933,DQ924532,NM_001008701,NM_001029875,NM_001042492,NM_001127510,NM_001184970,NM_001244808,NM_001257291,NM_001258392,NM_001261403,NM_001308342,NM_001347997,NM_001353990,NM_001374791,NM_001375629,NM_001536,NM_001546,NM_002114,NM_002356,NM_003106,NM_004421,NM_00485…
TF	Factor: CTCF; motif: NCCRSTAGGGGGCGC; match class: 1	TF:M08911_1	0.00240587	2.61873	AB016591,AC004080,AF201468,AJ012375,AK313129,AK315727,AL137644,AL391497,BC002964,BC062339,BC063850,BC065269,BC083496,BC110577,D26350,D37933,DQ924532,NM_000789,NM_001008701,NM_001011718,NM_001024228,NM_001025579,NM_001035254,NM_001042492,NM_001080395,NM_001099402,NM_001135556,NM_001144965,NM_001163,NM_001168342,NM_001184970,NM_001193414,NM_001193416,NM_001198868,NM_001242597,NM_001244808,NM_001258…
TF	Factor: E2F-2; motif: NWTTTGGCGCCAWWNN; match class: 1	TF:M11530_1	0.00262803	2.58037	AB016591,AC004080,AC010789,AC104411,AC127002,AF072872,AF201468,AF359380,AJ012375,AJ237946,AK002021,AK295995,AK299496,AK313129,AK315727,AL137644,AL391497,AL513550,AL832603,AP002992,AP003096,AY289212,AY669488,BC002506,BC002964,BC014445,BC016665,BC039133,BC042558,BC062339,BC063850,BC065269,BC078661,BC083496,BC093631,BC110577,BC113616,BC132735,BC144509,BX640605,BX641073,CR457082,D26350,D37933,NM_0000…
TF	Factor: E2F-1; motif: NTTTCGCGCS	TF:M00940	0.00283368	2.54765	AB016591,AC127002,AF072872,AF359380,AJ012375,AJ237946,AK002021,AK295995,AK300588,AK313129,AL137644,AL832603,AP003096,AY669488,BC016665,BC062339,BC083496,BC101677,BC144509,BX640605,CR457082,D26350,DQ924532,NM_000088,NM_000314,NM_000789,NM_001008223,NM_001008701,NM_001011718,NM_001014437,NM_001029875,NM_001034,NM_001040458,NM_001096,NM_001099401,NM_001099402,NM_001130969,NM_001135556,NM_001144965,N…
TF	Factor: FPM315; motif: GGAGGAGGRRGRGGRGGRRGR	TF:M07141	0.00313955	2.50313	AF072872,AL137644,BC002506,BC014445,BC065269,BC078661,BC101677,BC110577,BC132735,D26350,D37933,DQ924532,M58028,NM_000088,NM_000704,NM_001011718,NM_001130969,NM_001142498,NM_001144965,NM_001173523,NM_001193416,NM_001198868,NM_001283,NM_001303103,NM_001304808,NM_001308176,NM_001308191,NM_001308342,NM_001346201,NM_001347968,NM_001347997,NM_001366474,NM_001375601,NM_001386909,NM_001410745,NM_001543,N…
TF	Factor: E2F; motif: NNTTTCGCGCN	TF:M08875	0.00315619	2.50084	AB016591,AC127002,AF359380,AK002021,AK295995,AK300588,AK312314,AK313129,AL137644,AL391497,AL832603,AP003096,AY669488,BC016665,BC062339,BC083496,BC101677,BC144509,CR457082,D26350,D37933,DQ924532,NM_000088,NM_000789,NM_001008223,NM_001008701,NM_001029875,NM_001040458,NM_001096,NM_001099401,NM_001099402,NM_001135556,NM_001144965,NM_001145145,NM_001163,NM_001166286,NM_001172766,NM_001173523,NM_001184…
TF	Factor: E2F-1:DP-1; motif: TTTCSCGC	TF:M00736	0.00353754	2.4513	AB016591,AC127002,AF072872,AF201468,AF359380,AJ237946,AK002021,AK025372,AK295995,AK312314,AK313129,AK315727,AL137644,AL513550,AL832603,AP003096,AY289212,AY669488,BC002506,BC002964,BC042558,BC062339,BC065269,BC101677,BC110577,BC113616,BC144509,D26350,DQ924532,M58028,NM_000088,NM_000789,NM_001001550,NM_001006617,NM_001008223,NM_001008701,NM_001014437,NM_001024228,NM_001025096,NM_001029875,NM_001034…
TF	Factor: E2F-1; motif: TTTSGCGS	TF:M00431	0.00358204	2.44587	AB016591,AC004080,AC104411,AC127002,AF072872,AF359380,AJ237946,AK002021,AK295995,AK299496,AK313129,AK315727,AL137644,AL391497,AL832603,AP002992,AP003096,AY289212,AY669488,BC002506,BC016665,BC062339,BC078661,BC101677,BC113616,BC144509,BX640605,BX641073,D26350,DQ924532,NM_000088,NM_000314,NM_000381,NM_000422,NM_000789,NM_001008223,NM_001008701,NM_001011718,NM_001024228,NM_001029875,NM_001035254,NM_…
TF	Factor: E2F-1; motif: NTTSGCGG; match class: 1	TF:M00430_1	0.00359504	2.4443	AC004080,AC127002,AF359380,AJ237946,AK002021,AK295995,AK299496,AK315727,AL832603,AP002992,AP003096,BC016665,BC062339,BC078661,BX640605,NM_000088,NM_000789,NM_001011718,NM_001024228,NM_001029875,NM_001046,NM_001099401,NM_001099402,NM_001130081,NM_001145145,NM_001166286,NM_001184970,NM_001193416,NM_001244950,NM_001278504,NM_001291415,NM_001300961,NM_001303103,NM_001321082,NM_001323289,NM_001330700,…
TF	Factor: DP-1; motif: NRNNGGCGGGAANN	TF:M10098	0.00366406	2.43604	AB016591,AC010789,AC104411,AC127002,AF072872,AF201468,AJ012375,AJ237946,AK299496,AK313129,AK315727,AL137644,AP003096,AY669488,BC002506,BC014445,BC016665,BC039133,BC065269,BC132735,CR457082,D37933,DQ924532,NM_000314,NM_000422,NM_000704,NM_000789,NM_001008223,NM_001008701,NM_001014437,NM_001024228,NM_001042492,NM_001099402,NM_001142498,NM_001144965,NM_001145145,NM_001162499,NM_001163,NM_001166286,N…
TF	Factor: CHD2; motif: TCTCGCGAG; match class: 1	TF:M04710_1	0.00392867	2.40575	AB016591,AC004080,AC010789,AC104411,AC127002,AF016535,AF072872,AF359380,AJ012375,AK295995,AK300588,AK312314,AK313129,AK315727,AL137644,AL391497,AL513550,AL832603,AP002992,AP003096,AY289212,AY669488,BC002964,BC014445,BC042558,BC062339,BC065269,BC078661,BC083496,BC093631,BC101677,BC144509,BX640605,BX641073,CR457082,D26350,DQ924532,M58028,NM_000381,NM_000642,NM_000709,NM_001001550,NM_001008701,NM_00…
TF	Factor: EGR1; motif: NACGCCCACGCANW	TF:M03896	0.00420701	2.37603	AB016591,AC010789,AC104411,AF072872,AF359380,AJ012375,AK299496,AK300588,AK315727,AL391497,AP002992,AP003096,AY669488,BC002964,BC042558,BC078661,BC132735,BC144509,BX640605,CR457082,D37933,DQ924532,NM_000088,NM_000422,NM_000789,NM_001008223,NM_001008701,NM_001011718,NM_001014437,NM_001024228,NM_001029875,NM_001035254,NM_001040458,NM_001099401,NM_001099402,NM_001130081,NM_001135556,NM_001142498,NM_0…
TF	Factor: WT1; motif: NNGGGNGGGSGN; match class: 1	TF:M07436_1	0.00478531	2.32009	AC010789,AK002021,AK299496,AK300588,AK312314,AK315727,AL137644,AL832603,AP002992,AP003096,BC002964,BC016665,BC042558,BC063850,BC078661,D37933,DQ924532,NM_000789,NM_001006617,NM_001011718,NM_001029875,NM_001042492,NM_001099401,NM_001127510,NM_001144965,NM_001162499,NM_001172766,NM_001184970,NM_001244808,NM_001257291,NM_001261403,NM_001291415,NM_001303103,NM_001345970,NM_001363741,NM_001366474,NM_0…
TF	Factor: Sp1; motif: GGGGCGGGGC	TF:M07063	0.00507193	2.29483	AB016591,AC004080,AC010789,AC104411,AK299496,AK312314,AK315727,AL137644,AL391497,AL832603,AP002992,AP003096,AY289212,BC002964,BC016665,BC063850,BC093631,BC110577,BC144509,CR457082,D26350,D37933,DQ924532,M58028,NM_000088,NM_000314,NM_000635,NM_000789,NM_001006617,NM_001008223,NM_001008701,NM_001011718,NM_001014437,NM_001024228,NM_001025579,NM_001034,NM_001035254,NM_001046,NM_001096,NM_001099402,NM…
TF	Factor: IRX2a; motif: ACRYGNNNNACRYGT	TF:M11022	0.00512807	2.29005	AB016591,AC004080,AC010789,AC104411,AF072872,AJ012375,AK002021,AK299496,AK300588,AK312314,AK313129,AK315727,AL137644,AL513550,AL832603,AP002992,AP003096,AY669488,BC002964,BC016665,BC062339,BC063850,BC065269,BC078661,BC093631,BC132735,BC144509,BX640605,D37933,DQ924532,KC485577,M58028,NM_000088,NM_000314,NM_000635,NM_000642,NM_001001550,NM_001008701,NM_001011718,NM_001014437,NM_001024228,NM_0010250…
TF	Factor: E2F-6; motif: NGGGCGGGARRNN	TF:M09895	0.00622699	2.20572	AB016591,AC010789,AC104411,AC127002,AF072872,AF201468,AJ012375,AJ237946,AK299496,AK312314,AK313129,AK315727,AL137644,AP002992,AP003096,AY669488,BC002506,BC002964,BC014445,BC016665,BC039133,BC063850,BC110577,BC132735,CR457082,D37933,NM_000314,NM_000704,NM_000789,NM_001008223,NM_001008701,NM_001011718,NM_001014437,NM_001024228,NM_001025096,NM_001025579,NM_001040458,NM_001042492,NM_001099402,NM_0011…
TF	Factor: IRX2a; motif: ACRYGNNNNACRYGT; match class: 1	TF:M11022_1	0.00635609	2.19681	AB016591,AC004080,AC010789,AC104411,AF072872,AJ012375,AK002021,AK299496,AK300588,AK312314,AK313129,AK315727,AL137644,AL513550,AP002992,AP003096,AY669488,BC002964,BC016665,BC062339,BC063850,BC065269,BC078661,BC093631,BC132735,BC144509,BX640605,M58028,NM_000314,NM_000635,NM_001001550,NM_001008701,NM_001011718,NM_001024228,NM_001025096,NM_001029875,NM_001040458,NM_001046,NM_001096,NM_001099401,NM_00…
TF	Factor: E2F-1:HES-7; motif: GGCRCGTGSYNNWNGGCGCSM	TF:M08525	0.00663134	2.1784	AB016591,AC004080,AC010789,AC104411,AC144556,AF016535,AF072872,AF201468,AF359380,AJ012375,AJ237946,AK002021,AK025372,AK295995,AK299496,AK300588,AK312314,AK313129,AK315727,AL137644,AL391497,AL513550,AL832603,AP002992,AP003096,AY289212,AY669488,BC002506,BC002964,BC014445,BC016665,BC039133,BC042558,BC062339,BC063850,BC065269,BC078661,BC083496,BC093631,BC101677,BC110577,BC113616,BC132735,BC144509,BX6…
TF	Factor: Osx; motif: CCNCCCCCNNN	TF:M07329	0.0068054	2.16715	AB016591,AC010789,AF359380,AK002021,AK300588,AK315727,AL137644,AL391497,AP002992,AP003096,AY289212,BC002964,BC016665,BC065269,BC078661,BC110577,BC144509,BX641073,CR457082,D37933,DQ924532,NM_000257,NM_000314,NM_000422,NM_000789,NM_001008701,NM_001011718,NM_001024228,NM_001025579,NM_001034,NM_001035254,NM_001042492,NM_001080395,NM_001099401,NM_001099402,NM_001142498,NM_001144965,NM_001162499,NM_001…
TF	Factor: EZI; motif: GGGGAGGGGRRGGRGRRGGRRR	TF:M10151	0.00688868	2.16186	AC010789,AK295995,AL137644,AL513550,AP003096,BC065269,BC078661,BC093631,BC110577,CR457082,D37933,DQ924532,M58028,NM_000088,NM_000635,NM_000704,NM_001042492,NM_001130969,NM_001162499,NM_001172766,NM_001173523,NM_001193416,NM_001198868,NM_001244808,NM_001261403,NM_001283,NM_001289164,NM_001291415,NM_001308176,NM_001330700,NM_001347997,NM_001348731,NM_001351391,NM_001363741,NM_001366474,NM_001374791…
TF	Factor: AP-2; motif: SNNNCCNCAGGCN; match class: 1	TF:M00915_1	0.00805135	2.09413	AC010789,AC104411,AF072872,AK299496,AK300588,AK313129,AK315727,AL137644,AL391497,AP002992,AP003096,BC002506,BC014445,BC016665,BC063850,BC065269,BC078661,BC144509,D37933,DQ924532,NM_000314,NM_000422,NM_000709,NM_000789,NM_001008701,NM_001024228,NM_001035254,NM_001040458,NM_001042492,NM_001099402,NM_001130969,NM_001144769,NM_001162499,NM_001163,NM_001193414,NM_001244950,NM_001257291,NM_001291415,NM…
TF	Factor: E2F-1; motif: WWTGGCGCCAAA	TF:M04515	0.00896727	2.04734	AB016591,AC004080,AC010789,AC104411,AC127002,AF072872,AF201468,AF359380,AJ012375,AK295995,AK299496,AK300588,AK313129,AK315727,AL137644,AL391497,AL513550,AL832603,AP002992,AP003096,AY289212,AY669488,BC002506,BC002964,BC014445,BC016665,BC039133,BC042558,BC062339,BC063850,BC065269,BC078661,BC083496,BC093631,BC110577,BC113616,BC132735,BC144509,BX640605,BX641073,CR457082,D26350,D37933,DQ924532,NM_0000…
TF	Factor: RUNX2; motif: NRACCGCAAACCGCAN; match class: 1	TF:M04106_1	0.00928635	2.03216	AC010789,AC104411,AF201468,AF359380,AJ012375,AJ237946,AK002021,AK300588,AK315727,AL137644,AL391497,AL832603,AP002992,AP003096,BC016665,BC042558,BC063850,BC065269,BC078661,BC110577,BC144509,BX640605,CR457082,D37933,NM_000088,NM_000314,NM_000789,NM_001001550,NM_001006617,NM_001008701,NM_001011718,NM_001024228,NM_001040458,NM_001046,NM_001099401,NM_001099402,NM_001127510,NM_001128159,NM_001130081,NM…
TF	Factor: CNOT3; motif: GGCCGCGSSS	TF:M01253	0.0108556	1.96435	AC004080,AC010789,AF359380,AK313129,AK315727,AL137644,AP002992,BC039133,DQ924532,NM_000789,NM_001001550,NM_001008223,NM_001008701,NM_001014437,NM_001035254,NM_001042492,NM_001099402,NM_001130081,NM_001144769,NM_001163,NM_001172766,NM_001184970,NM_001193416,NM_001257291,NM_001265611,NM_001291415,NM_001308176,NM_001318734,NM_001330700,NM_001345970,NM_001351391,NM_001353990,NM_001364716,NM_001375629…
TF	Factor: Sp1; motif: NGGGGGCGGGGCCNGGGGGGGG; match class: 1	TF:M10071_1	0.0110179	1.9579	AB016591,AC010789,AK299496,AK315727,AL391497,AL513550,AP002992,AP003096,AY669488,BC002964,BC016665,BC065269,BC093631,BC144509,CR457082,D26350,D37933,DQ924532,NM_000314,NM_000789,NM_001011718,NM_001024228,NM_001025579,NM_001034,NM_001035254,NM_001096,NM_001099402,NM_001130969,NM_001135556,NM_001144769,NM_001145145,NM_001162499,NM_001168342,NM_001184970,NM_001244808,NM_001261403,NM_001282750,NM_001…
TF	Factor: RUNX3; motif: NRACCGCANWAACCRCAN; match class: 1	TF:M04110_1	0.0111796	1.95157	AC004080,AF072872,AF359380,AK299496,AK312314,AK313129,AP002992,BC002964,BC039133,BC062339,BC063850,BX640605,NM_000642,NM_000789,NM_001008701,NM_001014437,NM_001024228,NM_001035254,NM_001040458,NM_001046,NM_001099402,NM_001142498,NM_001144769,NM_001144965,NM_001145145,NM_001163,NM_001184970,NM_001193416,NM_001265611,NM_001282750,NM_001291415,NM_001303103,NM_001308176,NM_001308191,NM_001317857,NM_0…
TF	Factor: E2F; motif: TTTCGCGC; match class: 1	TF:M00425_1	0.0113955	1.94327	AB016591,AC004080,AC104411,AC127002,AF072872,AF359380,AJ237946,AK002021,AK295995,AK299496,AK300588,AK315727,AL137644,AL391497,AL832603,AP002992,AP003096,AY289212,BC016665,BC062339,BC083496,BC113616,BC132735,BC144509,BX640605,BX641073,DQ924532,NM_000381,NM_000789,NM_001008223,NM_001008701,NM_001011718,NM_001024228,NM_001025096,NM_001029875,NM_001034,NM_001040458,NM_001046,NM_001099401,NM_001099402…
TF	Factor: AP-2gamma:E2F-8; motif: NTTCCCGCNNSCCCSMGGC	TF:M08440	0.0115205	1.93853	AK300588,AK313129,AK315727,AP002992,DQ924532,NM_000314,NM_000789,NM_001001550,NM_001008701,NM_001042492,NM_001163,NM_001173523,NM_001193414,NM_001193416,NM_001282750,NM_001291415,NM_001303103,NM_001330700,NM_001353990,NM_001362897,NM_001377542,NM_001386909,NM_001393637,NM_002605,NM_003692,NM_004354,NM_004850,NM_004969,NM_004973,NM_005222,NM_005916,NM_005941,NM_012098,NM_014909,NM_015250,NM_015670…
TF	Factor: E2F3; motif: NNRGMKGGAR	TF:M12598	0.0124319	1.90546	AB016591,AC004080,AC010789,AC104411,AC127002,AC144556,AF016535,AF072872,AF201468,AF359380,AJ012375,AJ237946,AK295995,AK299496,AK300588,AK312314,AK313129,AK315727,AL137644,AL365338,AP002992,AP003096,AY289212,AY669488,BC002506,BC002964,BC014445,BC016665,BC039133,BC063850,BC065269,BC078661,BC101677,BC110577,BC113616,BC132735,BC144509,BX641073,CR457082,D26350,D37933,DQ924532,NM_000088,NM_000257,NM_00…
TF	Factor: ZNF432; motif: NCAGNRCCNSRGRCAGC	TF:M12704	0.0127425	1.89475	AB016591,AC004080,AC010789,AF072872,AF201468,AF359380,AK295995,AK300588,AK313129,AK315727,AL137644,AL391497,AL513550,AL832603,AP002992,AP003096,BC002506,BC002964,BC016665,BC062339,BC063850,BC078661,BC093631,BC101677,BC144509,BX640605,BX641073,CR457082,D26350,DQ924532,M58028,NM_000257,NM_000422,NM_000642,NM_000704,NM_000709,NM_000789,NM_001001550,NM_001008223,NM_001008701,NM_001011718,NM_001024228…
TF	Factor: NGFI-C; motif: WTGCGTGGGYGG	TF:M00244	0.0127636	1.89403	AC010789,AC104411,AC144556,AF072872,AF359380,AJ012375,AK313129,AK315727,AL391497,AP002992,AP003096,AY669488,BC002964,BC062339,BC065269,BC083496,BC093631,BC144509,BX641073,D37933,DQ924532,NM_000088,NM_000381,NM_000704,NM_000789,NM_001001550,NM_001006617,NM_001008223,NM_001008701,NM_001011718,NM_001024228,NM_001025579,NM_001035254,NM_001040458,NM_001046,NM_001080395,NM_001099402,NM_001130081,NM_001…
TF	Factor: ZNF432; motif: NCAGNRCCNSRGRCAGC; match class: 1	TF:M12704_1	0.0128834	1.88997	AB016591,AC004080,AC010789,AF072872,AF359380,AK313129,AL137644,AL391497,AL513550,AL832603,AP003096,BC002964,BC062339,BC078661,BC144509,BX641073,CR457082,D26350,DQ924532,NM_000422,NM_000709,NM_000789,NM_001008223,NM_001008701,NM_001011718,NM_001024228,NM_001035254,NM_001042492,NM_001046,NM_001080395,NM_001128159,NM_001144769,NM_001145145,NM_001163,NM_001168342,NM_001173523,NM_001244808,NM_00124495…
TF	Factor: E2F-4:DP-1; motif: TTTSGCGC	TF:M00738	0.0133406	1.87482	AB016591,AC004080,AC104411,AC127002,AF072872,AF359380,AJ012375,AK002021,AK025372,AK295995,AK300588,AK313129,AL137644,AL391497,AL513550,AL832603,AP003096,AY289212,AY669488,BC002506,BC002964,BC042558,BC062339,BC065269,BC083496,BC101677,BC110577,BC113616,BC132735,BC144509,BX640605,BX641073,CR457082,D26350,DQ924532,M58028,NM_000088,NM_000381,NM_000422,NM_000709,NM_000789,NM_001008223,NM_001008701,NM_…
TF	Factor: WT1; motif: NNGGGNGGGSGN	TF:M07436	0.0142169	1.8472	AB016591,AC004080,AC010789,AC104411,AF359380,AK002021,AK299496,AK300588,AK312314,AK315727,AL137644,AL391497,AL832603,AP002992,AP003096,AY289212,AY669488,BC002964,BC016665,BC039133,BC042558,BC062339,BC063850,BC065269,BC078661,BC083496,BC110577,BC144509,CR457082,D37933,DQ924532,NM_000257,NM_000635,NM_000709,NM_000789,NM_001001550,NM_001006617,NM_001008223,NM_001011718,NM_001029875,NM_001042492,NM_0…
TF	Factor: CP2; motif: NRRRCCGGCYNRARCCGGNN; match class: 1	TF:M12590_1	0.0143061	1.84448	AB016591,AC010789,AC104411,AC144556,AF201468,AF359380,AK300588,AK312314,AK313129,AK315727,AL137644,AL391497,AL513550,AL832603,AP002992,AP003096,AY289212,AY669488,BC002506,BC002964,BC014445,BC016665,BC062339,BC063850,BC065269,BC078661,BC132735,BC144509,BX640605,BX641073,CR457082,D26350,D37933,DQ924532,M58028,NM_000314,NM_000422,NM_001001550,NM_001006617,NM_001008701,NM_001011718,NM_001014437,NM_00…
TF	Factor: AP2; motif: GCCYGSGGSN; match class: 1	TF:M08867_1	0.0145811	1.83621	AC004080,AC010789,AC104411,AF072872,AF359380,AK300588,AK313129,AK315727,AL137644,AL391497,AP002992,AP003096,AY669488,BC002964,BC042558,BC063850,BC065269,BC078661,BC093631,BC101677,BC144509,BX641073,CR457082,D37933,DQ924532,NM_000314,NM_000709,NM_000789,NM_001001550,NM_001008223,NM_001008701,NM_001011718,NM_001024228,NM_001025579,NM_001035254,NM_001040458,NM_001046,NM_001130969,NM_001142498,NM_001…
TF	Factor: p300; motif: ACNTCCG	TF:M04826	0.015463	1.81071	AB016591,AC004080,AC010789,AC104411,AC127002,AC144556,AF016535,AF072872,AF201468,AF359380,AJ012375,AJ237946,AK002021,AK295995,AK299496,AK300588,AK312314,AK313129,AK315727,AL137644,AL391497,AL513550,AL832603,AP002992,AP003096,AY289212,AY669488,BC002506,BC002964,BC014445,BC016665,BC039133,BC042558,BC062339,BC063850,BC065269,BC078661,BC083496,BC093631,BC101677,BC110577,BC113616,BC132735,BC144509,BX6…
TF	Factor: pax-6; motif: NYACGCNTSRNYGCNYN	TF:M11883	0.0159639	1.79686	AB016591,AC004080,AC010789,AC104411,AC127002,AF016535,AF072872,AF359380,AJ012375,AK002021,AK025372,AK299496,AK300588,AK312314,AK313129,AK315727,AL365338,AL391497,AL513550,AP002992,AP003096,AY289212,AY669488,BC002506,BC002964,BC014445,BC039133,BC042558,BC062339,BC063850,BC065269,BC078661,BC083496,BC093631,BC110577,BC132735,BC144509,BX640605,BX641073,CR457082,D26350,D37933,DQ924532,KC485577,M58028,…
TF	Factor: Sp2; motif: WGGGCGG; match class: 1	TF:M05332_1	0.0173182	1.7615	AB016591,AC010789,AC104411,AJ012375,AK299496,AK300588,AP002992,BC002506,BC016665,BC078661,BC144509,BX640605,D26350,NM_000789,NM_001014437,NM_001035254,NM_001040458,NM_001096,NM_001130081,NM_001130969,NM_001142498,NM_001144769,NM_001163,NM_001198868,NM_001242597,NM_001257291,NM_001283,NM_001308176,NM_001320114,NM_001321082,NM_001330077,NM_001330700,NM_001351391,NM_001353990,NM_001377142,NM_0013772…
TF	Factor: Sp6; motif: WGGGCGG; match class: 1	TF:M05361_1	0.0173182	1.7615	AB016591,AC010789,AC104411,AJ012375,AK299496,AK300588,AP002992,BC002506,BC016665,BC078661,BC144509,BX640605,D26350,NM_000789,NM_001014437,NM_001035254,NM_001040458,NM_001096,NM_001130081,NM_001130969,NM_001142498,NM_001144769,NM_001163,NM_001198868,NM_001242597,NM_001257291,NM_001283,NM_001308176,NM_001320114,NM_001321082,NM_001330077,NM_001330700,NM_001351391,NM_001353990,NM_001377142,NM_0013772…
TF	Factor: CPBP; motif: NGGGCGG; match class: 1	TF:M05444_1	0.0173182	1.7615	AB016591,AC010789,AC104411,AJ012375,AK299496,AK300588,AP002992,BC002506,BC016665,BC078661,BC144509,BX640605,D26350,NM_000789,NM_001014437,NM_001035254,NM_001040458,NM_001096,NM_001130081,NM_001130969,NM_001142498,NM_001144769,NM_001163,NM_001198868,NM_001242597,NM_001257291,NM_001283,NM_001308176,NM_001320114,NM_001321082,NM_001330077,NM_001330700,NM_001351391,NM_001353990,NM_001377142,NM_0013772…
TF	Factor: CTCF; motif: WGCGCCMYCTAGYGGYN	TF:M03895	0.0183131	1.73724	AB016591,AC004080,AC010789,AC104411,AF072872,AF359380,AJ012375,AK002021,AK295995,AK313129,AL137644,AL832603,AP002992,AY669488,BC002506,BC002964,BC014445,BC016665,BC039133,BC062339,BC063850,BC078661,BC083496,BC093631,BC101677,BC144509,BX640605,BX641073,CR457082,D26350,D37933,DQ924532,KC485577,M58028,NM_000088,NM_000422,NM_000635,NM_001008223,NM_001008701,NM_001011718,NM_001014437,NM_001024228,NM_0…
TF	Factor: E2F-1; motif: TTTGGCGCCAAA	TF:M04516	0.0198103	1.70311	AB016591,AC004080,AC010789,AC127002,AF072872,AF201468,AF359380,AK295995,AK313129,AK315727,AL513550,AL832603,AP002992,AP003096,AY289212,AY669488,BC002506,BC002964,BC014445,BC016665,BC039133,BC042558,BC062339,BC063850,BC093631,BC110577,BC113616,BC132735,BX640605,BX641073,CR457082,D26350,D37933,NM_000088,NM_000314,NM_000642,NM_000789,NM_001008223,NM_001008701,NM_001011718,NM_001024228,NM_001025096,N…
TF	Factor: SP2; motif: GGGCGGGAC	TF:M01783	0.0201618	1.69547	AB016591,AC010789,AC127002,AF072872,AF359380,AK295995,AK299496,AK312314,AK315727,AL137644,AL391497,AL513550,AL832603,AP002992,AP003096,AY669488,BC002506,BC014445,BC016665,BC062339,BC065269,BC078661,BC093631,BC132735,BX641073,CR457082,D26350,D37933,DQ924532,M58028,NM_000088,NM_000314,NM_000422,NM_000709,NM_000789,NM_001006617,NM_001008223,NM_001008701,NM_001011718,NM_001024228,NM_001025579,NM_0010…
TF	Factor: Egr-1; motif: NGCGTGCGY; match class: 1	TF:M04950_1	0.0214963	1.66764	AB016591,AC004080,AC104411,AK299496,AK300588,AL513550,AP002992,AY289212,AY669488,BC002964,BC062339,BC063850,BC065269,BC078661,BC093631,BC144509,D26350,DQ924532,NM_000088,NM_000422,NM_000642,NM_000709,NM_000789,NM_001011718,NM_001025579,NM_001046,NM_001096,NM_001099402,NM_001127510,NM_001128159,NM_001135556,NM_001144769,NM_001144965,NM_001163,NM_001172766,NM_001173523,NM_001193414,NM_001244808,NM_…
TF	Factor: BTEB2; motif: WGGGTGKGGCNGGN	TF:M09972	0.0217116	1.66331	AB016591,AC004080,AC010789,AC104411,AC127002,AF201468,AJ012375,AK299496,AK312314,AL137644,AL513550,AL832603,AP002992,AP003096,AY669488,BC002506,BC014445,BC016665,BC039133,BC042558,BC062339,BC065269,BC083496,BC093631,BC110577,BX640605,BX641073,CR457082,D37933,M58028,NM_000257,NM_000642,NM_000704,NM_000709,NM_000789,NM_001001550,NM_001006617,NM_001008223,NM_001008701,NM_001011718,NM_001024228,NM_00…
TF	Factor: ZNF511; motif: GGRRGRGGCWGNG; match class: 1	TF:M09738_1	0.022568	1.64651	AB016591,AC004080,AK295995,AK300588,AK315727,AL137644,AP002992,AP003096,AY669488,BC002964,BC014445,BC016665,BC042558,BC063850,BC065269,BC078661,BC101677,DQ924532,M58028,NM_000088,NM_000314,NM_000704,NM_001001550,NM_001008223,NM_001008701,NM_001011718,NM_001024228,NM_001025579,NM_001035254,NM_001042492,NM_001046,NM_001128159,NM_001142498,NM_001162499,NM_001163,NM_001172766,NM_001193414,NM_00119886…
TF	Factor: FPM315; motif: GGGAGGAGGRRGRGGRGGRR; match class: 1	TF:M10134_1	0.0231095	1.63621	AL137644,BC065269,D26350,DQ924532,NM_001011718,NM_001040458,NM_001144769,NM_001144965,NM_001173523,NM_001198868,NM_001346201,NM_001347997,NM_001677,NM_003713,NM_004973,NM_005221,NM_005618,NM_006284,NM_015140,NM_015268,NM_017811,NM_020747,NM_022166,NM_024615,NM_207123,NR_135569,NR_164808,X79204,XM_011516718,XM_017007377
TF	Factor: KLF15; motif: NCCMCGCCCMCN; match class: 1	TF:M12158_1	0.023985	1.62006	AB016591,AC010789,AC127002,AC144556,AF359380,AK002021,AK295995,AK299496,AK300588,AK315727,AL137644,AL391497,AP002992,AP003096,AY669488,BC002964,BC016665,BC062339,BC063850,BC065269,BC083496,BC093631,BC144509,CR457082,D37933,DQ924532,M58028,NM_000257,NM_000314,NM_000704,NM_000709,NM_000789,NM_001008223,NM_001011718,NM_001024228,NM_001029875,NM_001035254,NM_001042492,NM_001099402,NM_001130969,NM_001…
TF	Factor: Sp2; motif: GYCCCGCCYCYNNNN	TF:M07129	0.0242922	1.61453	AB016591,AC004080,AC010789,AK299496,AK312314,AK315727,AL137644,AL391497,AP002992,AP003096,AY669488,BC002506,BC002964,BC014445,BC016665,BC063850,BC083496,BC093631,BC110577,BC132735,BC144509,CR457082,D26350,D37933,DQ924532,NM_000088,NM_000314,NM_000422,NM_000635,NM_000789,NM_001008223,NM_001011718,NM_001024228,NM_001025579,NM_001034,NM_001035254,NM_001096,NM_001099402,NM_001127510,NM_001130969,NM_0…
TF	Factor: Egr-1; motif: NGCGTGCGY	TF:M04950	0.0244169	1.61231	AB016591,AC004080,AC104411,AC144556,AF016535,AF072872,AK002021,AK295995,AK299496,AK300588,AK315727,AL391497,AL513550,AP002992,AY289212,AY669488,BC002506,BC002964,BC016665,BC062339,BC063850,BC065269,BC078661,BC093631,BC101677,BC132735,BC144509,BX641073,D26350,D37933,DQ924532,M58028,NM_000088,NM_000314,NM_000422,NM_000642,NM_000709,NM_000789,NM_001001550,NM_001008701,NM_001011718,NM_001024228,NM_00…
TF	Factor: ZNF37A; motif: CCYYGGCTCCNTSCCMN; match class: 1	TF:M12354_1	0.0246449	1.60827	AB016591,AC004080,AC010789,AF072872,AF201468,AF359380,AK295995,AK299496,AK312314,AL137644,AL391497,AP002992,AY289212,BC014445,BC065269,BC083496,BC093631,BC144509,BX640605,CR457082,D37933,DQ924532,NM_000257,NM_000789,NM_001001550,NM_001006617,NM_001008701,NM_001024228,NM_001025579,NM_001042492,NM_001096,NM_001130081,NM_001130969,NM_001135556,NM_001144965,NM_001145145,NM_001162499,NM_001163,NM_0011…
TF	Factor: ZBTB14; motif: SSCCGCGCACNS	TF:M12461	0.0253778	1.59555	AC004080,AC010789,AF016535,AF359380,AK299496,AK300588,AL137644,AP002992,AY669488,BC002964,BC016665,BC062339,BC063850,BC078661,D26350,NM_000789,NM_001008701,NM_001014437,NM_001024228,NM_001042492,NM_001096,NM_001099402,NM_001130081,NM_001163,NM_001172766,NM_001193414,NM_001193416,NM_001244808,NM_001257291,NM_001303103,NM_001308176,NM_001316341,NM_001320220,NM_001347968,NM_001348731,NM_001353990,NM…
TF	Factor: ZNF142; motif: SNSCGCCCGCCCGCSCSS; match class: 1	TF:M12697_1	0.0259782	1.58539	AL137644,AP003096,BC002964,BC078661,DQ924532,NM_001024228,NM_001035254,NM_001364716,NM_001377142,NM_001384453,NM_001384704,NM_001387838,NM_001394519,NM_001410745,NM_001546,NM_002114,NM_003106,NM_003692,NM_004354,NM_004421,NM_004496,NM_005245,NM_005933,NM_015250,NM_015461,NM_015483,NM_025179,NM_025224,NM_030647,NM_031283,NM_032329,NM_032482,NM_130787,NM_175061,NM_182488,NM_198321,NM_205842,NM_2072…
TF	Factor: TCF-1; motif: ACATCGRGRCGCTGW	TF:M11603	0.0262408	1.58102	AB016591,AC004080,AC010789,AC104411,AC127002,AF016535,AF072872,AF201468,AF359380,AJ012375,AJ237946,AK002021,AK295995,AK299496,AK300588,AK312314,AK313129,AK315727,AL137644,AL391497,AL513550,AL832603,AP002992,AP003096,AY289212,BC002506,BC002964,BC014445,BC016665,BC039133,BC042558,BC062339,BC063850,BC065269,BC078661,BC083496,BC093631,BC101677,BC110577,BC113616,BC132735,BC144509,BX640605,BX641073,CR4…
TF	Factor: ETF; motif: CCCCGCCCCYN	TF:M07039	0.0282418	1.54911	AB016591,AC004080,AC010789,AC104411,AC127002,AC144556,AF201468,AF359380,AJ012375,AK002021,AK295995,AK299496,AK300588,AK312314,AK313129,AK315727,AL137644,AL365338,AL391497,AL513550,AL832603,AP002992,AP003096,AY289212,AY669488,BC002506,BC002964,BC014445,BC016665,BC039133,BC042558,BC062339,BC063850,BC065269,BC078661,BC083496,BC093631,BC101677,BC110577,BC113616,BC132735,BC144509,BX640605,BX641073,CR4…
TF	Factor: ZNF460; motif: NNACNCCCCCCNN	TF:M12313	0.0289478	1.53838	AC004080,AC010789,AK002021,AK295995,AK299496,AK300588,AK312314,AK313129,AK315727,AL137644,AL391497,AP002992,AP003096,AY669488,BC002964,BC016665,BC062339,BC063850,BC078661,BC101677,BC110577,BC132735,BC144509,D26350,D37933,DQ924532,NM_000314,NM_000422,NM_000642,NM_001006617,NM_001008701,NM_001029875,NM_001034,NM_001040458,NM_001042492,NM_001096,NM_001127510,NM_001135556,NM_001144769,NM_001144965,NM…
TF	Factor: E2F-1:DP-2; motif: TTTSSCGC	TF:M00737	0.0349998	1.45593	AB016591,AC104411,AC127002,AF072872,AF359380,AJ012375,AJ237946,AK002021,AK025372,AK295995,AK312314,AL513550,AP002992,AP003096,AY669488,BC002506,BC002964,BC042558,BC062339,BC065269,BC083496,BC101677,BC110577,BC113616,BC132735,BC144509,D26350,DQ924532,KC485577,M58028,NM_000088,NM_000381,NM_000720,NM_001008223,NM_001008701,NM_001024228,NM_001029875,NM_001034,NM_001035254,NM_001040458,NM_001080395,NM…
TF	Factor: KLF15; motif: NCCMCGCCCMCN	TF:M12158	0.0361113	1.44236	AB016591,AC004080,AC010789,AC127002,AC144556,AF072872,AF359380,AJ012375,AK002021,AK295995,AK299496,AK300588,AK312314,AK315727,AL137644,AL391497,AL513550,AP002992,AP003096,AY289212,AY669488,BC002964,BC014445,BC016665,BC039133,BC042558,BC062339,BC063850,BC065269,BC078661,BC083496,BC093631,BC110577,BC132735,BC144509,CR457082,D37933,DQ924532,M58028,NM_000088,NM_000257,NM_000314,NM_000422,NM_000635,NM…
TF	Factor: Rb:E2F-1:DP-1; motif: TTTSGCGC	TF:M00740	0.0399458	1.39853	AB016591,AC004080,AC104411,AC127002,AF072872,AF359380,AJ012375,AK002021,AK025372,AK295995,AK300588,AK312314,AK313129,AL137644,AL391497,AL513550,AL832603,AP003096,AY289212,AY669488,BC002506,BC002964,BC042558,BC062339,BC065269,BC083496,BC101677,BC110577,BC113616,BC132735,BC144509,BX640605,BX641073,D26350,DQ924532,M58028,NM_000088,NM_000381,NM_000422,NM_000709,NM_000789,NM_001008223,NM_001008701,NM_…
TF	Factor: Hey1; motif: NGCRCGYGYN; match class: 1	TF:M11058_1	0.0403012	1.39468	AB016591,AC010789,AC104411,AF201468,AJ012375,AK002021,AK299496,AK300588,AK312314,AK315727,AL137644,AL391497,AL832603,AP002992,AP003096,AY289212,AY669488,BC002964,BC042558,BC062339,BC065269,BC078661,BC093631,BC110577,BC113616,BX640605,BX641073,D26350,D37933,DQ924532,NM_000088,NM_000314,NM_000642,NM_000704,NM_000709,NM_000789,NM_001001550,NM_001008701,NM_001024228,NM_001025096,NM_001029875,NM_00103…
TF	Factor: ER71:E2A; motif: CASSTGNACCGGAWRYN; match class: 1	TF:M08568_1	0.0444678	1.35195	AB016591,AC004080,AC010789,AC104411,AC127002,AC144556,AF016535,AF072872,AF201468,AF359380,AJ012375,AJ237946,AK002021,AK025372,AK295995,AK299496,AK300588,AK312314,AK313129,AK315727,AL137644,AL391497,AP002992,AP003096,AY289212,AY669488,BC002506,BC002964,BC014445,BC016665,BC039133,BC042558,BC062339,BC063850,BC065269,BC078661,BC083496,BC093631,BC101677,BC110577,BC132735,BC144509,BX640605,BX641073,CR4…
TF	Factor: ZSCAN18; motif: TRRCGRCGNMCC; match class: 1	TF:M05432_1	0.04501	1.34669	AF072872,AL137644,BC062339,BX641073,D26350,DQ924532,NM_000789,NM_001042492,NM_001348068,NM_001364716,NM_001377142,NM_001377542,NM_001384831,NM_002808,NM_002874,NM_005921,NM_005922,NM_005923,NM_014686,NM_014712,NM_015483,NM_018998,NM_020777,NM_022156,NM_022726,NM_023067,NM_025235,NM_152858,NM_153617,NM_182488,NM_198321,NM_205842,NM_207038,NM_207291,NR_164808,X90840,XM_011513496
TF	Factor: EGR1; motif: NNMCGCCCACGCNN	TF:M12508	0.0454972	1.34202	AB016591,AC010789,AC104411,AF359380,AK299496,AK315727,AL137644,AL391497,AL513550,AP002992,AP003096,AY669488,BC002964,BC039133,BC065269,BC093631,BC144509,BX640605,CR457082,D37933,DQ924532,NM_000088,NM_000314,NM_000789,NM_001008223,NM_001008701,NM_001035254,NM_001040458,NM_001046,NM_001080395,NM_001099401,NM_001099402,NM_001127510,NM_001135556,NM_001142498,NM_001144769,NM_001144965,NM_001163,NM_001…
TF	Factor: GKLF; motif: NNCCMCRCCCN	TF:M12173	0.0467848	1.3299	AB016591,AC010789,AC104411,AC127002,AF016535,AF072872,AK002021,AK295995,AK299496,AK312314,AK315727,AL137644,AL391497,AL513550,AL832603,AP002992,AP003096,AY289212,AY669488,BC002506,BC002964,BC014445,BC016665,BC062339,BC063850,BC065269,BC078661,BC093631,BC110577,BC132735,BX641073,CR457082,D26350,D37933,DQ924532,M58028,NM_000088,NM_000257,NM_000314,NM_000422,NM_000704,NM_000789,NM_001001550,NM_00100…
TF	Factor: RUNX2; motif: WRACCGCANWAACCGCAN; match class: 1	TF:M04107_1	0.047313	1.32502	AC004080,AF072872,AF359380,AJ012375,AK295995,AK299496,AK300588,AK312314,AK313129,AL365338,AP002992,AP003096,BC002506,BC002964,BC039133,BC062339,BC063850,BC078661,BX640605,BX641073,D26350,DQ924532,NM_000642,NM_000789,NM_001008223,NM_001008701,NM_001014437,NM_001024228,NM_001035254,NM_001040458,NM_001046,NM_001096,NM_001099402,NM_001128159,NM_001130081,NM_001130969,NM_001142498,NM_001144769,NM_0011…
TF	Factor: TF3C-beta; motif: CCNGGAGGGCTTCCTGGAGGAG	TF:M04863	0.0498768	1.3021	AB016591,AC004080,AC010789,AC104411,AC144556,AF072872,AF201468,AF359380,AJ012375,AK295995,AK299496,AK300588,AK312314,AK313129,AK315727,AL137644,AL391497,AL513550,AL832603,AP002992,AP003096,AY289212,BC002506,BC002964,BC016665,BC042558,BC062339,BC065269,BC078661,BC093631,BC101677,BC110577,BC144509,BX640605,BX641073,D26350,D37933,DQ924532,M58028,NM_000088,NM_000314,NM_000422,NM_000635,NM_000642,NM_0…
MIRNA	hsa-miR-34a-5p	MIRNA:hsa-miR-34a-5p	0.000227101	3.64378	AB016591,AC004080,AC104411,AJ237946,AP003096,BC065269,BC144509,NM_001034,NM_001142498,NM_001145145,NM_001198868,NM_001244808,NM_001282427,NM_001320114,NM_001320220,NM_001364589,NM_001375601,NM_001384831,NM_002901,NM_003106,NM_003242,NM_004341,NM_004414,NM_004849,NM_004973,NM_005618,NM_005916,NM_005921,NM_005998,NM_012137,NM_013336,NM_014000,NM_015140,NM_020123,NM_020765,NM_020987,NM_024050,NM_025…
MIRNA	hsa-miR-30a-5p	MIRNA:hsa-miR-30a-5p	0.00153546	2.81376	AJ012375,AL391497,BC002506,BC110577,NM_001014437,NM_001025579,NM_001034,NM_001046,NM_001144965,NM_001278055,NM_001308176,NM_001308191,NM_001348731,NM_001363741,NM_001375601,NM_001386909,NM_001536,NM_002874,NM_003107,NM_003262,NM_003392,NM_003913,NM_004496,NM_004850,NM_005500,NM_005885,NM_006364,NM_012137,NM_014909,NM_015024,NM_018433,NM_020796,NM_021131,NM_021215,NM_022374,NM_023067,NM_052950,NM_…
MIRNA	hsa-miR-218-5p	MIRNA:hsa-miR-218-5p	0.00396341	2.40193	AK313129,AL832603,BC002964,BC144509,DQ924532,NM_000088,NM_000381,NM_001127510,NM_001128159,NM_001144769,NM_001145145,NM_001244808,NM_001278055,NM_001291415,NM_001308176,NM_001318324,NM_001362897,NM_001364589,NM_001364716,NM_001366683,NM_001677,NM_001686,NM_002356,NM_003392,NM_004973,NM_005245,NM_005923,NM_005933,NM_005941,NM_015483,NM_020747,NM_020987,NM_021021,NM_021629,NM_022374,NM_025191,NM_03…
MIRNA	hsa-miR-92a-3p	MIRNA:hsa-miR-92a-3p	0.0103039	1.987	AC004080,AJ012375,AK025372,AL832603,AP002992,BC042558,BC062339,BC078661,BX640605,NM_000314,NM_001011718,NM_001014437,NM_001024228,NM_001040458,NM_001096,NM_001142498,NM_001193416,NM_001244950,NM_001256,NM_001308191,NM_001318734,NM_001345970,NM_001353990,NM_001363741,NM_001366683,NM_001375601,NM_001375629,NM_001378617,NM_001384704,NM_001384831,NM_001543,NM_001686,NM_002114,NM_002808,NM_002874,NM_0…
MIRNA	hsa-miR-193a-3p	MIRNA:hsa-miR-193a-3p	0.0190448	1.72022	BC062339,NM_000314,NM_001042492,NM_001166286,NM_001258392,NM_001384901,NM_005921,NM_005933,NM_012137,NM_024496,NM_053056,NM_152699,NR_073585
MIRNA	hsa-miR-142-3p	MIRNA:hsa-miR-142-3p	0.0479685	1.31904	AC004080,BC144509,NM_001127510,NM_001282427,NM_001282750,NM_001316341,NM_001320220,NM_001363741,NM_002356,NM_003667,NM_003884,NM_004712,NM_004850,NM_005933,NM_006364,NM_014574,NM_015483,NM_020747,NM_025191,NM_147156,NM_205842,NR_148346,XM_011513496,XM_047422803
MIRNA	hsa-miR-30b-5p	MIRNA:hsa-miR-30b-5p	0.0499593	1.30138	AL391497,BC002506,NM_001024228,NM_001025579,NM_001034,NM_001278055,NM_001308191,NM_001363741,NM_001386909,NM_002874,NM_003107,NM_004496,NM_004850,NM_005500,NM_005885,NM_012137,NM_014909,NM_015140,NM_015336,NM_018433,NM_020796,NM_022726,NM_052950,NM_130787,NM_207123
HPA	colon	HPA:0130000	4.91896e-09	8.30813	AB016591,AC127002,AC144556,AF016535,AF072872,AF201468,AF359380,AJ237946,AK299496,AK300588,AL513550,AL832603,AP003096,AY289212,BC002506,BC002964,BC014445,BC016665,BC039133,BC042558,BC062339,BC063850,BC065269,BC083496,BC093631,BC110577,BC113616,BC144509,BX640605,BX641073,CR457082,DQ924532,M58028,NM_000088,NM_000314,NM_000381,NM_000709,NM_001001550,NM_001006617,NM_001014437,NM_001025579,NM_001029875…
HPA	stomach 2; glandular cells[â‰¥Low]	HPA:0550051	5.05233e-08	7.29651	AB016591,AC127002,AC144556,AF072872,AF201468,AF359380,AJ237946,AK295995,AK299496,AK300588,AL513550,AL832603,AP003096,AY289212,BC002506,BC002964,BC016665,BC039133,BC042558,BC062339,BC083496,BC093631,BC110577,BC113616,BC144509,BX640605,BX641073,CR457082,DQ924532,M58028,NM_000088,NM_000314,NM_000381,NM_000642,NM_000704,NM_000709,NM_000789,NM_001001550,NM_001006617,NM_001014437,NM_001025579,NM_001029…
HPA	stomach 2	HPA:0550000	5.05233e-08	7.29651	AB016591,AC127002,AC144556,AF072872,AF201468,AF359380,AJ237946,AK295995,AK299496,AK300588,AL513550,AL832603,AP003096,AY289212,BC002506,BC002964,BC016665,BC039133,BC042558,BC062339,BC083496,BC093631,BC110577,BC113616,BC144509,BX640605,BX641073,CR457082,DQ924532,M58028,NM_000088,NM_000314,NM_000381,NM_000642,NM_000704,NM_000709,NM_000789,NM_001001550,NM_001006617,NM_001014437,NM_001025579,NM_001029…
HPA	fallopian tube	HPA:0210000	1.0788e-07	6.96706	AB016591,AC127002,AC144556,AF016535,AF072872,AF201468,AF359380,AJ237946,AK300588,AL513550,AL832603,AP003096,AY289212,BC002506,BC002964,BC039133,BC042558,BC062339,BC065269,BC083496,BC093631,BC110577,BC113616,BC144509,BX640605,BX641073,CR457082,DQ924532,M58028,NM_000088,NM_000314,NM_000381,NM_000422,NM_000635,NM_000709,NM_000789,NM_001001550,NM_001006617,NM_001014437,NM_001029875,NM_001040458,NM_00…
HPA	placenta	HPA:0380000	1.22335e-07	6.91245	AB016591,AC127002,AC144556,AF072872,AF201468,AF359380,AJ237946,AK295995,AK299496,AK300588,AL513550,AL832603,AP003096,AY289212,BC002506,BC002964,BC014445,BC016665,BC042558,BC062339,BC065269,BC083496,BC110577,BC113616,BC144509,BX640605,BX641073,CR457082,M58028,NM_000088,NM_000381,NM_000642,NM_000709,NM_001001550,NM_001006617,NM_001014437,NM_001025579,NM_001029875,NM_001040458,NM_001046,NM_001080395…
HPA	cerebellum	HPA:0090000	2.9175e-07	6.53499	AB016591,AC144556,AF072872,AF201468,AF359380,AJ237946,AK295995,AK299496,AK300588,AL513550,AL832603,AP003096,AY289212,BC002506,BC002964,BC042558,BC062339,BC063850,BC065269,BC083496,BC110577,BC113616,BC144509,BX640605,BX641073,CR457082,D37933,DQ924532,M58028,NM_000088,NM_000381,NM_000709,NM_001001550,NM_001006617,NM_001014437,NM_001025579,NM_001029875,NM_001040458,NM_001080395,NM_001096,NM_00109940…
HPA	urinary bladder	HPA:0610000	3.91546e-07	6.40722	AB016591,AC127002,AC144556,AF072872,AF201468,AF359380,AJ237946,AK295995,AK299496,AK300588,AL513550,AL832603,AP003096,AY289212,BC002506,BC002964,BC016665,BC039133,BC042558,BC062339,BC065269,BC083496,BC110577,BC113616,BC144509,BX640605,BX641073,CR457082,DQ924532,M58028,NM_000088,NM_000314,NM_000422,NM_000642,NM_000709,NM_001001550,NM_001006617,NM_001014437,NM_001025579,NM_001029875,NM_001034,NM_001…
HPA	urinary bladder; urothelial cells[â‰¥Low]	HPA:0610831	3.91546e-07	6.40722	AB016591,AC127002,AC144556,AF072872,AF201468,AF359380,AJ237946,AK295995,AK299496,AK300588,AL513550,AL832603,AP003096,AY289212,BC002506,BC002964,BC016665,BC039133,BC042558,BC062339,BC065269,BC083496,BC110577,BC113616,BC144509,BX640605,BX641073,CR457082,DQ924532,M58028,NM_000088,NM_000314,NM_000422,NM_000642,NM_000709,NM_001001550,NM_001006617,NM_001014437,NM_001025579,NM_001029875,NM_001034,NM_001…
HPA	gallbladder; glandular cells[â‰¥Low]	HPA:0220051	8.938e-07	6.04876	AB016591,AC127002,AC144556,AF016535,AF072872,AF201468,AF359380,AJ237946,AK299496,AK300588,AL513550,AL832603,AP003096,AY289212,BC002506,BC016665,BC039133,BC042558,BC062339,BC083496,BC110577,BC113616,BC144509,BX640605,BX641073,CR457082,DQ924532,M58028,NM_000088,NM_000314,NM_000709,NM_000789,NM_001001550,NM_001006617,NM_001014437,NM_001025579,NM_001029875,NM_001040458,NM_001046,NM_001080395,NM_00109…
HPA	gallbladder	HPA:0220000	8.938e-07	6.04876	AB016591,AC127002,AC144556,AF016535,AF072872,AF201468,AF359380,AJ237946,AK299496,AK300588,AL513550,AL832603,AP003096,AY289212,BC002506,BC016665,BC039133,BC042558,BC062339,BC083496,BC110577,BC113616,BC144509,BX640605,BX641073,CR457082,DQ924532,M58028,NM_000088,NM_000314,NM_000709,NM_000789,NM_001001550,NM_001006617,NM_001014437,NM_001025579,NM_001029875,NM_001040458,NM_001046,NM_001080395,NM_00109…
HPA	duodenum	HPA:0150000	9.53609e-07	6.02063	AB016591,AC127002,AC144556,AF072872,AF201468,AF359380,AJ237946,AK299496,AK300588,AL513550,AP003096,AY289212,BC002506,BC002964,BC016665,BC039133,BC042558,BC062339,BC063850,BC083496,BC093631,BC101677,BC110577,BC113616,BC144509,BX640605,BX641073,CR457082,DQ924532,M58028,NM_000088,NM_000314,NM_000381,NM_000709,NM_000789,NM_001001550,NM_001006617,NM_001014437,NM_001025579,NM_001029875,NM_001034,NM_001…
HPA	epididymis	HPA:0180000	1.70447e-06	5.76841	AB016591,AC127002,AC144556,AF072872,AF201468,AF359380,AJ237946,AK295995,AK300588,AL513550,AL832603,AP003096,AY289212,BC002506,BC002964,BC039133,BC042558,BC062339,BC083496,BC110577,BC113616,BC144509,BX640605,BX641073,CR457082,DQ924532,M58028,NM_000088,NM_000314,NM_000381,NM_000422,NM_000709,NM_000789,NM_001001550,NM_001006617,NM_001014437,NM_001025579,NM_001029875,NM_001040458,NM_001046,NM_0010803…
HPA	epididymis; glandular cells[â‰¥Low]	HPA:0180051	1.70447e-06	5.76841	AB016591,AC127002,AC144556,AF072872,AF201468,AF359380,AJ237946,AK295995,AK300588,AL513550,AL832603,AP003096,AY289212,BC002506,BC002964,BC039133,BC042558,BC062339,BC083496,BC110577,BC113616,BC144509,BX640605,BX641073,CR457082,DQ924532,M58028,NM_000088,NM_000314,NM_000381,NM_000422,NM_000709,NM_000789,NM_001001550,NM_001006617,NM_001014437,NM_001025579,NM_001029875,NM_001040458,NM_001046,NM_0010803…
HPA	colon; glandular cells[â‰¥Low]	HPA:0130051	1.9404e-06	5.71211	AB016591,AC127002,AC144556,AF016535,AF072872,AF201468,AF359380,AJ237946,AK299496,AK300588,AL513550,AL832603,AP003096,AY289212,BC002506,BC016665,BC042558,BC062339,BC083496,BC093631,BC110577,BC113616,BC144509,BX640605,BX641073,CR457082,DQ924532,M58028,NM_000088,NM_000314,NM_000381,NM_000709,NM_001001550,NM_001006617,NM_001014437,NM_001025579,NM_001029875,NM_001040458,NM_001046,NM_001080395,NM_00109…
HPA	kidney	HPA:0270000	2.61591e-06	5.58238	AB016591,AC127002,AC144556,AF016535,AF072872,AF201468,AF359380,AJ237946,AK299496,AK300588,AL513550,AL832603,AP003096,AY289212,BC002506,BC002964,BC014445,BC016665,BC039133,BC042558,BC062339,BC063850,BC065269,BC083496,BC110577,BC113616,BC144509,BX640605,BX641073,CR457082,DQ924532,M58028,NM_000088,NM_000314,NM_000381,NM_000635,NM_000709,NM_000789,NM_001001550,NM_001006617,NM_001014437,NM_001025579,N…
HPA	cerebral cortex	HPA:0100000	3.25954e-06	5.48684	AB016591,AC127002,AC144556,AF016535,AF072872,AF201468,AF359380,AJ237946,AK295995,AK300588,AL513550,AL832603,AP003096,AY289212,BC002506,BC002964,BC014445,BC016665,BC042558,BC062339,BC063850,BC083496,BC093631,BC110577,BC113616,BC144509,BX640605,BX641073,CR457082,D37933,DQ924532,M58028,NM_000088,NM_000314,NM_000381,NM_000709,NM_001001550,NM_001006617,NM_001014437,NM_001025579,NM_001029875,NM_0010404…
HPA	hippocampus	HPA:0250000	4.5692e-06	5.34016	AB016591,AC127002,AC144556,AF016535,AF072872,AF201468,AJ237946,AK295995,AK300588,AL513550,AL832603,AP003096,AY289212,BC002506,BC002964,BC016665,BC042558,BC062339,BC063850,BC083496,BC093631,BC110577,BC113616,BC144509,BX640605,BX641073,CR457082,D37933,DQ924532,M58028,NM_000088,NM_000314,NM_000381,NM_000709,NM_001001550,NM_001006617,NM_001014437,NM_001025579,NM_001029875,NM_001040458,NM_001046,NM_00…
HPA	breast	HPA:0050000	5.60696e-06	5.25127	AB016591,AC127002,AC144556,AF072872,AF359380,AJ237946,AK299496,AK300588,AL513550,AL832603,AP003096,AY289212,BC002506,BC014445,BC016665,BC039133,BC042558,BC062339,BC083496,BC093631,BC101677,BC110577,BC113616,BC144509,BX640605,BX641073,CR457082,DQ924532,M58028,NM_000088,NM_000314,NM_000422,NM_000709,NM_001001550,NM_001006617,NM_001014437,NM_001025579,NM_001029875,NM_001040458,NM_001046,NM_001096,NM…
HPA	duodenum; glandular cells[â‰¥Low]	HPA:0150051	6.63923e-06	5.17788	AB016591,AC127002,AC144556,AF072872,AF201468,AF359380,AJ237946,AK299496,AK300588,AL513550,AP003096,AY289212,BC002506,BC002964,BC016665,BC039133,BC042558,BC062339,BC083496,BC093631,BC110577,BC113616,BC144509,BX640605,BX641073,CR457082,DQ924532,M58028,NM_000088,NM_000314,NM_000381,NM_000709,NM_001001550,NM_001006617,NM_001014437,NM_001025579,NM_001029875,NM_001040458,NM_001046,NM_001080395,NM_00109…
HPA	small intestine	HPA:0480000	8.59195e-06	5.06591	AB016591,AC127002,AC144556,AF016535,AF072872,AF201468,AF359380,AJ237946,AK299496,AK300588,AL513550,AP003096,AY289212,BC002506,BC002964,BC016665,BC039133,BC042558,BC062339,BC083496,BC101677,BC110577,BC113616,BC144509,BX640605,BX641073,CR457082,DQ924532,M58028,NM_000314,NM_000381,NM_000709,NM_000789,NM_001001550,NM_001006617,NM_001014437,NM_001025579,NM_001029875,NM_001034,NM_001040458,NM_001046,NM…
HPA	rectum	HPA:0400000	9.39173e-06	5.02725	AB016591,AC127002,AC144556,AF072872,AF201468,AF359380,AJ237946,AK299496,AK300588,AL513550,AL832603,AP003096,AY289212,BC002506,BC002964,BC016665,BC039133,BC042558,BC062339,BC063850,BC065269,BC083496,BC093631,BC110577,BC113616,BC144509,BX640605,BX641073,CR457082,DQ924532,M58028,NM_000088,NM_000314,NM_000381,NM_000709,NM_001001550,NM_001006617,NM_001014437,NM_001025579,NM_001029875,NM_001034,NM_0010…
HPA	duodenum; glandular cells[â‰¥Medium]	HPA:0150052	2.50063e-05	4.60195	AB016591,AC127002,AC144556,AF072872,AF201468,AF359380,AJ237946,AK299496,AK300588,AL513550,AP003096,AY289212,BC002506,BC002964,BC042558,BC062339,BC083496,BC110577,BC113616,BC144509,BX640605,BX641073,CR457082,DQ924532,M58028,NM_000088,NM_000314,NM_000381,NM_000709,NM_001001550,NM_001006617,NM_001014437,NM_001025579,NM_001029875,NM_001040458,NM_001046,NM_001080395,NM_001127510,NM_001128159,NM_001130…
HPA	hippocampus; neuronal cells[â‰¥Low]	HPA:0250131	2.51997e-05	4.5986	AB016591,AC144556,AF072872,AF201468,AK295995,AK300588,AL513550,AL832603,AP003096,AY289212,BC002506,BC002964,BC016665,BC042558,BC062339,BC063850,BC083496,BC093631,BC110577,BC113616,BC144509,BX640605,CR457082,D37933,DQ924532,M58028,NM_000088,NM_000314,NM_000709,NM_001001550,NM_001006617,NM_001014437,NM_001025579,NM_001029875,NM_001040458,NM_001046,NM_001080395,NM_001096,NM_001099402,NM_001128159,NM…
HPA	prostate	HPA:0390000	2.61419e-05	4.58266	AB016591,AC127002,AC144556,AF072872,AF201468,AF359380,AJ237946,AK295995,AK300588,AL513550,AL832603,AP003096,AY289212,BC002506,BC002964,BC016665,BC039133,BC042558,BC062339,BC083496,BC110577,BC113616,BC144509,BX640605,BX641073,CR457082,DQ924532,M58028,NM_000314,NM_000422,NM_000709,NM_000789,NM_001001550,NM_001006617,NM_001014437,NM_001029875,NM_001040458,NM_001046,NM_001096,NM_001099402,NM_00112751…
HPA	prostate; glandular cells[â‰¥Low]	HPA:0390051	2.61419e-05	4.58266	AB016591,AC127002,AC144556,AF072872,AF201468,AF359380,AJ237946,AK295995,AK300588,AL513550,AL832603,AP003096,AY289212,BC002506,BC002964,BC016665,BC039133,BC042558,BC062339,BC083496,BC110577,BC113616,BC144509,BX640605,BX641073,CR457082,DQ924532,M58028,NM_000314,NM_000422,NM_000709,NM_000789,NM_001001550,NM_001006617,NM_001014437,NM_001029875,NM_001040458,NM_001046,NM_001096,NM_001099402,NM_00112751…
HPA	pancreas	HPA:0350000	2.90556e-05	4.53677	AB016591,AC127002,AC144556,AF072872,AF201468,AF359380,AJ237946,AK299496,AK300588,AL513550,AL832603,AP003096,AY289212,BC002506,BC002964,BC016665,BC039133,BC042558,BC062339,BC083496,BC110577,BC144509,BX640605,BX641073,CR457082,DQ924532,M58028,NM_000088,NM_000314,NM_000381,NM_000422,NM_000709,NM_001001550,NM_001006617,NM_001014437,NM_001029875,NM_001040458,NM_001046,NM_001080395,NM_001096,NM_0010994…
HPA	adrenal gland; glandular cells[â‰¥Low]	HPA:0020051	3.22199e-05	4.49188	AB016591,AC127002,AC144556,AF016535,AF072872,AF201468,AF359380,AJ237946,AK300588,AL513550,AL832603,AP003096,AY289212,BC002506,BC002964,BC016665,BC042558,BC062339,BC065269,BC083496,BC093631,BC110577,BC113616,BC144509,BX641073,CR457082,DQ924532,M58028,NM_000088,NM_000314,NM_000709,NM_001001550,NM_001006617,NM_001014437,NM_001029875,NM_001040458,NM_001046,NM_001080395,NM_001096,NM_001099402,NM_00112…
HPA	adrenal gland	HPA:0020000	3.63357e-05	4.43967	AB016591,AC127002,AC144556,AF016535,AF072872,AF201468,AF359380,AJ237946,AK300588,AL513550,AL832603,AP003096,AY289212,BC002506,BC002964,BC016665,BC042558,BC062339,BC065269,BC083496,BC093631,BC110577,BC113616,BC144509,BX641073,CR457082,DQ924532,M58028,NM_000088,NM_000314,NM_000709,NM_001001550,NM_001006617,NM_001014437,NM_001029875,NM_001040458,NM_001046,NM_001080395,NM_001096,NM_001099402,NM_00112…
HPA	small intestine; glandular cells[â‰¥Low]	HPA:0480051	3.7288e-05	4.42843	AB016591,AC127002,AC144556,AF016535,AF072872,AF201468,AF359380,AJ237946,AK299496,AK300588,AL513550,AP003096,AY289212,BC002506,BC002964,BC016665,BC039133,BC042558,BC062339,BC083496,BC110577,BC113616,BC144509,BX640605,BX641073,CR457082,DQ924532,M58028,NM_000314,NM_000381,NM_000709,NM_001001550,NM_001006617,NM_001014437,NM_001025579,NM_001029875,NM_001040458,NM_001046,NM_001080395,NM_001096,NM_00109…
HPA	fallopian tube; glandular cells[â‰¥Low]	HPA:0210051	3.83762e-05	4.41594	AB016591,AC127002,AC144556,AF016535,AF072872,AF201468,AF359380,AJ237946,AK300588,AL513550,AL832603,AP003096,AY289212,BC002506,BC002964,BC039133,BC042558,BC062339,BC065269,BC083496,BC110577,BC113616,BC144509,BX640605,BX641073,CR457082,DQ924532,M58028,NM_000088,NM_000314,NM_000381,NM_000422,NM_000709,NM_001001550,NM_001006617,NM_001014437,NM_001040458,NM_001099402,NM_001127510,NM_001128159,NM_00114…
HPA	thyroid gland; glandular cells[â‰¥Low]	HPA:0590051	4.22548e-05	4.37412	AB016591,AC127002,AC144556,AF072872,AF359380,AJ237946,AK295995,AK299496,AK300588,AL513550,AL832603,AP003096,AY289212,BC002506,BC002964,BC016665,BC039133,BC042558,BC062339,BC083496,BC093631,BC110577,BC144509,BX640605,BX641073,CR457082,DQ924532,M58028,NM_000088,NM_000314,NM_000381,NM_000709,NM_001001550,NM_001006617,NM_001014437,NM_001025579,NM_001029875,NM_001040458,NM_001080395,NM_001099402,NM_00…
HPA	thyroid gland	HPA:0590000	4.22548e-05	4.37412	AB016591,AC127002,AC144556,AF072872,AF359380,AJ237946,AK295995,AK299496,AK300588,AL513550,AL832603,AP003096,AY289212,BC002506,BC002964,BC016665,BC039133,BC042558,BC062339,BC083496,BC093631,BC110577,BC144509,BX640605,BX641073,CR457082,DQ924532,M58028,NM_000088,NM_000314,NM_000381,NM_000709,NM_001001550,NM_001006617,NM_001014437,NM_001025579,NM_001029875,NM_001040458,NM_001080395,NM_001099402,NM_00…
HPA	stomach 1	HPA:0540000	5.40051e-05	4.26757	AB016591,AC127002,AC144556,AF072872,AF201468,AF359380,AJ237946,AK295995,AK299496,AK300588,AL513550,AL832603,AP003096,AY289212,BC002506,BC002964,BC016665,BC039133,BC042558,BC062339,BC083496,BC093631,BC110577,BC113616,BC144509,BX640605,BX641073,CR457082,DQ924532,M58028,NM_000314,NM_000381,NM_000642,NM_000704,NM_000709,NM_001001550,NM_001006617,NM_001014437,NM_001025579,NM_001029875,NM_001040458,NM_…
HPA	stomach 1; glandular cells[â‰¥Low]	HPA:0540051	5.40051e-05	4.26757	AB016591,AC127002,AC144556,AF072872,AF201468,AF359380,AJ237946,AK295995,AK299496,AK300588,AL513550,AL832603,AP003096,AY289212,BC002506,BC002964,BC016665,BC039133,BC042558,BC062339,BC083496,BC093631,BC110577,BC113616,BC144509,BX640605,BX641073,CR457082,DQ924532,M58028,NM_000314,NM_000381,NM_000642,NM_000704,NM_000709,NM_001001550,NM_001006617,NM_001014437,NM_001025579,NM_001029875,NM_001040458,NM_…
HPA	rectum; glandular cells[â‰¥Low]	HPA:0400051	6.10802e-05	4.2141	AB016591,AC127002,AC144556,AF072872,AF201468,AF359380,AJ237946,AK299496,AK300588,AL513550,AL832603,AP003096,AY289212,BC002506,BC002964,BC016665,BC039133,BC042558,BC062339,BC065269,BC083496,BC093631,BC110577,BC113616,BC144509,BX640605,BX641073,CR457082,DQ924532,M58028,NM_000088,NM_000314,NM_000381,NM_000709,NM_001001550,NM_001006617,NM_001014437,NM_001025579,NM_001029875,NM_001040458,NM_001046,NM_…
HPA	breast; glandular cells[â‰¥Low]	HPA:0050051	6.11366e-05	4.2137	AB016591,AC127002,AC144556,AF072872,AF359380,AJ237946,AK300588,AL513550,AL832603,AP003096,AY289212,BC002506,BC016665,BC042558,BC062339,BC083496,BC093631,BC110577,BC113616,BC144509,BX640605,BX641073,CR457082,DQ924532,M58028,NM_000088,NM_000314,NM_000709,NM_001001550,NM_001006617,NM_001014437,NM_001025579,NM_001029875,NM_001040458,NM_001046,NM_001096,NM_001099402,NM_001127510,NM_001128159,NM_001130…
HPA	cerebellum; Purkinje cells[â‰¥Low]	HPA:0090161	7.16149e-05	4.145	AB016591,AC144556,AF072872,AJ237946,AK299496,AK300588,AL513550,AL832603,AP003096,AY289212,BC002506,BC002964,BC042558,BC062339,BC065269,BC083496,BC110577,BC113616,BC144509,BX640605,BX641073,CR457082,DQ924532,M58028,NM_000088,NM_000709,NM_001001550,NM_001014437,NM_001025579,NM_001029875,NM_001040458,NM_001080395,NM_001096,NM_001099402,NM_001127510,NM_001128159,NM_001130081,NM_001130969,NM_001166286…
HPA	appendix	HPA:0030000	9.22897e-05	4.03485	AB016591,AC127002,AC144556,AF072872,AF201468,AF359380,AJ237946,AK295995,AK299496,AK300588,AL513550,AL832603,AP003096,AY289212,BC002506,BC014445,BC016665,BC042558,BC062339,BC063850,BC065269,BC083496,BC093631,BC110577,BC144509,BX640605,BX641073,CR457082,DQ924532,M58028,NM_000088,NM_000314,NM_000381,NM_000709,NM_001001550,NM_001014437,NM_001025579,NM_001029875,NM_001034,NM_001040458,NM_001046,NM_001…
HPA	endometrium 2; glandular cells[â‰¥Low]	HPA:0170051	0.000105557	3.97651	AB016591,AC127002,AC144556,AF072872,AF201468,AF359380,AJ237946,AK295995,AK300588,AL513550,AL832603,AP003096,AY289212,BC002506,BC002964,BC039133,BC042558,BC062339,BC083496,BC110577,BC113616,BC144509,BX640605,BX641073,CR457082,DQ924532,M58028,NM_000088,NM_000314,NM_000381,NM_000709,NM_000789,NM_001001550,NM_001006617,NM_001014437,NM_001025579,NM_001029875,NM_001040458,NM_001046,NM_001096,NM_0010994…
HPA	urinary bladder; urothelial cells[â‰¥Medium]	HPA:0610832	0.000116291	3.93446	AB016591,AC127002,AC144556,AF072872,AF359380,AJ237946,AK299496,AK300588,AL513550,AL832603,AP003096,AY289212,BC002506,BC039133,BC042558,BC062339,BC083496,BC110577,BC113616,BC144509,BX640605,BX641073,CR457082,DQ924532,M58028,NM_000088,NM_000314,NM_000422,NM_000709,NM_001001550,NM_001006617,NM_001014437,NM_001025579,NM_001029875,NM_001040458,NM_001046,NM_001099402,NM_001127510,NM_001128159,NM_001130…
HPA	colon; peripheral nerve/ganglion[â‰¥Low]	HPA:0130241	0.000133503	3.87451	AB016591,AC144556,AF072872,AF201468,AJ237946,AK300588,AP003096,BC002506,BC002964,BC016665,BC063850,BC065269,BC083496,BC093631,BC110577,BX641073,CR457082,DQ924532,M58028,NM_000088,NM_000709,NM_001001550,NM_001006617,NM_001014437,NM_001025579,NM_001040458,NM_001046,NM_001096,NM_001128159,NM_001130081,NM_001135556,NM_001144965,NM_001145145,NM_001166286,NM_001172766,NM_001193414,NM_001193416,NM_00119…
HPA	seminal vesicle	HPA:0430000	0.000155734	3.80762	AB016591,AC127002,AC144556,AF072872,AF201468,AF359380,AJ237946,AK295995,AK299496,AL513550,AP003096,AY289212,BC002506,BC002964,BC039133,BC042558,BC062339,BC083496,BC110577,BC144509,BX640605,BX641073,CR457082,DQ924532,M58028,NM_000088,NM_000314,NM_000422,NM_000709,NM_000789,NM_001001550,NM_001006617,NM_001014437,NM_001029875,NM_001040458,NM_001046,NM_001080395,NM_001099402,NM_001127510,NM_001128159…
HPA	seminal vesicle; glandular cells[â‰¥Low]	HPA:0430051	0.000155734	3.80762	AB016591,AC127002,AC144556,AF072872,AF201468,AF359380,AJ237946,AK295995,AK299496,AL513550,AP003096,AY289212,BC002506,BC002964,BC039133,BC042558,BC062339,BC083496,BC110577,BC144509,BX640605,BX641073,CR457082,DQ924532,M58028,NM_000088,NM_000314,NM_000422,NM_000709,NM_000789,NM_001001550,NM_001006617,NM_001014437,NM_001029875,NM_001040458,NM_001046,NM_001080395,NM_001099402,NM_001127510,NM_001128159…
HPA	appendix; glandular cells[â‰¥Low]	HPA:0030051	0.000162777	3.78841	AB016591,AC127002,AC144556,AF072872,AF201468,AF359380,AJ237946,AK299496,AK300588,AL513550,AL832603,AP003096,AY289212,BC002506,BC016665,BC042558,BC062339,BC083496,BC093631,BC110577,BC144509,BX640605,BX641073,CR457082,DQ924532,M58028,NM_000088,NM_000314,NM_000381,NM_000709,NM_001001550,NM_001014437,NM_001025579,NM_001029875,NM_001040458,NM_001046,NM_001080395,NM_001096,NM_001099402,NM_001127510,NM_…
HPA	endometrium 2	HPA:0170000	0.000165485	3.78124	AB016591,AC127002,AC144556,AF072872,AF201468,AF359380,AJ237946,AK295995,AK300588,AL513550,AL832603,AP003096,AY289212,BC002506,BC002964,BC016665,BC039133,BC042558,BC062339,BC083496,BC110577,BC113616,BC144509,BX640605,BX641073,CR457082,DQ924532,M58028,NM_000088,NM_000314,NM_000381,NM_000709,NM_000789,NM_001001550,NM_001006617,NM_001014437,NM_001025579,NM_001029875,NM_001040458,NM_001046,NM_001096,N…
HPA	cerebral cortex; neuronal cells[â‰¥Low]	HPA:0100131	0.000174089	3.75923	AB016591,AC144556,AF072872,AF201468,AF359380,AJ237946,AK295995,AK300588,AL513550,AL832603,AP003096,AY289212,BC002506,BC002964,BC016665,BC042558,BC062339,BC063850,BC083496,BC093631,BC110577,BC113616,BC144509,BX640605,BX641073,DQ924532,M58028,NM_000088,NM_000314,NM_000709,NM_001001550,NM_001006617,NM_001014437,NM_001025579,NM_001029875,NM_001040458,NM_001046,NM_001080395,NM_001096,NM_001099402,NM_0…
HPA	bronchus	HPA:0060000	0.000176918	3.75223	AB016591,AC127002,AF072872,AF201468,AF359380,AJ237946,AK295995,AK299496,AL513550,AL832603,AP003096,AY289212,BC002506,BC002964,BC016665,BC039133,BC042558,BC062339,BC065269,BC093631,BC110577,BC113616,BC144509,BX640605,BX641073,DQ924532,M58028,NM_000088,NM_000314,NM_000381,NM_000422,NM_000635,NM_000642,NM_000709,NM_001001550,NM_001006617,NM_001014437,NM_001025579,NM_001029875,NM_001040458,NM_001046,…
HPA	cerebral cortex; glial cells[â‰¥Low]	HPA:0100121	0.000222959	3.65177	AB016591,AC127002,AF072872,AF201468,AF359380,AJ237946,AK295995,AL513550,AP003096,AY289212,BC002506,BC002964,BC016665,BC042558,BC062339,BC083496,BC144509,BX640605,BX641073,DQ924532,M58028,NM_000088,NM_000381,NM_000709,NM_001001550,NM_001006617,NM_001014437,NM_001040458,NM_001046,NM_001080395,NM_001096,NM_001099402,NM_001128159,NM_001130081,NM_001166286,NM_001193414,NM_001193416,NM_001198868,NM_001…
HPA	cerebellum; cells in molecular layer[â‰¥Low]	HPA:0090191	0.000282726	3.54863	AB016591,AC144556,AF072872,AJ237946,AK300588,AL513550,AL832603,AP003096,AY289212,BC002506,BC042558,BC062339,BC083496,BC113616,BC144509,BX640605,BX641073,CR457082,D37933,DQ924532,M58028,NM_000088,NM_000381,NM_000709,NM_001001550,NM_001014437,NM_001025579,NM_001029875,NM_001040458,NM_001080395,NM_001096,NM_001099402,NM_001128159,NM_001142498,NM_001166286,NM_001193414,NM_001193416,NM_001198868,NM_00…
HPA	cerebral cortex; neuronal cells[â‰¥Medium]	HPA:0100132	0.000367035	3.43529	AB016591,AC144556,AF201468,AJ237946,AK295995,AK300588,AL513550,AL832603,AP003096,AY289212,BC002964,BC042558,BC062339,BC063850,BC083496,BC113616,BX640605,BX641073,M58028,NM_000088,NM_000314,NM_000709,NM_001001550,NM_001006617,NM_001014437,NM_001029875,NM_001040458,NM_001080395,NM_001099402,NM_001128159,NM_001135556,NM_001144965,NM_001166286,NM_001172766,NM_001193416,NM_001198868,NM_001199620,NM_00…
HPA	cerebral cortex; neuropil[â‰¥Low]	HPA:0100211	0.000470525	3.32742	AC127002,AC144556,AF016535,AF072872,AF201468,AF359380,AJ237946,AK295995,AK300588,AL513550,AP003096,AY289212,BC002506,BC002964,BC014445,BC042558,BC062339,BC063850,BC083496,BC093631,BC110577,BC144509,BX641073,CR457082,D37933,M58028,NM_000709,NM_001001550,NM_001006617,NM_001014437,NM_001025579,NM_001029875,NM_001040458,NM_001046,NM_001080395,NM_001127510,NM_001128159,NM_001130081,NM_001130969,NM_001…
HPA	tonsil; squamous epithelial cells[â‰¥Low]	HPA:0600221	0.000471431	3.32658	AB016591,AC127002,AC144556,AF072872,AF201468,AF359380,AJ237946,AK299496,AK300588,AL513550,AL832603,AP003096,AY289212,BC002506,BC016665,BC042558,BC065269,BC083496,BC113616,BC144509,BX640605,BX641073,CR457082,DQ924532,M58028,NM_000088,NM_000314,NM_000422,NM_000709,NM_001001550,NM_001006617,NM_001025579,NM_001029875,NM_001040458,NM_001046,NM_001080395,NM_001096,NM_001099402,NM_001127510,NM_001128159…
HPA	pancreas; exocrine glandular cells[â‰¥Low]	HPA:0350471	0.00048501	3.31425	AB016591,AC127002,AC144556,AF072872,AF201468,AF359380,AJ237946,AK299496,AK300588,AL513550,AL832603,AP003096,AY289212,BC002506,BC002964,BC016665,BC042558,BC062339,BC083496,BC110577,BC144509,BX640605,BX641073,CR457082,DQ924532,M58028,NM_000088,NM_000314,NM_000422,NM_000709,NM_001001550,NM_001014437,NM_001029875,NM_001040458,NM_001046,NM_001080395,NM_001099402,NM_001127510,NM_001128159,NM_001130081,…
HPA	nasopharynx	HPA:0320000	0.000507942	3.29419	AB016591,AC127002,AC144556,AF072872,AF201468,AF359380,AJ237946,AK299496,AK300588,AL513550,AL832603,AP003096,AY289212,BC002506,BC016665,BC039133,BC042558,BC083496,BC110577,BC113616,BC144509,BX640605,BX641073,CR457082,DQ924532,M58028,NM_000088,NM_000314,NM_000381,NM_000422,NM_000635,NM_000642,NM_000709,NM_001001550,NM_001006617,NM_001014437,NM_001025579,NM_001040458,NM_001046,NM_001080395,NM_001096…
HPA	esophagus	HPA:0190000	0.000709634	3.14897	AB016591,AC127002,AC144556,AF072872,AF201468,AF359380,AJ237946,AK300588,AL513550,AL832603,AP003096,AY289212,BC002506,BC016665,BC042558,BC083496,BC110577,BC144509,BX640605,BX641073,CR457082,DQ924532,M58028,NM_000088,NM_000314,NM_000422,NM_000642,NM_000709,NM_001001550,NM_001006617,NM_001014437,NM_001025579,NM_001029875,NM_001034,NM_001040458,NM_001046,NM_001080395,NM_001099402,NM_001127510,NM_0011…
HPA	esophagus; squamous epithelial cells[â‰¥Low]	HPA:0190221	0.000709634	3.14897	AB016591,AC127002,AC144556,AF072872,AF201468,AF359380,AJ237946,AK300588,AL513550,AL832603,AP003096,AY289212,BC002506,BC016665,BC042558,BC083496,BC110577,BC144509,BX640605,BX641073,CR457082,DQ924532,M58028,NM_000088,NM_000314,NM_000422,NM_000642,NM_000709,NM_001001550,NM_001006617,NM_001014437,NM_001025579,NM_001029875,NM_001034,NM_001040458,NM_001046,NM_001080395,NM_001099402,NM_001127510,NM_0011…
HPA	kidney; cells in tubules[â‰¥Low]	HPA:0270361	0.000910487	3.04073	AB016591,AC127002,AC144556,AF016535,AF072872,AF201468,AF359380,AJ237946,AK299496,AK300588,AL513550,AL832603,AP003096,AY289212,BC002506,BC014445,BC039133,BC042558,BC062339,BC065269,BC083496,BC110577,BC113616,BC144509,BX640605,BX641073,CR457082,DQ924532,M58028,NM_000088,NM_000314,NM_000381,NM_000709,NM_001001550,NM_001006617,NM_001014437,NM_001025579,NM_001029875,NM_001040458,NM_001046,NM_001080395…
HPA	small intestine; glandular cells[â‰¥Medium]	HPA:0480052	0.00105045	2.97862	AB016591,AC127002,AC144556,AF072872,AF201468,AF359380,AJ237946,AK299496,AK300588,AL513550,AP003096,AY289212,BC002506,BC002964,BC042558,BC062339,BC083496,BC110577,BC144509,BX640605,BX641073,CR457082,DQ924532,M58028,NM_000314,NM_000709,NM_001001550,NM_001014437,NM_001025579,NM_001029875,NM_001040458,NM_001046,NM_001080395,NM_001096,NM_001127510,NM_001128159,NM_001130081,NM_001144965,NM_001145145,NM…
HPA	lung	HPA:0300000	0.00116176	2.93488	AB016591,AC127002,AC144556,AF072872,AF201468,AF359380,AJ237946,AK299496,AK300588,AL513550,AL832603,AP003096,AY289212,BC002506,BC002964,BC014445,BC016665,BC042558,BC062339,BC083496,BC110577,BC113616,BC144509,BX641073,CR457082,DQ924532,M58028,NM_000088,NM_000314,NM_000709,NM_000789,NM_001001550,NM_001006617,NM_001014437,NM_001029875,NM_001040458,NM_001046,NM_001080395,NM_001096,NM_001099402,NM_0011…
HPA	caudate	HPA:0080000	0.00124319	2.90546	AB016591,AC144556,AF016535,AF072872,AF201468,AF359380,AJ237946,AK295995,AK300588,AL513550,AP003096,AY289212,BC002506,BC002964,BC042558,BC062339,BC083496,BC093631,BC113616,BC144509,BX640605,BX641073,D37933,DQ924532,NM_000088,NM_000314,NM_000381,NM_000709,NM_001001550,NM_001006617,NM_001014437,NM_001025579,NM_001029875,NM_001040458,NM_001046,NM_001080395,NM_001096,NM_001099402,NM_001128159,NM_00113…
HPA	cerebellum; Purkinje cells[â‰¥Medium]	HPA:0090162	0.00145939	2.83583	AB016591,AC144556,AF072872,AK300588,AL513550,AP003096,AY289212,BC002506,BC002964,BC042558,BC062339,BC083496,BC113616,BC144509,BX640605,BX641073,CR457082,M58028,NM_000709,NM_001001550,NM_001014437,NM_001025579,NM_001029875,NM_001040458,NM_001096,NM_001128159,NM_001166286,NM_001193414,NM_001193416,NM_001198868,NM_001199620,NM_001256,NM_001258392,NM_001265611,NM_001278504,NM_001282750,NM_001283,NM_0…
HPA	ovary	HPA:0340000	0.00147908	2.83001	AB016591,AC127002,AC144556,AF016535,AF072872,AJ237946,AK295995,AK300588,AL832603,AP003096,AY289212,BC002506,BC002964,BC014445,BC016665,BC062339,BC083496,BC101677,BC113616,BX640605,BX641073,CR457082,DQ924532,M58028,NM_000088,NM_000314,NM_000709,NM_001001550,NM_001006617,NM_001014437,NM_001040458,NM_001099402,NM_001142498,NM_001144965,NM_001166286,NM_001172766,NM_001193414,NM_001193416,NM_001198868…
HPA	endometrium 1; glandular cells[â‰¥Low]	HPA:0160051	0.00165525	2.78114	AB016591,AC144556,AF072872,AF201468,AF359380,AJ237946,AK295995,AL513550,AL832603,AP003096,AY289212,BC002506,BC002964,BC039133,BC042558,BC062339,BC083496,BC110577,BC144509,BX641073,M58028,NM_000088,NM_000314,NM_000381,NM_000709,NM_000789,NM_001001550,NM_001006617,NM_001014437,NM_001029875,NM_001040458,NM_001046,NM_001096,NM_001099402,NM_001127510,NM_001128159,NM_001130081,NM_001142498,NM_001144965…
HPA	placenta; trophoblastic cells[â‰¥Low]	HPA:0380521	0.00242798	2.61475	AB016591,AC127002,AC144556,AF072872,AF201468,AJ237946,AK300588,AL513550,AL832603,AP003096,AY289212,BC002506,BC002964,BC014445,BC016665,BC042558,BC062339,BC083496,BC110577,BC113616,BC144509,BX640605,BX641073,CR457082,M58028,NM_000088,NM_000381,NM_000642,NM_000709,NM_001001550,NM_001006617,NM_001014437,NM_001025579,NM_001029875,NM_001040458,NM_001046,NM_001080395,NM_001096,NM_001099402,NM_001128159…
HPA	bronchus; respiratory epithelial cells[â‰¥Low]	HPA:0060101	0.0028772	2.54103	AB016591,AC127002,AF072872,AF201468,AF359380,AJ237946,AK295995,AK299496,AL513550,AL832603,AP003096,AY289212,BC002506,BC002964,BC016665,BC039133,BC042558,BC062339,BC065269,BC110577,BC113616,BC144509,BX640605,BX641073,DQ924532,M58028,NM_000088,NM_000314,NM_000381,NM_000422,NM_000642,NM_000709,NM_001001550,NM_001006617,NM_001014437,NM_001025579,NM_001040458,NM_001046,NM_001099402,NM_001127510,NM_001…
HPA	oral mucosa; squamous epithelial cells[â‰¥Low]	HPA:0330221	0.00314111	2.50292	AB016591,AC127002,AC144556,AF072872,AF201468,AF359380,AJ237946,AK295995,AK300588,AL513550,AL832603,AP003096,BC002506,BC016665,BC042558,BC062339,BC083496,BC110577,BX640605,BX641073,CR457082,DQ924532,M58028,NM_000088,NM_000314,NM_000422,NM_000709,NM_001001550,NM_001006617,NM_001014437,NM_001025579,NM_001029875,NM_001040458,NM_001046,NM_001099402,NM_001127510,NM_001128159,NM_001130081,NM_001145145,N…
HPA	oral mucosa	HPA:0330000	0.00314111	2.50292	AB016591,AC127002,AC144556,AF072872,AF201468,AF359380,AJ237946,AK295995,AK300588,AL513550,AL832603,AP003096,BC002506,BC016665,BC042558,BC062339,BC083496,BC110577,BX640605,BX641073,CR457082,DQ924532,M58028,NM_000088,NM_000314,NM_000422,NM_000709,NM_001001550,NM_001006617,NM_001014437,NM_001025579,NM_001029875,NM_001040458,NM_001046,NM_001099402,NM_001127510,NM_001128159,NM_001130081,NM_001145145,N…
HPA	nasopharynx; respiratory epithelial cells[â‰¥Low]	HPA:0320101	0.0033856	2.47036	AB016591,AC127002,AC144556,AF072872,AF201468,AF359380,AJ237946,AK299496,AK300588,AL513550,AL832603,AP003096,AY289212,BC002506,BC016665,BC039133,BC042558,BC083496,BC110577,BC113616,BC144509,BX640605,BX641073,CR457082,DQ924532,M58028,NM_000088,NM_000314,NM_000381,NM_000422,NM_000642,NM_000709,NM_001001550,NM_001006617,NM_001014437,NM_001025579,NM_001040458,NM_001046,NM_001080395,NM_001099402,NM_001…
HPA	placenta; decidual cells[â‰¥Low]	HPA:0380511	0.00381839	2.41812	AB016591,AF201468,AJ237946,AK295995,AK299496,AK300588,AL513550,AP003096,AY289212,BC002506,BC014445,BC016665,BC062339,BC083496,BC113616,BC144509,BX641073,CR457082,M58028,NM_000088,NM_000381,NM_000709,NM_001001550,NM_001006617,NM_001014437,NM_001025579,NM_001040458,NM_001046,NM_001096,NM_001099402,NM_001127510,NM_001128159,NM_001130081,NM_001142498,NM_001144965,NM_001145145,NM_001172766,NM_00119341…
HPA	bronchus; respiratory epithelial cells[â‰¥Medium]	HPA:0060102	0.00430776	2.36575	AB016591,AF072872,AF201468,AF359380,AJ237946,AK295995,AK299496,AL513550,AL832603,AP003096,AY289212,BC002506,BC002964,BC042558,BC062339,BC110577,BC113616,BC144509,BX640605,BX641073,DQ924532,M58028,NM_000088,NM_000314,NM_000422,NM_000709,NM_001001550,NM_001006617,NM_001014437,NM_001025579,NM_001040458,NM_001046,NM_001099402,NM_001127510,NM_001128159,NM_001144965,NM_001172766,NM_001193414,NM_0011988…
HPA	pancreas; pancreatic endocrine cells[â‰¥Low]	HPA:0351181	0.00465545	2.33204	AB016591,AC127002,AC144556,AF072872,AF201468,AF359380,AJ237946,AK300588,AL513550,AL832603,AP003096,AY289212,BC002506,BC016665,BC039133,BC042558,BC062339,BC083496,BC110577,BC144509,BX641073,CR457082,DQ924532,M58028,NM_000088,NM_000314,NM_000381,NM_000709,NM_001006617,NM_001014437,NM_001040458,NM_001080395,NM_001096,NM_001099402,NM_001128159,NM_001130081,NM_001142498,NM_001166286,NM_001172766,NM_00…
HPA	endometrium 1	HPA:0160000	0.00467187	2.33051	AB016591,AC144556,AF072872,AF201468,AF359380,AJ237946,AK295995,AL513550,AL832603,AP003096,AY289212,BC002506,BC002964,BC016665,BC039133,BC042558,BC062339,BC083496,BC110577,BC144509,BX641073,M58028,NM_000088,NM_000314,NM_000381,NM_000709,NM_000789,NM_001001550,NM_001006617,NM_001014437,NM_001029875,NM_001040458,NM_001046,NM_001096,NM_001099402,NM_001127510,NM_001128159,NM_001130081,NM_001142498,NM_…
HPA	heart muscle	HPA:0240000	0.00484863	2.31438	AB016591,AC127002,AC144556,AF072872,AF201468,AJ237946,AK300588,AL513550,AP003096,AY289212,BC002506,BC002964,BC014445,BC039133,BC042558,BC062339,BC083496,BC093631,BC110577,BC144509,BX641073,CR457082,DQ924532,M58028,NM_000088,NM_000257,NM_000314,NM_000381,NM_000709,NM_001001550,NM_001006617,NM_001025579,NM_001029875,NM_001040458,NM_001046,NM_001080395,NM_001096,NM_001099402,NM_001128159,NM_00113008…
HPA	heart muscle; cardiomyocytes[â‰¥Low]	HPA:0241101	0.00484863	2.31438	AB016591,AC127002,AC144556,AF072872,AF201468,AJ237946,AK300588,AL513550,AP003096,AY289212,BC002506,BC002964,BC014445,BC039133,BC042558,BC062339,BC083496,BC093631,BC110577,BC144509,BX641073,CR457082,DQ924532,M58028,NM_000088,NM_000257,NM_000314,NM_000381,NM_000709,NM_001001550,NM_001006617,NM_001025579,NM_001029875,NM_001040458,NM_001046,NM_001080395,NM_001096,NM_001099402,NM_001128159,NM_00113008…
HPA	hippocampus; glial cells[â‰¥Low]	HPA:0250121	0.00524758	2.28004	AB016591,AC127002,AF016535,AF072872,AF201468,AJ237946,AK295995,AL832603,AP003096,AY289212,BC002506,BC002964,BC042558,BC062339,BC083496,BC144509,BX641073,DQ924532,NM_000088,NM_000381,NM_000709,NM_001001550,NM_001006617,NM_001014437,NM_001040458,NM_001080395,NM_001099402,NM_001128159,NM_001142498,NM_001166286,NM_001193414,NM_001193416,NM_001198868,NM_001244950,NM_001256,NM_001258392,NM_001265611,NM…
HPA	adrenal gland; glandular cells[â‰¥Medium]	HPA:0020052	0.00836343	2.07762	AB016591,AC127002,AC144556,AF016535,AF072872,AF201468,AJ237946,AK300588,AL513550,AL832603,AP003096,AY289212,BC002506,BC002964,BC042558,BC062339,BC083496,BC110577,BC113616,BC144509,BX641073,CR457082,DQ924532,M58028,NM_000088,NM_000314,NM_000709,NM_001001550,NM_001006617,NM_001014437,NM_001029875,NM_001040458,NM_001046,NM_001080395,NM_001096,NM_001099402,NM_001127510,NM_001128159,NM_001130081,NM_00…
HPA	gallbladder; glandular cells[â‰¥Medium]	HPA:0220052	0.00873926	2.05853	AB016591,AC127002,AC144556,AF016535,AF072872,AF201468,AF359380,AJ237946,AK299496,AK300588,AL513550,AL832603,AP003096,AY289212,BC002506,BC039133,BC042558,BC062339,BC083496,BC110577,BC113616,BC144509,BX640605,BX641073,CR457082,DQ924532,M58028,NM_000088,NM_000314,NM_000709,NM_001001550,NM_001006617,NM_001014437,NM_001029875,NM_001040458,NM_001046,NM_001080395,NM_001127510,NM_001128159,NM_001130081,N…
HPA	skin 1	HPA:0460000	0.0115826	1.93619	AB016591,AC144556,AF072872,AF201468,AF359380,AJ237946,AK295995,AK300588,AL513550,AL832603,AP003096,AY289212,BC002506,BC016665,BC042558,BC062339,BC083496,BC101677,BC110577,BC113616,BC144509,BX640605,BX641073,CR457082,DQ924532,M58028,NM_000088,NM_000314,NM_000422,NM_000709,NM_001001550,NM_001006617,NM_001014437,NM_001025579,NM_001029875,NM_001040458,NM_001046,NM_001080395,NM_001099402,NM_001127510,…
HPA	cervix	HPA:0630000	0.0135932	1.86668	AB016591,AC127002,AC144556,AF072872,AF359380,AJ237946,AK295995,AK300588,AL513550,AL832603,AP003096,AY289212,BC002506,BC002964,BC016665,BC039133,BC042558,BC062339,BC083496,BC110577,BC113616,BC144509,BX640605,BX641073,CR457082,DQ924532,M58028,NM_000088,NM_000314,NM_000642,NM_000709,NM_001001550,NM_001006617,NM_001014437,NM_001025579,NM_001029875,NM_001040458,NM_001046,NM_001096,NM_001099402,NM_0011…
HPA	caudate; glial cells[â‰¥Low]	HPA:0080121	0.0139655	1.85494	AB016591,AC144556,AF016535,AF072872,AF201468,AJ237946,AK295995,AK300588,AP003096,AY289212,BC002506,BC002964,BC042558,BC062339,BC083496,BC113616,BX641073,NM_000088,NM_000381,NM_000709,NM_001001550,NM_001006617,NM_001014437,NM_001040458,NM_001080395,NM_001099402,NM_001128159,NM_001130969,NM_001142498,NM_001166286,NM_001193414,NM_001193416,NM_001198868,NM_001244950,NM_001256,NM_001261403,NM_00128275…
HPA	skeletal muscle; myocytes[â‰¥Low]	HPA:0440341	0.0150252	1.82318	AB016591,AC144556,AF072872,AF201468,AF359380,AJ237946,AK300588,AL513550,AL832603,AY289212,BC002506,BC002964,BC039133,BC042558,BC062339,BC083496,BC093631,BC110577,BC144509,BX641073,CR457082,DQ924532,M58028,NM_000257,NM_000314,NM_000381,NM_000642,NM_000709,NM_001001550,NM_001006617,NM_001025579,NM_001029875,NM_001040458,NM_001080395,NM_001099402,NM_001127510,NM_001128159,NM_001130081,NM_001135556,N…
HPA	skeletal muscle	HPA:0440000	0.0150252	1.82318	AB016591,AC144556,AF072872,AF201468,AF359380,AJ237946,AK300588,AL513550,AL832603,AY289212,BC002506,BC002964,BC039133,BC042558,BC062339,BC083496,BC093631,BC110577,BC144509,BX641073,CR457082,DQ924532,M58028,NM_000257,NM_000314,NM_000381,NM_000642,NM_000709,NM_001001550,NM_001006617,NM_001025579,NM_001029875,NM_001040458,NM_001080395,NM_001099402,NM_001127510,NM_001128159,NM_001130081,NM_001135556,N…
HPA	tonsil; germinal center cells[â‰¥Low]	HPA:0600431	0.0152793	1.8159	AB016591,AC127002,AC144556,AF072872,AF201468,AJ237946,AK295995,AL513550,AL832603,AP003096,AY289212,BC002506,BC014445,BC016665,BC042558,BC062339,BC065269,BC083496,BC144509,BX640605,BX641073,CR457082,DQ924532,M58028,NM_000088,NM_000314,NM_000709,NM_001001550,NM_001006617,NM_001014437,NM_001029875,NM_001040458,NM_001046,NM_001080395,NM_001096,NM_001099402,NM_001128159,NM_001142498,NM_001144965,NM_00…
HPA	cerebral cortex; neuropil[â‰¥Medium]	HPA:0100212	0.0157757	1.80201	AC127002,AC144556,AK295995,AL513550,AP003096,AY289212,BC002506,BC002964,BC042558,BC063850,BC144509,BX641073,D37933,NM_000709,NM_001001550,NM_001014437,NM_001025579,NM_001029875,NM_001127510,NM_001128159,NM_001135556,NM_001145145,NM_001166286,NM_001193414,NM_001198868,NM_001199620,NM_001257291,NM_001308176,NM_001316341,NM_001318734,NM_001346495,NM_001348068,NM_001348731,NM_001353990,NM_001364589,N…
HPA	cerebellum; cells in granular layer[â‰¥Low]	HPA:0090181	0.0158914	1.79884	AB016591,AC144556,AF072872,AJ237946,AK300588,AL513550,AP003096,AY289212,BC002506,BC002964,BC042558,BC062339,BC083496,BC110577,BC144509,BX641073,CR457082,D37933,DQ924532,M58028,NM_000088,NM_000709,NM_001001550,NM_001014437,NM_001025579,NM_001029875,NM_001040458,NM_001080395,NM_001096,NM_001099402,NM_001128159,NM_001130081,NM_001142498,NM_001166286,NM_001193414,NM_001193416,NM_001199620,NM_00124480…
HPA	stomach 1; glandular cells[â‰¥Medium]	HPA:0540052	0.0178514	1.74833	AB016591,AC127002,AC144556,AF072872,AF201468,AF359380,AJ237946,AK295995,AK299496,AK300588,AL513550,AP003096,AY289212,BC002506,BC039133,BC042558,BC062339,BC083496,BC110577,BC113616,BC144509,BX640605,BX641073,DQ924532,M58028,NM_000381,NM_000704,NM_000709,NM_001001550,NM_001006617,NM_001014437,NM_001029875,NM_001040458,NM_001046,NM_001096,NM_001099402,NM_001127510,NM_001128159,NM_001130081,NM_001144…
HPA	tonsil	HPA:0600000	0.0193748	1.71276	AB016591,AC127002,AC144556,AF072872,AF201468,AF359380,AJ237946,AK295995,AK299496,AK300588,AL513550,AL832603,AP003096,AY289212,BC002506,BC014445,BC016665,BC042558,BC062339,BC065269,BC083496,BC113616,BC144509,BX640605,BX641073,CR457082,DQ924532,M58028,NM_000088,NM_000314,NM_000381,NM_000422,NM_000709,NM_001001550,NM_001006617,NM_001014437,NM_001025579,NM_001029875,NM_001034,NM_001040458,NM_001046,N…
HPA	cervix; glandular cells[â‰¥Low]	HPA:0630051	0.0198165	1.70297	AB016591,AC127002,AF072872,AF359380,AJ237946,AK295995,AK300588,AL513550,AL832603,AP003096,AY289212,BC002506,BC002964,BC039133,BC042558,BC062339,BC083496,BC110577,BC113616,BC144509,BX640605,BX641073,DQ924532,M58028,NM_000314,NM_000709,NM_001014437,NM_001029875,NM_001040458,NM_001046,NM_001099402,NM_001127510,NM_001128159,NM_001130081,NM_001142498,NM_001144965,NM_001145145,NM_001166286,NM_001184970…
HPA	cerebellum; cells in molecular layer[â‰¥Medium]	HPA:0090192	0.0285004	1.54515	AB016591,AC144556,AF072872,AJ237946,AK300588,AL513550,AY289212,BC042558,BC062339,BC083496,BC113616,BX640605,BX641073,M58028,NM_000088,NM_001001550,NM_001014437,NM_001025579,NM_001040458,NM_001080395,NM_001096,NM_001099402,NM_001128159,NM_001166286,NM_001193416,NM_001198868,NM_001256,NM_001265611,NM_001300961,NM_001303103,NM_001316341,NM_001317857,NM_001320220,NM_001330700,NM_001346495,NM_00134806…
HPA	lung; macrophages[â‰¥Medium]	HPA:0300412	0.0302008	1.51998	AB016591,AC127002,AC144556,AF072872,AF201468,AF359380,AJ237946,AK299496,AK300588,AL513550,AL832603,AY289212,BC002506,BC002964,BC042558,BC062339,BC083496,BC110577,BC113616,BC144509,BX641073,NM_000709,NM_001001550,NM_001006617,NM_001014437,NM_001029875,NM_001040458,NM_001046,NM_001080395,NM_001127510,NM_001128159,NM_001145145,NM_001166286,NM_001172766,NM_001193414,NM_001193416,NM_001198868,NM_00124…
HPA	skin 2	HPA:0470000	0.0320064	1.49476	AB016591,AC127002,AC144556,AF072872,AF201468,AF359380,AJ237946,AK295995,AK300588,AL513550,AL832603,AP003096,AY289212,BC002506,BC016665,BC039133,BC042558,BC062339,BC101677,BC110577,BC113616,BC144509,BX640605,BX641073,CR457082,DQ924532,M58028,NM_000088,NM_000314,NM_000422,NM_000642,NM_000709,NM_001001550,NM_001006617,NM_001014437,NM_001025579,NM_001029875,NM_001040458,NM_001046,NM_001099402,NM_0011…
HPA	epididymis; glandular cells[â‰¥Medium]	HPA:0180052	0.0320821	1.49374	AB016591,AC127002,AC144556,AF072872,AF201468,AF359380,AJ237946,AK295995,AK300588,AL513550,AL832603,AP003096,AY289212,BC002506,BC002964,BC042558,BC062339,BC083496,BC110577,BC144509,BX640605,BX641073,DQ924532,M58028,NM_000088,NM_000314,NM_000422,NM_000709,NM_000789,NM_001001550,NM_001006617,NM_001014437,NM_001029875,NM_001040458,NM_001099402,NM_001127510,NM_001128159,NM_001145145,NM_001166286,NM_00…
HPA	stomach 2; glandular cells[â‰¥Medium]	HPA:0550052	0.0339957	1.46858	AB016591,AC127002,AC144556,AF072872,AF201468,AF359380,AJ237946,AK299496,AK300588,AL513550,AP003096,AY289212,BC002506,BC042558,BC062339,BC083496,BC110577,BC113616,BC144509,BX640605,BX641073,DQ924532,M58028,NM_000088,NM_000704,NM_000709,NM_001001550,NM_001006617,NM_001014437,NM_001029875,NM_001040458,NM_001046,NM_001096,NM_001099402,NM_001127510,NM_001128159,NM_001130081,NM_001144965,NM_001145145,N…
HPA	lymph node; germinal center cells[â‰¥Low]	HPA:0310431	0.0368002	1.43415	AB016591,AC127002,AC144556,AF072872,AF201468,AJ237946,AK295995,AK300588,AP003096,AY289212,BC002506,BC014445,BC016665,BC042558,BC062339,BC065269,BC083496,BC144509,BX640605,BX641073,CR457082,M58028,NM_000088,NM_000709,NM_001001550,NM_001014437,NM_001034,NM_001040458,NM_001128159,NM_001130081,NM_001142498,NM_001144965,NM_001145145,NM_001166286,NM_001184970,NM_001193414,NM_001193416,NM_001198868,NM_0…
HPA	tonsil; squamous epithelial cells[â‰¥Medium]	HPA:0600222	0.0382071	1.41786	AB016591,AC144556,AF072872,AF359380,AJ237946,AK300588,AL513550,AL832603,AP003096,AY289212,BC002506,BC016665,BC042558,BC083496,BC113616,BX640605,BX641073,CR457082,M58028,NM_000314,NM_000422,NM_000709,NM_001001550,NM_001006617,NM_001029875,NM_001040458,NM_001046,NM_001099402,NM_001127510,NM_001128159,NM_001142498,NM_001145145,NM_001184970,NM_001193414,NM_001193416,NM_001198868,NM_001199620,NM_00124…
HPA	lymph node	HPA:0310000	0.0389852	1.4091	AB016591,AC127002,AC144556,AF072872,AF201468,AJ237946,AK295995,AK300588,AL513550,AL832603,AP003096,AY289212,BC002506,BC014445,BC016665,BC042558,BC062339,BC065269,BC083496,BC110577,BC144509,BX640605,BX641073,CR457082,DQ924532,M58028,NM_000088,NM_000314,NM_000709,NM_001001550,NM_001006617,NM_001014437,NM_001029875,NM_001034,NM_001040458,NM_001046,NM_001080395,NM_001096,NM_001099402,NM_001128159,NM_…
HPA	appendix; lymphoid tissue[â‰¥Low]	HPA:0030071	0.0394731	1.4037	AB016591,AC127002,AC144556,AF072872,AF201468,AJ237946,AK295995,AK300588,AL513550,AP003096,AY289212,BC002506,BC014445,BC016665,BC042558,BC062339,BC065269,BC083496,BC144509,BX640605,BX641073,CR457082,DQ924532,M58028,NM_000088,NM_000381,NM_001001550,NM_001014437,NM_001040458,NM_001096,NM_001099402,NM_001128159,NM_001130081,NM_001144965,NM_001145145,NM_001166286,NM_001172766,NM_001184970,NM_001193414…
HPA	colon; glandular cells[â‰¥Medium]	HPA:0130052	0.0404929	1.39262	AB016591,AC127002,AC144556,AF072872,AF201468,AF359380,AJ237946,AK299496,AK300588,AL513550,AL832603,AP003096,AY289212,BC002506,BC042558,BC062339,BC083496,BC110577,BC144509,BX640605,BX641073,CR457082,DQ924532,M58028,NM_000314,NM_000381,NM_000709,NM_001001550,NM_001006617,NM_001014437,NM_001025579,NM_001029875,NM_001040458,NM_001046,NM_001080395,NM_001127510,NM_001128159,NM_001130081,NM_001144965,NM…
HPA	rectum; glandular cells[â‰¥Medium]	HPA:0400052	0.043228	1.36423	AB016591,AC127002,AC144556,AF072872,AF201468,AF359380,AJ237946,AK299496,AK300588,AL513550,AP003096,AY289212,BC002506,BC042558,BC062339,BC083496,BC110577,BC113616,BC144509,BX640605,BX641073,DQ924532,M58028,NM_000088,NM_000314,NM_000381,NM_000709,NM_001001550,NM_001014437,NM_001025579,NM_001029875,NM_001040458,NM_001046,NM_001099402,NM_001127510,NM_001128159,NM_001130081,NM_001144965,NM_001145145,N…
HPA	salivary gland	HPA:0420000	0.0441805	1.35477	AB016591,AC127002,AC144556,AF072872,AF359380,AJ237946,AL513550,AL832603,AP003096,AY289212,BC002506,BC039133,BC042558,BC062339,BC065269,BC083496,BC110577,BC144509,BX641073,CR457082,DQ924532,M58028,NM_000088,NM_000314,NM_000422,NM_000709,NM_001001550,NM_001006617,NM_001014437,NM_001025579,NM_001029875,NM_001040458,NM_001046,NM_001099402,NM_001127510,NM_001128159,NM_001130081,NM_001130969,NM_0011451…
HPA	salivary gland; glandular cells[â‰¥Low]	HPA:0420051	0.0441805	1.35477	AB016591,AC127002,AC144556,AF072872,AF359380,AJ237946,AL513550,AL832603,AP003096,AY289212,BC002506,BC039133,BC042558,BC062339,BC065269,BC083496,BC110577,BC144509,BX641073,CR457082,DQ924532,M58028,NM_000088,NM_000314,NM_000422,NM_000709,NM_001001550,NM_001006617,NM_001014437,NM_001025579,NM_001029875,NM_001040458,NM_001046,NM_001099402,NM_001127510,NM_001128159,NM_001130081,NM_001130969,NM_0011451…
CORUM	CCT complex (chaperonin containing TCP1 complex)	CORUM:126	0.03061	1.51414	NM_005998,NM_006430,NM_006585,NM_030752
CORUM	Profilin 2 complex	CORUM:2300	0.03061	1.51414	BC002964,BC063850,NM_004850,NM_205842
HP	Abnormal muscle tone	HP:0003808	6.74066e-05	4.1713	AC010789,AK313129,AL137644,AL513550,AY289212,BC063850,D37933,DQ924532,M58028,NM_000088,NM_000257,NM_000314,NM_000709,NM_000720,NM_001008701,NM_001014437,NM_001024228,NM_001042492,NM_001046,NM_001099401,NM_001127510,NM_001128159,NM_001144769,NM_001144965,NM_001193414,NM_001193416,NM_001198868,NM_001242597,NM_001244808,NM_001257291,NM_001258392,NM_001278055,NM_001278504,NM_001282353,NM_001282427,NM…
HP	Abnormality of the musculature	HP:0003011	9.22987e-05	4.0348	AC004080,AC010789,AK313129,AL137644,AL513550,AY289212,BC039133,BC063850,BC101677,BC113616,BC132735,D37933,DQ924532,M58028,NM_000088,NM_000257,NM_000314,NM_000381,NM_000642,NM_000709,NM_000720,NM_001001550,NM_001008701,NM_001014437,NM_001024228,NM_001040458,NM_001042492,NM_001046,NM_001099401,NM_001127510,NM_001128159,NM_001130969,NM_001144769,NM_001144965,NM_001193414,NM_001193416,NM_001198868,NM…
HP	Abnormality of joint mobility	HP:0011729	0.000216188	3.66517	AC004080,AC010789,AK313129,AL137644,BC039133,BC113616,BC132735,D37933,DQ924532,M58028,NM_000088,NM_000257,NM_000314,NM_001008701,NM_001014437,NM_001024228,NM_001042492,NM_001127510,NM_001128159,NM_001130969,NM_001144769,NM_001144965,NM_001193416,NM_001244808,NM_001258392,NM_001282353,NM_001289164,NM_001291415,NM_001318734,NM_001348731,NM_001362770,NM_001362897,NM_001366474,NM_001377142,NM_001946,…
HP	Abnormal joint physiology	HP:0034430	0.000216188	3.66517	AC004080,AC010789,AK313129,AL137644,BC039133,BC113616,BC132735,D37933,DQ924532,M58028,NM_000088,NM_000257,NM_000314,NM_001008701,NM_001014437,NM_001024228,NM_001042492,NM_001127510,NM_001128159,NM_001130969,NM_001144769,NM_001144965,NM_001193416,NM_001244808,NM_001258392,NM_001282353,NM_001289164,NM_001291415,NM_001318734,NM_001348731,NM_001362770,NM_001362897,NM_001366474,NM_001377142,NM_001946,…
HP	Hypotonia	HP:0001252	0.000234133	3.63054	AC010789,AK313129,AL137644,AL513550,AY289212,BC063850,D37933,DQ924532,M58028,NM_000088,NM_000257,NM_000314,NM_000709,NM_001008701,NM_001014437,NM_001042492,NM_001046,NM_001099401,NM_001127510,NM_001128159,NM_001144769,NM_001144965,NM_001193414,NM_001193416,NM_001242597,NM_001244808,NM_001257291,NM_001258392,NM_001278504,NM_001282353,NM_001282427,NM_001283,NM_001291415,NM_001308176,NM_001316341,NM…
HP	Abnormal muscle physiology	HP:0011804	0.000234159	3.63049	AC010789,AK313129,AL137644,AL513550,AY289212,BC039133,BC063850,BC101677,D37933,DQ924532,M58028,NM_000088,NM_000257,NM_000314,NM_000642,NM_000709,NM_000720,NM_001008701,NM_001014437,NM_001024228,NM_001042492,NM_001046,NM_001099401,NM_001127510,NM_001128159,NM_001144769,NM_001144965,NM_001193414,NM_001193416,NM_001198868,NM_001242597,NM_001244808,NM_001257291,NM_001258392,NM_001278055,NM_001278504,…
HP	Abnormality of the musculoskeletal system	HP:0033127	0.00142821	2.84521	AC004080,AC010789,AK313129,AL137644,AL513550,AP002992,AY289212,BC002506,BC039133,BC063850,BC101677,BC113616,BC132735,D37933,DQ924532,M58028,NM_000088,NM_000257,NM_000314,NM_000381,NM_000422,NM_000642,NM_000709,NM_000720,NM_000789,NM_001001550,NM_001008701,NM_001014437,NM_001024228,NM_001040458,NM_001042492,NM_001046,NM_001099401,NM_001099402,NM_001127510,NM_001128159,NM_001130081,NM_001130969,NM_…
HP	Abnormal upper lip morphology	HP:0000177	0.00186728	2.72879	AC010789,AK313129,BC113616,BC132735,DQ924532,NM_000314,NM_000381,NM_000642,NM_001042492,NM_001099402,NM_001127510,NM_001193416,NM_001242597,NM_001257291,NM_001278504,NM_001308176,NM_001316341,NM_001323289,NM_001347997,NM_001348731,NM_001362770,NM_001362897,NM_001374791,NM_001378617,NM_001379347,NM_001410745,NM_002018,NM_002840,NM_003107,NM_003392,NM_004421,NM_004922,NM_005618,NM_005916,NM_005933,…
HP	Abnormality of the philtrum	HP:0000288	0.00189065	2.72339	AC010789,AK313129,BC132735,DQ924532,NM_000314,NM_000381,NM_001042492,NM_001099402,NM_001127510,NM_001242597,NM_001257291,NM_001308176,NM_001316341,NM_001323289,NM_001347997,NM_001348731,NM_001362897,NM_001374791,NM_001410745,NM_002018,NM_002840,NM_003107,NM_003392,NM_004421,NM_004922,NM_005618,NM_005933,NM_006063,NM_006364,NM_006618,NM_006659,NM_007055,NM_012262,NM_020134,NM_022166,NM_022168,NM_0…
HP	Abnormality of the dentition	HP:0000164	0.00378403	2.42205	AC010789,AK313129,AL137644,BC063850,BC113616,BC132735,NM_000088,NM_000314,NM_000381,NM_000422,NM_001001550,NM_001014437,NM_001042492,NM_001046,NM_001127510,NM_001130969,NM_001258392,NM_001282353,NM_001291415,NM_001316341,NM_001348731,NM_001362897,NM_001377142,NM_001379347,NM_001394519,NM_001543,NM_001946,NM_002018,NM_002840,NM_003107,NM_003392,NM_004421,NM_004644,NM_004922,NM_005017,NM_005618,NM_…
HP	Joint hypermobility	HP:0001382	0.00688974	2.1618	AK313129,DQ924532,NM_000088,NM_000314,NM_001008701,NM_001024228,NM_001042492,NM_001144965,NM_001289164,NM_001291415,NM_001362770,NM_001362897,NM_003242,NM_004922,NM_005933,NM_006364,NM_007055,NM_014712,NM_019096,NM_020134,NM_022166,NM_025132,NM_025185,NM_052854,NM_207038,X02373,X63745,Y08725
HP	Thin vermilion border	HP:0000233	0.00776483	2.10987	AK313129,DQ924532,NM_000381,NM_000642,NM_001001550,NM_001042492,NM_001242597,NM_001257291,NM_001278504,NM_001308176,NM_001316341,NM_001362770,NM_001362897,NM_001374791,NM_003107,NM_003392,NM_004421,NM_005916,NM_005933,NM_006364,NM_006618,NM_006659,NM_007055,NM_012262,NM_022168,NM_025132,NM_025191,NM_178313,XM_047426117,Y08725
HP	Thin upper lip vermilion	HP:0000219	0.012332	1.90897	AK313129,NM_000381,NM_000642,NM_001242597,NM_001257291,NM_001278504,NM_001308176,NM_001316341,NM_001362770,NM_001362897,NM_001374791,NM_003107,NM_003392,NM_004421,NM_005916,NM_005933,NM_006364,NM_006659,NM_007055,NM_012262,NM_022168,NM_025132,NM_025191,NM_178313,XM_047426117
HP	Generalized hypotonia	HP:0001290	0.0166501	1.77858	AC010789,AL137644,AY289212,BC063850,DQ924532,M58028,NM_000088,NM_000257,NM_000314,NM_000709,NM_001014437,NM_001046,NM_001099401,NM_001127510,NM_001144769,NM_001193416,NM_001244808,NM_001257291,NM_001278504,NM_001291415,NM_001318324,NM_001323289,NM_001330077,NM_001347997,NM_001362770,NM_001362897,NM_001374791,NM_001377142,NM_001394519,NM_003106,NM_003107,NM_004341,NM_004644,NM_005618,NM_005933,NM_…
HP	Abnormal musculoskeletal physiology	HP:0011843	0.0176036	1.7544	AC004080,AC010789,AK313129,AL137644,BC039133,BC113616,BC132735,D37933,DQ924532,M58028,NM_000088,NM_000257,NM_000314,NM_000422,NM_001001550,NM_001008701,NM_001014437,NM_001024228,NM_001040458,NM_001042492,NM_001127510,NM_001128159,NM_001130969,NM_001144769,NM_001144965,NM_001193416,NM_001244808,NM_001258392,NM_001282353,NM_001289164,NM_001291415,NM_001318734,NM_001348731,NM_001362770,NM_001362897,…
HP	Intellectual disability	HP:0001249	0.019889	1.70139	AC010789,AK313129,AL137644,AL513550,AP002992,BC063850,BC113616,BC132735,DQ924532,NM_000257,NM_000314,NM_000381,NM_000642,NM_000709,NM_000720,NM_001008701,NM_001014437,NM_001042492,NM_001046,NM_001127510,NM_001128159,NM_001144965,NM_001193416,NM_001242597,NM_001244808,NM_001258392,NM_001278055,NM_001278504,NM_001282353,NM_001283,NM_001291415,NM_001308176,NM_001316341,NM_001323289,NM_001330077,NM_0…
HP	Abnormal oral morphology	HP:0031816	0.0218095	1.66135	AC010789,AK313129,AL137644,BC063850,BC101677,BC113616,BC132735,DQ924532,M58028,NM_000088,NM_000257,NM_000314,NM_000381,NM_000422,NM_000642,NM_001001550,NM_001014437,NM_001040458,NM_001042492,NM_001046,NM_001099402,NM_001127510,NM_001130969,NM_001144769,NM_001144965,NM_001172766,NM_001193416,NM_001242597,NM_001244808,NM_001257291,NM_001258392,NM_001278504,NM_001282353,NM_001289164,NM_001291415,NM_…
HP	Abnormal oral cavity morphology	HP:0000163	0.0218095	1.66135	AC010789,AK313129,AL137644,BC063850,BC101677,BC113616,BC132735,DQ924532,M58028,NM_000088,NM_000257,NM_000314,NM_000381,NM_000422,NM_000642,NM_001001550,NM_001014437,NM_001040458,NM_001042492,NM_001046,NM_001099402,NM_001127510,NM_001130969,NM_001144769,NM_001144965,NM_001172766,NM_001193416,NM_001242597,NM_001244808,NM_001257291,NM_001258392,NM_001278504,NM_001282353,NM_001289164,NM_001291415,NM_…
HP	Abnormality of upper lip vermillion	HP:0011339	0.0249685	1.60261	AC010789,AK313129,NM_000381,NM_000642,NM_001127510,NM_001242597,NM_001257291,NM_001278504,NM_001308176,NM_001316341,NM_001347997,NM_001362770,NM_001362897,NM_001374791,NM_002018,NM_003107,NM_003392,NM_004421,NM_005618,NM_005916,NM_005933,NM_006364,NM_006659,NM_007055,NM_012262,NM_014712,NM_022168,NM_025132,NM_025191,NM_178313,XM_047426117
HP	Abnormal lip morphology	HP:0000159	0.0253027	1.59683	AC010789,AK313129,AL137644,BC113616,BC132735,DQ924532,NM_000314,NM_000381,NM_000422,NM_000642,NM_001001550,NM_001042492,NM_001099402,NM_001127510,NM_001193416,NM_001242597,NM_001244808,NM_001257291,NM_001278504,NM_001291415,NM_001308176,NM_001316341,NM_001323289,NM_001347997,NM_001348731,NM_001362770,NM_001362897,NM_001374791,NM_001378617,NM_001379347,NM_001410745,NM_002018,NM_002840,NM_003107,NM…
HP	Neurodevelopmental abnormality	HP:0012759	0.0263631	1.579	AC010789,AK313129,AL137644,AL513550,AP002992,AY289212,BC063850,BC113616,BC132735,D37933,DQ924532,NM_000088,NM_000257,NM_000314,NM_000381,NM_000642,NM_000709,NM_000720,NM_001001550,NM_001008701,NM_001014437,NM_001024228,NM_001040458,NM_001042492,NM_001046,NM_001099402,NM_001127510,NM_001128159,NM_001144769,NM_001144965,NM_001172766,NM_001193414,NM_001193416,NM_001242597,NM_001244808,NM_001257291,N…
HP	Abnormality of higher mental function	HP:0011446	0.0344876	1.46234	AC010789,AK313129,AL137644,AL513550,AP002992,AY289212,BC002506,BC063850,BC113616,BC132735,D37933,DQ924532,M58028,NM_000088,NM_000257,NM_000314,NM_000381,NM_000642,NM_000709,NM_000720,NM_001001550,NM_001008701,NM_001014437,NM_001024228,NM_001040458,NM_001042492,NM_001046,NM_001127510,NM_001128159,NM_001144965,NM_001172766,NM_001193414,NM_001193416,NM_001198868,NM_001242597,NM_001244808,NM_00125729…
HP	Capillary hemangioma	HP:0005306	0.0416384	1.38051	BC113616,NM_000314,NM_001362897,NM_003392,NM_004421,NM_006364,NM_012262,NM_053056
HP	Abnormal nervous system physiology	HP:0012638	0.0431136	1.36539	AC010789,AK313129,AL137644,AL513550,AP002992,AY289212,BC002506,BC039133,BC063850,BC101677,BC113616,BC132735,D37933,DQ924532,M58028,NM_000088,NM_000257,NM_000314,NM_000381,NM_000642,NM_000709,NM_000720,NM_001001550,NM_001008701,NM_001014437,NM_001024228,NM_001040458,NM_001042492,NM_001046,NM_001099401,NM_001099402,NM_001127510,NM_001128159,NM_001130969,NM_001144769,NM_001144965,NM_001172766,NM_001…
HP	Abnormal skeletal morphology	HP:0011842	0.0446733	1.34995	AC004080,AC010789,AK313129,AL137644,AL513550,AP002992,AY289212,BC002506,BC039133,BC063850,BC101677,BC113616,BC132735,D37933,DQ924532,M58028,NM_000088,NM_000257,NM_000314,NM_000381,NM_000422,NM_000642,NM_000789,NM_001001550,NM_001008701,NM_001014437,NM_001024228,NM_001040458,NM_001042492,NM_001046,NM_001099402,NM_001127510,NM_001128159,NM_001130969,NM_001144769,NM_001144965,NM_001193416,NM_0011988…
HP	Hypertelorism	HP:0000316	0.049756	1.30315	AC010789,AL137644,AY289212,BC101677,BC113616,BC132735,DQ924532,NM_000088,NM_000314,NM_000381,NM_001014437,NM_001042492,NM_001099402,NM_001127510,NM_001130969,NM_001193416,NM_001242597,NM_001244808,NM_001308176,NM_001316341,NM_001362770,NM_001378617,NM_001379347,NM_001410745,NM_001946,NM_002018,NM_003242,NM_003392,NM_004421,NM_004922,NM_005933,NM_005993,NM_006063,NM_006364,NM_007055,NM_012262,NM_0…

## Sheet: 2) 48h sig Sm v non-sig Pc
Source Database	Annotation Term Name	Annotation Term ID	Adjusted P-value	-log10(Adjusted P-value)	Human Gene Intersecting Annotation Term (GenBank ID)
GO:MF	protein binding	GO:0005515	3.2417e-21	20.4892	AB016591,AC010789,AC104411,AC127002,AC144556,AF016535,AF072872,AF201468,AF359380,AJ012375,AJ237946,AK002021,AK025372,AK295995,AK299496,AK300588,AK312314,AK313129,AK315727,AL391497,AL513550,AP002992,AP003096,AY289212,AY669488,BC002506,BC002964,BC014445,BC016665,BC039133,BC042558,BC063850,BC065269,BC083496,BC093631,BC101677,BC110577,BC113616,BC132735,BC144509,BX640605,BX641073,CR457082,D26350,D3793…
GO:MF	catalytic activity, acting on a protein	GO:0140096	7.49503e-10	9.12523	AB016591,AF201468,AK002021,AK299496,AK315727,AL513550,AP002992,AY669488,BC039133,BC042558,BC132735,M58028,NM_000314,NM_000789,NM_001040458,NM_001080395,NM_001099402,NM_001142498,NM_001144965,NM_001198868,NM_001282427,NM_001289164,NM_001291415,NM_001304808,NM_001321082,NM_001323289,NM_001346495,NM_001347968,NM_001362770,NM_001364589,NM_001366474,NM_001375601,NM_001384506,NM_001410745,NM_001536,NM_…
GO:MF	cytoskeletal protein binding	GO:0008092	1.10468e-08	7.95676	AY289212,BC002964,BC063850,BC093631,BC101677,NM_000257,NM_000381,NM_000720,NM_000789,NM_001025579,NM_001127510,NM_001135556,NM_001144769,NM_001184970,NM_001193416,NM_001308342,NM_001318734,NM_001348068,NM_001364716,NM_001368068,NM_001376537,NM_001384453,NM_001384506,NM_001384704,NM_001384831,NM_001386187,NM_002018,NM_002356,NM_003372,NM_004850,NM_005030,NM_005400,NM_005993,NM_006612,NM_006659,NM_…
GO:MF	enzyme binding	GO:0019899	1.18582e-08	7.92598	AB016591,AC127002,AF016535,AF201468,AK299496,AK300588,AP003096,AY289212,BC002506,BC063850,BC113616,BC144509,BX640605,D37933,NM_000088,NM_000314,NM_000381,NM_000789,NM_001006617,NM_001046,NM_001099402,NM_001127510,NM_001142498,NM_001256,NM_001308176,NM_001323289,NM_001330700,NM_001348068,NM_001364589,NM_001368068,NM_001374791,NM_001377299,NM_001377446,NM_001378026,NM_001386187,NM_001536,NM_001677,…
GO:MF	catalytic activity	GO:0003824	1.56069e-07	6.80668	AB016591,AF016535,AF201468,AJ237946,AK002021,AK025372,AK299496,AK313129,AK315727,AL513550,AL832603,AP002992,AY669488,BC002964,BC014445,BC039133,BC042558,BC062339,BC063850,BC078661,BC093631,BC132735,BX641073,CR457082,M58028,NM_000314,NM_000381,NM_000642,NM_000709,NM_000789,NM_001006617,NM_001024228,NM_001034,NM_001040458,NM_001080395,NM_001096,NM_001099402,NM_001130081,NM_001142498,NM_001144965,NM…
GO:MF	ion binding	GO:0043167	1.01013e-06	5.99562	AB016591,AC144556,AF016535,AJ237946,AK002021,AK299496,AK312314,AK313129,AL513550,AP002992,AY669488,BC002964,BC014445,BC062339,BC063850,BC078661,BC093631,BC101677,BC110577,BC113616,BC132735,BX641073,CR457082,D26350,M58028,NM_000088,NM_000257,NM_000381,NM_000709,NM_000720,NM_000789,NM_001006617,NM_001024228,NM_001034,NM_001040458,NM_001042492,NM_001080395,NM_001096,NM_001099401,NM_001142498,NM_0011…
GO:MF	binding	GO:0005488	1.94989e-06	5.70999	AB016591,AC004080,AC010789,AC104411,AC127002,AC144556,AF016535,AF072872,AF201468,AF359380,AJ012375,AJ237946,AK002021,AK025372,AK295995,AK299496,AK300588,AK312314,AK313129,AK315727,AL391497,AL513550,AP002992,AP003096,AY289212,AY669488,BC002506,BC002964,BC014445,BC016665,BC039133,BC042558,BC062339,BC063850,BC065269,BC078661,BC083496,BC093631,BC101677,BC110577,BC113616,BC132735,BC144509,BX640605,BX6…
GO:MF	histone modifying activity	GO:0140993	7.62342e-06	5.11785	AB016591,AP002992,NM_001142498,NM_001291415,NM_001304808,NM_001321082,NM_001366474,NM_001536,NM_003884,NM_004973,NM_005933,NM_006284,NM_006618,NM_014712,NM_018433,NM_030647,NM_032482,NM_198274
GO:MF	kinase binding	GO:0019900	2.77824e-05	4.55623	BC002506,BC063850,BC144509,BX640605,D37933,NM_000789,NM_001006617,NM_001046,NM_001099402,NM_001127510,NM_001142498,NM_001308176,NM_001330700,NM_001348068,NM_001364589,NM_001368068,NM_001374791,NM_001378026,NM_001386187,NM_001536,NM_001677,NM_002300,NM_002356,NM_002605,NM_002849,NM_003242,NM_003884,NM_004421,NM_005030,NM_005526,NM_005921,NM_005923,NM_006098,NM_018998,NM_053056,NM_130787,NM_133379,…
GO:MF	tubulin binding	GO:0015631	2.86193e-05	4.54334	AY289212,BC063850,BC093631,NM_000381,NM_001025579,NM_001127510,NM_001135556,NM_001144769,NM_001193416,NM_001376537,NM_001384506,NM_001384831,NM_003372,NM_005030,NM_005993,NM_006612,NM_006659,NM_007029,NM_014640,NM_015112,NM_015140,NM_020134,NM_145735,NM_153047,X90840,XM_017019607
GO:MF	protein kinase binding	GO:0019901	3.99981e-05	4.39796	BC002506,BC063850,BC144509,BX640605,D37933,NM_000789,NM_001006617,NM_001046,NM_001099402,NM_001127510,NM_001142498,NM_001308176,NM_001330700,NM_001348068,NM_001364589,NM_001368068,NM_001374791,NM_001378026,NM_001386187,NM_001536,NM_001677,NM_002356,NM_002849,NM_003242,NM_003884,NM_004421,NM_005030,NM_005526,NM_005921,NM_005923,NM_006098,NM_018998,NM_053056,NM_130787,NM_133379,NM_145735,XM_0170073…
GO:MF	cation binding	GO:0043169	7.94414e-05	4.09995	AB016591,AC144556,AK002021,AK299496,AK312314,AK313129,AL513550,AP002992,AY669488,BC014445,BC062339,BC078661,BC110577,BC113616,BC132735,BX641073,CR457082,D26350,NM_000088,NM_000381,NM_000709,NM_000720,NM_000789,NM_001024228,NM_001034,NM_001040458,NM_001042492,NM_001096,NM_001099401,NM_001142498,NM_001144769,NM_001145145,NM_001172766,NM_001173523,NM_001193414,NM_001198868,NM_001244808,NM_001244950,…
GO:MF	metal ion binding	GO:0046872	0.00024091	3.61815	AB016591,AC144556,AK002021,AK299496,AK312314,AK313129,AL513550,AP002992,AY669488,BC014445,BC062339,BC078661,BC110577,BC113616,BC132735,BX641073,CR457082,D26350,NM_000088,NM_000381,NM_000709,NM_000720,NM_000789,NM_001024228,NM_001034,NM_001040458,NM_001096,NM_001099401,NM_001142498,NM_001144769,NM_001145145,NM_001172766,NM_001173523,NM_001193414,NM_001198868,NM_001244808,NM_001244950,NM_001278504,…
GO:MF	histone methyltransferase activity	GO:0042054	0.00072881	3.13739	AP002992,NM_001321082,NM_001366474,NM_001536,NM_004973,NM_005933,NM_014712,NM_032482,NM_198274
GO:MF	transferase activity	GO:0016740	0.00102028	2.99128	AK002021,AK299496,AK313129,AK315727,AP002992,AY669488,BC039133,BC042558,BX641073,CR457082,NM_000381,NM_000642,NM_001006617,NM_001080395,NM_001096,NM_001099402,NM_001142498,NM_001144965,NM_001278504,NM_001282427,NM_001304808,NM_001321082,NM_001323289,NM_001346495,NM_001362770,NM_001366474,NM_001375601,NM_001384506,NM_001410745,NM_001536,NM_001543,NM_003215,NM_003242,NM_003342,NM_003884,NM_003913,N…
GO:MF	microtubule binding	GO:0008017	0.00508517	2.29369	AY289212,BC063850,BC093631,NM_000381,NM_001025579,NM_001127510,NM_001135556,NM_001144769,NM_001376537,NM_001384506,NM_001384831,NM_005030,NM_006612,NM_006659,NM_015112,NM_020134,X90840,XM_017019607
GO:MF	ATP binding	GO:0005524	0.00563292	2.24927	AF016535,AJ237946,AK002021,AK299496,BC014445,BC093631,BC101677,M58028,NM_000257,NM_001080395,NM_001096,NM_001193416,NM_001258392,NM_001282427,NM_001320032,NM_001323289,NM_001330700,NM_001346495,NM_001362770,NM_001384506,NM_001410745,NM_001686,NM_003215,NM_003242,NM_003342,NM_003913,NM_003969,NM_004341,NM_004850,NM_004969,NM_005030,NM_005400,NM_005502,NM_005916,NM_005921,NM_005922,NM_005923,NM_005…
GO:MF	purine ribonucleoside triphosphate binding	GO:0035639	0.00595946	2.22479	AF016535,AJ237946,AK002021,AK299496,BC014445,BC063850,BC093631,BC101677,M58028,NM_000257,NM_001024228,NM_001080395,NM_001096,NM_001193414,NM_001193416,NM_001258392,NM_001282427,NM_001320032,NM_001323289,NM_001330700,NM_001346495,NM_001362770,NM_001374791,NM_001379671,NM_001384506,NM_001388,NM_001410745,NM_001686,NM_003215,NM_003242,NM_003342,NM_003913,NM_003969,NM_004341,NM_004850,NM_004969,NM_00…
GO:MF	beta-catenin binding	GO:0008013	0.00718944	2.1433	BC113616,NM_001127510,NM_001308176,NM_001320114,NM_001379347,NM_004421,NM_014000,NM_014712,NM_031283,U02310
GO:MF	histone H3 methyltransferase activity	GO:0140938	0.00738689	2.13154	NM_001321082,NM_001366474,NM_004973,NM_005933,NM_014712,NM_032482,NM_198274
GO:MF	protein-lysine N-methyltransferase activity	GO:0016279	0.0118309	1.92698	AP002992,NM_001321082,NM_001366474,NM_004973,NM_005933,NM_014712,NM_032482,NM_198274
GO:MF	identical protein binding	GO:0042802	0.0126356	1.89841	AK300588,AK313129,BC002506,BC014445,BC063850,CR457082,NM_000088,NM_000314,NM_000381,NM_001001550,NM_001008223,NM_001025579,NM_001034,NM_001142498,NM_001172766,NM_001184970,NM_001204089,NM_001244808,NM_001278055,NM_001282427,NM_001291415,NM_001303103,NM_001308176,NM_001348068,NM_001353990,NM_001362770,NM_001362897,NM_001364589,NM_001366474,NM_001377446,NM_001395207,NM_001536,NM_001859,NM_002300,NM…
GO:MF	adenyl nucleotide binding	GO:0030554	0.0133286	1.87521	AF016535,AJ237946,AK002021,AK299496,BC014445,BC093631,BC101677,M58028,NM_000257,NM_001080395,NM_001096,NM_001142498,NM_001193416,NM_001258392,NM_001282427,NM_001320032,NM_001323289,NM_001330700,NM_001346495,NM_001362770,NM_001377299,NM_001384506,NM_001410745,NM_001686,NM_002300,NM_003215,NM_003242,NM_003342,NM_003913,NM_003969,NM_004341,NM_004850,NM_004969,NM_005030,NM_005400,NM_005502,NM_005916,…
GO:MF	lysine N-methyltransferase activity	GO:0016278	0.0133857	1.87336	AP002992,NM_001321082,NM_001366474,NM_004973,NM_005933,NM_014712,NM_032482,NM_198274
GO:MF	purine nucleotide binding	GO:0017076	0.0135998	1.86647	AF016535,AJ237946,AK002021,AK299496,BC014445,BC063850,BC093631,BC101677,M58028,NM_000257,NM_001024228,NM_001080395,NM_001096,NM_001142498,NM_001193414,NM_001193416,NM_001258392,NM_001282427,NM_001320032,NM_001323289,NM_001330700,NM_001346495,NM_001362770,NM_001374791,NM_001377299,NM_001379671,NM_001384506,NM_001388,NM_001410745,NM_001686,NM_002300,NM_003215,NM_003242,NM_003342,NM_003913,NM_003969…
GO:MF	adenyl ribonucleotide binding	GO:0032559	0.0176739	1.75267	AF016535,AJ237946,AK002021,AK299496,BC014445,BC093631,BC101677,M58028,NM_000257,NM_001080395,NM_001096,NM_001193416,NM_001258392,NM_001282427,NM_001320032,NM_001323289,NM_001330700,NM_001346495,NM_001362770,NM_001384506,NM_001410745,NM_001686,NM_003215,NM_003242,NM_003342,NM_003913,NM_003969,NM_004341,NM_004850,NM_004969,NM_005030,NM_005400,NM_005502,NM_005916,NM_005921,NM_005922,NM_005923,NM_005…
GO:MF	purine ribonucleotide binding	GO:0032555	0.0182934	1.73771	AF016535,AJ237946,AK002021,AK299496,BC014445,BC063850,BC093631,BC101677,M58028,NM_000257,NM_001024228,NM_001080395,NM_001096,NM_001193414,NM_001193416,NM_001258392,NM_001282427,NM_001320032,NM_001323289,NM_001330700,NM_001346495,NM_001362770,NM_001374791,NM_001379671,NM_001384506,NM_001388,NM_001410745,NM_001686,NM_003215,NM_003242,NM_003342,NM_003913,NM_003969,NM_004341,NM_004850,NM_004969,NM_00…
GO:MF	nucleotide binding	GO:0000166	0.0234899	1.62912	AF016535,AJ237946,AK002021,AK299496,BC014445,BC063850,BC093631,BC101677,M58028,NM_000257,NM_001024228,NM_001080395,NM_001096,NM_001142498,NM_001193414,NM_001193416,NM_001258392,NM_001282427,NM_001320032,NM_001323289,NM_001330700,NM_001346495,NM_001362770,NM_001374791,NM_001377299,NM_001379671,NM_001384506,NM_001388,NM_001410745,NM_001536,NM_001686,NM_002300,NM_003215,NM_003242,NM_003342,NM_003913…
GO:MF	ribonucleotide binding	GO:0032553	0.0237893	1.62362	AF016535,AJ237946,AK002021,AK299496,BC014445,BC063850,BC093631,BC101677,M58028,NM_000257,NM_001024228,NM_001080395,NM_001096,NM_001193414,NM_001193416,NM_001258392,NM_001282427,NM_001320032,NM_001323289,NM_001330700,NM_001346495,NM_001362770,NM_001374791,NM_001379671,NM_001384506,NM_001388,NM_001410745,NM_001686,NM_003215,NM_003242,NM_003342,NM_003913,NM_003969,NM_004341,NM_004850,NM_004969,NM_00…
GO:MF	nucleoside phosphate binding	GO:1901265	0.0238311	1.62286	AF016535,AJ237946,AK002021,AK299496,BC014445,BC063850,BC093631,BC101677,M58028,NM_000257,NM_001024228,NM_001080395,NM_001096,NM_001142498,NM_001193414,NM_001193416,NM_001258392,NM_001282427,NM_001320032,NM_001323289,NM_001330700,NM_001346495,NM_001362770,NM_001374791,NM_001377299,NM_001379671,NM_001384506,NM_001388,NM_001410745,NM_001536,NM_001686,NM_002300,NM_003215,NM_003242,NM_003342,NM_003913…
GO:MF	protein-containing complex binding	GO:0044877	0.0267867	1.57208	AB016591,AJ012375,AK299496,BC101677,BC113616,BC144509,DQ924532,NM_000257,NM_000314,NM_001001550,NM_001127510,NM_001135556,NM_001142498,NM_001144769,NM_001193416,NM_001242597,NM_001278055,NM_001282353,NM_001308191,NM_001348068,NM_001364716,NM_001384453,NM_001386187,NM_001677,NM_002018,NM_002356,NM_002840,NM_002874,NM_003105,NM_003242,NM_003713,NM_004596,NM_005030,NM_006098,NM_013336,NM_014000,NM_0…
GO:MF	transcription factor binding	GO:0008134	0.0327145	1.48526	AB016591,AK300588,NM_001142498,NM_001162499,NM_001193416,NM_001199620,NM_001244808,NM_001300961,NM_001303103,NM_001363741,NM_001379347,NM_001546,NM_002202,NM_002874,NM_003884,NM_004496,NM_005526,NM_005618,NM_006284,NM_014712,NM_018433,NM_023067,NM_032482,NM_201269,NM_207038,NM_207291,NR_049763
GO:MF	anion binding	GO:0043168	0.0357325	1.44694	AF016535,AJ237946,AK002021,AK299496,BC002964,BC014445,BC063850,BC093631,BC101677,D26350,M58028,NM_000257,NM_000789,NM_001006617,NM_001024228,NM_001080395,NM_001096,NM_001142498,NM_001184970,NM_001193414,NM_001193416,NM_001258392,NM_001282427,NM_001320032,NM_001323289,NM_001330700,NM_001346495,NM_001362770,NM_001364589,NM_001374791,NM_001379671,NM_001384506,NM_001388,NM_001410745,NM_001686,NM_0020…
GO:MF	protein methyltransferase activity	GO:0008276	0.0448656	1.34809	AP002992,NM_001321082,NM_001366474,NM_001536,NM_004973,NM_005933,NM_014712,NM_032482,NM_198274
GO:MF	cytoskeletal anchor activity	GO:0008093	0.0485863	1.31349	NM_001384704,NM_001386187,NM_001395207,NM_015250,NM_020987
GO:MF	protein binding	GO:0005515	3.2417e-21	20.4892	AB016591,AC010789,AC104411,AC127002,AC144556,AF016535,AF072872,AF201468,AF359380,AJ012375,AJ237946,AK002021,AK025372,AK295995,AK299496,AK300588,AK312314,AK313129,AK315727,AL391497,AL513550,AP002992,AP003096,AY289212,AY669488,BC002506,BC002964,BC014445,BC016665,BC039133,BC042558,BC063850,BC065269,BC083496,BC093631,BC101677,BC110577,BC113616,BC132735,BC144509,BX640605,BX641073,CR457082,D26350,D3793…
GO:MF	catalytic activity, acting on a protein	GO:0140096	7.49503e-10	9.12523	AB016591,AF201468,AK002021,AK299496,AK315727,AL513550,AP002992,AY669488,BC039133,BC042558,BC132735,M58028,NM_000314,NM_000789,NM_001040458,NM_001080395,NM_001099402,NM_001142498,NM_001144965,NM_001198868,NM_001282427,NM_001289164,NM_001291415,NM_001304808,NM_001321082,NM_001323289,NM_001346495,NM_001347968,NM_001362770,NM_001364589,NM_001366474,NM_001375601,NM_001384506,NM_001410745,NM_001536,NM_…
GO:MF	cytoskeletal protein binding	GO:0008092	1.10468e-08	7.95676	AY289212,BC002964,BC063850,BC093631,BC101677,NM_000257,NM_000381,NM_000720,NM_000789,NM_001025579,NM_001127510,NM_001135556,NM_001144769,NM_001184970,NM_001193416,NM_001308342,NM_001318734,NM_001348068,NM_001364716,NM_001368068,NM_001376537,NM_001384453,NM_001384506,NM_001384704,NM_001384831,NM_001386187,NM_002018,NM_002356,NM_003372,NM_004850,NM_005030,NM_005400,NM_005993,NM_006612,NM_006659,NM_…
GO:MF	enzyme binding	GO:0019899	1.18582e-08	7.92598	AB016591,AC127002,AF016535,AF201468,AK299496,AK300588,AP003096,AY289212,BC002506,BC063850,BC113616,BC144509,BX640605,D37933,NM_000088,NM_000314,NM_000381,NM_000789,NM_001006617,NM_001046,NM_001099402,NM_001127510,NM_001142498,NM_001256,NM_001308176,NM_001323289,NM_001330700,NM_001348068,NM_001364589,NM_001368068,NM_001374791,NM_001377299,NM_001377446,NM_001378026,NM_001386187,NM_001536,NM_001677,…
GO:MF	catalytic activity	GO:0003824	1.56069e-07	6.80668	AB016591,AF016535,AF201468,AJ237946,AK002021,AK025372,AK299496,AK313129,AK315727,AL513550,AL832603,AP002992,AY669488,BC002964,BC014445,BC039133,BC042558,BC062339,BC063850,BC078661,BC093631,BC132735,BX641073,CR457082,M58028,NM_000314,NM_000381,NM_000642,NM_000709,NM_000789,NM_001006617,NM_001024228,NM_001034,NM_001040458,NM_001080395,NM_001096,NM_001099402,NM_001130081,NM_001142498,NM_001144965,NM…
GO:MF	ion binding	GO:0043167	1.01013e-06	5.99562	AB016591,AC144556,AF016535,AJ237946,AK002021,AK299496,AK312314,AK313129,AL513550,AP002992,AY669488,BC002964,BC014445,BC062339,BC063850,BC078661,BC093631,BC101677,BC110577,BC113616,BC132735,BX641073,CR457082,D26350,M58028,NM_000088,NM_000257,NM_000381,NM_000709,NM_000720,NM_000789,NM_001006617,NM_001024228,NM_001034,NM_001040458,NM_001042492,NM_001080395,NM_001096,NM_001099401,NM_001142498,NM_0011…
GO:MF	binding	GO:0005488	1.94989e-06	5.70999	AB016591,AC004080,AC010789,AC104411,AC127002,AC144556,AF016535,AF072872,AF201468,AF359380,AJ012375,AJ237946,AK002021,AK025372,AK295995,AK299496,AK300588,AK312314,AK313129,AK315727,AL391497,AL513550,AP002992,AP003096,AY289212,AY669488,BC002506,BC002964,BC014445,BC016665,BC039133,BC042558,BC062339,BC063850,BC065269,BC078661,BC083496,BC093631,BC101677,BC110577,BC113616,BC132735,BC144509,BX640605,BX6…
GO:MF	histone modifying activity	GO:0140993	7.62342e-06	5.11785	AB016591,AP002992,NM_001142498,NM_001291415,NM_001304808,NM_001321082,NM_001366474,NM_001536,NM_003884,NM_004973,NM_005933,NM_006284,NM_006618,NM_014712,NM_018433,NM_030647,NM_032482,NM_198274
GO:MF	kinase binding	GO:0019900	2.77824e-05	4.55623	BC002506,BC063850,BC144509,BX640605,D37933,NM_000789,NM_001006617,NM_001046,NM_001099402,NM_001127510,NM_001142498,NM_001308176,NM_001330700,NM_001348068,NM_001364589,NM_001368068,NM_001374791,NM_001378026,NM_001386187,NM_001536,NM_001677,NM_002300,NM_002356,NM_002605,NM_002849,NM_003242,NM_003884,NM_004421,NM_005030,NM_005526,NM_005921,NM_005923,NM_006098,NM_018998,NM_053056,NM_130787,NM_133379,…
GO:MF	tubulin binding	GO:0015631	2.86193e-05	4.54334	AY289212,BC063850,BC093631,NM_000381,NM_001025579,NM_001127510,NM_001135556,NM_001144769,NM_001193416,NM_001376537,NM_001384506,NM_001384831,NM_003372,NM_005030,NM_005993,NM_006612,NM_006659,NM_007029,NM_014640,NM_015112,NM_015140,NM_020134,NM_145735,NM_153047,X90840,XM_017019607
GO:MF	protein kinase binding	GO:0019901	3.99981e-05	4.39796	BC002506,BC063850,BC144509,BX640605,D37933,NM_000789,NM_001006617,NM_001046,NM_001099402,NM_001127510,NM_001142498,NM_001308176,NM_001330700,NM_001348068,NM_001364589,NM_001368068,NM_001374791,NM_001378026,NM_001386187,NM_001536,NM_001677,NM_002356,NM_002849,NM_003242,NM_003884,NM_004421,NM_005030,NM_005526,NM_005921,NM_005923,NM_006098,NM_018998,NM_053056,NM_130787,NM_133379,NM_145735,XM_0170073…
GO:MF	cation binding	GO:0043169	7.94414e-05	4.09995	AB016591,AC144556,AK002021,AK299496,AK312314,AK313129,AL513550,AP002992,AY669488,BC014445,BC062339,BC078661,BC110577,BC113616,BC132735,BX641073,CR457082,D26350,NM_000088,NM_000381,NM_000709,NM_000720,NM_000789,NM_001024228,NM_001034,NM_001040458,NM_001042492,NM_001096,NM_001099401,NM_001142498,NM_001144769,NM_001145145,NM_001172766,NM_001173523,NM_001193414,NM_001198868,NM_001244808,NM_001244950,…
GO:MF	metal ion binding	GO:0046872	0.00024091	3.61815	AB016591,AC144556,AK002021,AK299496,AK312314,AK313129,AL513550,AP002992,AY669488,BC014445,BC062339,BC078661,BC110577,BC113616,BC132735,BX641073,CR457082,D26350,NM_000088,NM_000381,NM_000709,NM_000720,NM_000789,NM_001024228,NM_001034,NM_001040458,NM_001096,NM_001099401,NM_001142498,NM_001144769,NM_001145145,NM_001172766,NM_001173523,NM_001193414,NM_001198868,NM_001244808,NM_001244950,NM_001278504,…
GO:MF	histone methyltransferase activity	GO:0042054	0.00072881	3.13739	AP002992,NM_001321082,NM_001366474,NM_001536,NM_004973,NM_005933,NM_014712,NM_032482,NM_198274
GO:MF	transferase activity	GO:0016740	0.00102028	2.99128	AK002021,AK299496,AK313129,AK315727,AP002992,AY669488,BC039133,BC042558,BX641073,CR457082,NM_000381,NM_000642,NM_001006617,NM_001080395,NM_001096,NM_001099402,NM_001142498,NM_001144965,NM_001278504,NM_001282427,NM_001304808,NM_001321082,NM_001323289,NM_001346495,NM_001362770,NM_001366474,NM_001375601,NM_001384506,NM_001410745,NM_001536,NM_001543,NM_003215,NM_003242,NM_003342,NM_003884,NM_003913,N…
GO:MF	microtubule binding	GO:0008017	0.00508517	2.29369	AY289212,BC063850,BC093631,NM_000381,NM_001025579,NM_001127510,NM_001135556,NM_001144769,NM_001376537,NM_001384506,NM_001384831,NM_005030,NM_006612,NM_006659,NM_015112,NM_020134,X90840,XM_017019607
GO:MF	ATP binding	GO:0005524	0.00563292	2.24927	AF016535,AJ237946,AK002021,AK299496,BC014445,BC093631,BC101677,M58028,NM_000257,NM_001080395,NM_001096,NM_001193416,NM_001258392,NM_001282427,NM_001320032,NM_001323289,NM_001330700,NM_001346495,NM_001362770,NM_001384506,NM_001410745,NM_001686,NM_003215,NM_003242,NM_003342,NM_003913,NM_003969,NM_004341,NM_004850,NM_004969,NM_005030,NM_005400,NM_005502,NM_005916,NM_005921,NM_005922,NM_005923,NM_005…
GO:MF	purine ribonucleoside triphosphate binding	GO:0035639	0.00595946	2.22479	AF016535,AJ237946,AK002021,AK299496,BC014445,BC063850,BC093631,BC101677,M58028,NM_000257,NM_001024228,NM_001080395,NM_001096,NM_001193414,NM_001193416,NM_001258392,NM_001282427,NM_001320032,NM_001323289,NM_001330700,NM_001346495,NM_001362770,NM_001374791,NM_001379671,NM_001384506,NM_001388,NM_001410745,NM_001686,NM_003215,NM_003242,NM_003342,NM_003913,NM_003969,NM_004341,NM_004850,NM_004969,NM_00…
GO:MF	beta-catenin binding	GO:0008013	0.00718944	2.1433	BC113616,NM_001127510,NM_001308176,NM_001320114,NM_001379347,NM_004421,NM_014000,NM_014712,NM_031283,U02310
GO:MF	histone H3 methyltransferase activity	GO:0140938	0.00738689	2.13154	NM_001321082,NM_001366474,NM_004973,NM_005933,NM_014712,NM_032482,NM_198274
GO:MF	protein-lysine N-methyltransferase activity	GO:0016279	0.0118309	1.92698	AP002992,NM_001321082,NM_001366474,NM_004973,NM_005933,NM_014712,NM_032482,NM_198274
GO:MF	identical protein binding	GO:0042802	0.0126356	1.89841	AK300588,AK313129,BC002506,BC014445,BC063850,CR457082,NM_000088,NM_000314,NM_000381,NM_001001550,NM_001008223,NM_001025579,NM_001034,NM_001142498,NM_001172766,NM_001184970,NM_001204089,NM_001244808,NM_001278055,NM_001282427,NM_001291415,NM_001303103,NM_001308176,NM_001348068,NM_001353990,NM_001362770,NM_001362897,NM_001364589,NM_001366474,NM_001377446,NM_001395207,NM_001536,NM_001859,NM_002300,NM…
GO:MF	adenyl nucleotide binding	GO:0030554	0.0133286	1.87521	AF016535,AJ237946,AK002021,AK299496,BC014445,BC093631,BC101677,M58028,NM_000257,NM_001080395,NM_001096,NM_001142498,NM_001193416,NM_001258392,NM_001282427,NM_001320032,NM_001323289,NM_001330700,NM_001346495,NM_001362770,NM_001377299,NM_001384506,NM_001410745,NM_001686,NM_002300,NM_003215,NM_003242,NM_003342,NM_003913,NM_003969,NM_004341,NM_004850,NM_004969,NM_005030,NM_005400,NM_005502,NM_005916,…
GO:MF	lysine N-methyltransferase activity	GO:0016278	0.0133857	1.87336	AP002992,NM_001321082,NM_001366474,NM_004973,NM_005933,NM_014712,NM_032482,NM_198274
GO:MF	purine nucleotide binding	GO:0017076	0.0135998	1.86647	AF016535,AJ237946,AK002021,AK299496,BC014445,BC063850,BC093631,BC101677,M58028,NM_000257,NM_001024228,NM_001080395,NM_001096,NM_001142498,NM_001193414,NM_001193416,NM_001258392,NM_001282427,NM_001320032,NM_001323289,NM_001330700,NM_001346495,NM_001362770,NM_001374791,NM_001377299,NM_001379671,NM_001384506,NM_001388,NM_001410745,NM_001686,NM_002300,NM_003215,NM_003242,NM_003342,NM_003913,NM_003969…
GO:MF	adenyl ribonucleotide binding	GO:0032559	0.0176739	1.75267	AF016535,AJ237946,AK002021,AK299496,BC014445,BC093631,BC101677,M58028,NM_000257,NM_001080395,NM_001096,NM_001193416,NM_001258392,NM_001282427,NM_001320032,NM_001323289,NM_001330700,NM_001346495,NM_001362770,NM_001384506,NM_001410745,NM_001686,NM_003215,NM_003242,NM_003342,NM_003913,NM_003969,NM_004341,NM_004850,NM_004969,NM_005030,NM_005400,NM_005502,NM_005916,NM_005921,NM_005922,NM_005923,NM_005…
GO:MF	purine ribonucleotide binding	GO:0032555	0.0182934	1.73771	AF016535,AJ237946,AK002021,AK299496,BC014445,BC063850,BC093631,BC101677,M58028,NM_000257,NM_001024228,NM_001080395,NM_001096,NM_001193414,NM_001193416,NM_001258392,NM_001282427,NM_001320032,NM_001323289,NM_001330700,NM_001346495,NM_001362770,NM_001374791,NM_001379671,NM_001384506,NM_001388,NM_001410745,NM_001686,NM_003215,NM_003242,NM_003342,NM_003913,NM_003969,NM_004341,NM_004850,NM_004969,NM_00…
GO:MF	nucleotide binding	GO:0000166	0.0234899	1.62912	AF016535,AJ237946,AK002021,AK299496,BC014445,BC063850,BC093631,BC101677,M58028,NM_000257,NM_001024228,NM_001080395,NM_001096,NM_001142498,NM_001193414,NM_001193416,NM_001258392,NM_001282427,NM_001320032,NM_001323289,NM_001330700,NM_001346495,NM_001362770,NM_001374791,NM_001377299,NM_001379671,NM_001384506,NM_001388,NM_001410745,NM_001536,NM_001686,NM_002300,NM_003215,NM_003242,NM_003342,NM_003913…
GO:MF	ribonucleotide binding	GO:0032553	0.0237893	1.62362	AF016535,AJ237946,AK002021,AK299496,BC014445,BC063850,BC093631,BC101677,M58028,NM_000257,NM_001024228,NM_001080395,NM_001096,NM_001193414,NM_001193416,NM_001258392,NM_001282427,NM_001320032,NM_001323289,NM_001330700,NM_001346495,NM_001362770,NM_001374791,NM_001379671,NM_001384506,NM_001388,NM_001410745,NM_001686,NM_003215,NM_003242,NM_003342,NM_003913,NM_003969,NM_004341,NM_004850,NM_004969,NM_00…
GO:MF	nucleoside phosphate binding	GO:1901265	0.0238311	1.62286	AF016535,AJ237946,AK002021,AK299496,BC014445,BC063850,BC093631,BC101677,M58028,NM_000257,NM_001024228,NM_001080395,NM_001096,NM_001142498,NM_001193414,NM_001193416,NM_001258392,NM_001282427,NM_001320032,NM_001323289,NM_001330700,NM_001346495,NM_001362770,NM_001374791,NM_001377299,NM_001379671,NM_001384506,NM_001388,NM_001410745,NM_001536,NM_001686,NM_002300,NM_003215,NM_003242,NM_003342,NM_003913…
GO:MF	protein-containing complex binding	GO:0044877	0.0267867	1.57208	AB016591,AJ012375,AK299496,BC101677,BC113616,BC144509,DQ924532,NM_000257,NM_000314,NM_001001550,NM_001127510,NM_001135556,NM_001142498,NM_001144769,NM_001193416,NM_001242597,NM_001278055,NM_001282353,NM_001308191,NM_001348068,NM_001364716,NM_001384453,NM_001386187,NM_001677,NM_002018,NM_002356,NM_002840,NM_002874,NM_003105,NM_003242,NM_003713,NM_004596,NM_005030,NM_006098,NM_013336,NM_014000,NM_0…
GO:MF	transcription factor binding	GO:0008134	0.0327145	1.48526	AB016591,AK300588,NM_001142498,NM_001162499,NM_001193416,NM_001199620,NM_001244808,NM_001300961,NM_001303103,NM_001363741,NM_001379347,NM_001546,NM_002202,NM_002874,NM_003884,NM_004496,NM_005526,NM_005618,NM_006284,NM_014712,NM_018433,NM_023067,NM_032482,NM_201269,NM_207038,NM_207291,NR_049763
GO:MF	anion binding	GO:0043168	0.0357325	1.44694	AF016535,AJ237946,AK002021,AK299496,BC002964,BC014445,BC063850,BC093631,BC101677,D26350,M58028,NM_000257,NM_000789,NM_001006617,NM_001024228,NM_001080395,NM_001096,NM_001142498,NM_001184970,NM_001193414,NM_001193416,NM_001258392,NM_001282427,NM_001320032,NM_001323289,NM_001330700,NM_001346495,NM_001362770,NM_001364589,NM_001374791,NM_001379671,NM_001384506,NM_001388,NM_001410745,NM_001686,NM_0020…
GO:MF	protein methyltransferase activity	GO:0008276	0.0448656	1.34809	AP002992,NM_001321082,NM_001366474,NM_001536,NM_004973,NM_005933,NM_014712,NM_032482,NM_198274
GO:MF	cytoskeletal anchor activity	GO:0008093	0.0485863	1.31349	NM_001384704,NM_001386187,NM_001395207,NM_015250,NM_020987
GO:BP	multicellular organism development	GO:0007275	3.24815e-21	20.4884	AC004080,AC010789,AC144556,AF072872,AK295995,AK299496,AK300588,AK312314,AK313129,AL513550,AP002992,AY669488,BC002506,BC016665,BC042558,BC065269,BC101677,BC113616,BC132735,BC144509,BX640605,CR457082,D37933,KC485577,NM_000088,NM_000257,NM_000314,NM_000381,NM_000422,NM_000789,NM_001006617,NM_001008701,NM_001025579,NM_001034,NM_001040458,NM_001042492,NM_001046,NM_001080395,NM_001100619,NM_001127510,N…
GO:BP	developmental process	GO:0032502	2.30384e-20	19.6375	AB016591,AC004080,AC010789,AC144556,AF072872,AK295995,AK299496,AK300588,AK312314,AK313129,AL365338,AL513550,AP002992,AY669488,BC002506,BC014445,BC016665,BC042558,BC062339,BC065269,BC078661,BC101677,BC113616,BC132735,BC144509,BX640605,CR457082,D37933,DQ924532,KC485577,NM_000088,NM_000257,NM_000314,NM_000381,NM_000422,NM_000635,NM_000789,NM_001006617,NM_001008223,NM_001008701,NM_001011718,NM_001025…
GO:BP	anatomical structure development	GO:0048856	8.41812e-20	19.0748	AC004080,AC010789,AC144556,AF072872,AK295995,AK299496,AK300588,AK312314,AK313129,AL513550,AP002992,AY669488,BC002506,BC014445,BC016665,BC042558,BC065269,BC101677,BC113616,BC132735,BC144509,BX640605,CR457082,D37933,DQ924532,KC485577,NM_000088,NM_000257,NM_000314,NM_000381,NM_000422,NM_000635,NM_000789,NM_001006617,NM_001008701,NM_001011718,NM_001025579,NM_001034,NM_001040458,NM_001042492,NM_001046…
GO:BP	system development	GO:0048731	2.04991e-19	18.6883	AC004080,AC010789,AC144556,AF072872,AK295995,AK299496,AK300588,AK312314,AK313129,AL513550,AP002992,AY669488,BC002506,BC016665,BC065269,BC101677,BC113616,BX640605,CR457082,D37933,KC485577,NM_000088,NM_000257,NM_000314,NM_000789,NM_001006617,NM_001008701,NM_001025579,NM_001040458,NM_001042492,NM_001046,NM_001080395,NM_001100619,NM_001127510,NM_001130969,NM_001142498,NM_001144965,NM_001163,NM_001166…
GO:BP	anatomical structure morphogenesis	GO:0009653	1.84683e-17	16.7336	AC004080,AC010789,AF072872,AK295995,AK300588,AK313129,BC002506,BC014445,BC065269,BC101677,BC113616,DQ924532,KC485577,NM_000088,NM_000257,NM_000314,NM_000422,NM_000635,NM_000789,NM_001025579,NM_001040458,NM_001042492,NM_001046,NM_001127510,NM_001130969,NM_001142498,NM_001144965,NM_001166286,NM_001184970,NM_001198868,NM_001204089,NM_001244808,NM_001261403,NM_001282353,NM_001282427,NM_001291415,NM_0…
GO:BP	protein modification process	GO:0036211	2.75724e-16	15.5595	AB016591,AC010789,AC104411,AF072872,AK002021,AK299496,AK300588,AK313129,AK315727,AL513550,AP002992,AP003096,AY669488,BC002506,BC002964,BC039133,BC042558,BC144509,DQ924532,KC485577,M58028,NM_000314,NM_000789,NM_001006617,NM_001042492,NM_001080395,NM_001099402,NM_001127510,NM_001130969,NM_001142498,NM_001144965,NM_001162499,NM_001193416,NM_001199620,NM_001244950,NM_001256,NM_001278504,NM_001282427,…
GO:BP	macromolecule modification	GO:0043412	1.26031e-15	14.8995	AB016591,AC010789,AC104411,AF072872,AK002021,AK299496,AK300588,AK313129,AK315727,AL513550,AP002992,AP003096,AY669488,BC002506,BC002964,BC016665,BC039133,BC042558,BC062339,BC144509,DQ924532,KC485577,M58028,NM_000314,NM_000789,NM_001006617,NM_001042492,NM_001080395,NM_001099402,NM_001127510,NM_001130969,NM_001142498,NM_001144965,NM_001162499,NM_001193416,NM_001199620,NM_001244950,NM_001256,NM_00127…
GO:BP	nervous system development	GO:0007399	8.31519e-15	14.0801	AC010789,AC144556,AF072872,AK295995,AK299496,AK300588,AK312314,AK313129,BC016665,BC065269,BC113616,D37933,KC485577,NM_000314,NM_000789,NM_001006617,NM_001008701,NM_001025579,NM_001042492,NM_001080395,NM_001100619,NM_001127510,NM_001130969,NM_001144965,NM_001163,NM_001166286,NM_001172766,NM_001204089,NM_001244808,NM_001244950,NM_001289164,NM_001291415,NM_001308176,NM_001320114,NM_001321082,NM_0013…
GO:BP	protein metabolic process	GO:0019538	2.74914e-14	13.5608	AB016591,AC010789,AC104411,AF072872,AF201468,AJ012375,AK002021,AK299496,AK300588,AK313129,AK315727,AL513550,AP002992,AP003096,AY289212,AY669488,BC002506,BC002964,BC039133,BC042558,BC065269,BC113616,BC132735,BC144509,BX641073,DQ924532,KC485577,M58028,NM_000314,NM_000422,NM_000789,NM_001006617,NM_001025096,NM_001040458,NM_001042492,NM_001080395,NM_001099402,NM_001127510,NM_001130081,NM_001130969,NM…
GO:BP	organonitrogen compound metabolic process	GO:1901564	9.08155e-14	13.0418	AB016591,AC010789,AC104411,AF072872,AF201468,AJ012375,AK002021,AK299496,AK300588,AK313129,AK315727,AL513550,AP002992,AP003096,AY289212,AY669488,BC002506,BC002964,BC039133,BC042558,BC065269,BC113616,BC132735,BC144509,BX641073,CR457082,DQ924532,KC485577,M58028,NM_000257,NM_000314,NM_000422,NM_000709,NM_000789,NM_001006617,NM_001025096,NM_001040458,NM_001042492,NM_001080395,NM_001096,NM_001099402,NM…
GO:BP	regulation of developmental process	GO:0050793	2.62456e-13	12.5809	AB016591,AC010789,AF072872,AK295995,AK299496,AK300588,AL365338,AP002992,BC002506,BC014445,BC016665,BC042558,BC078661,BC113616,DQ924532,KC485577,NM_000088,NM_000314,NM_000422,NM_000789,NM_001008223,NM_001008701,NM_001040458,NM_001042492,NM_001046,NM_001127510,NM_001130969,NM_001142498,NM_001144965,NM_001166286,NM_001204089,NM_001244808,NM_001244950,NM_001282750,NM_001289164,NM_001304808,NM_0013081…
GO:BP	cellular developmental process	GO:0048869	3.8898e-13	12.4101	AB016591,AC004080,AC010789,AF072872,AK295995,AK299496,AK300588,AK313129,BC014445,BC016665,BC042558,BC062339,BC078661,BC101677,BC113616,D37933,KC485577,NM_000088,NM_000257,NM_000314,NM_000422,NM_000635,NM_000789,NM_001008223,NM_001025096,NM_001025579,NM_001040458,NM_001042492,NM_001127510,NM_001130969,NM_001142498,NM_001144965,NM_001166286,NM_001184970,NM_001193414,NM_001193416,NM_001204089,NM_001…
GO:BP	multicellular organismal process	GO:0032501	1.20289e-12	11.9198	AC004080,AC010789,AC144556,AF016535,AF072872,AF201468,AK295995,AK299496,AK300588,AK312314,AK313129,AL365338,AL513550,AP002992,AY669488,BC002506,BC002964,BC016665,BC042558,BC062339,BC065269,BC101677,BC113616,BC132735,BC144509,BX640605,CR457082,D37933,KC485577,NM_000088,NM_000257,NM_000314,NM_000381,NM_000422,NM_000635,NM_000720,NM_000789,NM_001001550,NM_001006617,NM_001008701,NM_001025096,NM_00102…
GO:BP	cell differentiation	GO:0030154	1.36304e-12	11.8655	AB016591,AC004080,AC010789,AF072872,AK295995,AK299496,AK300588,AK313129,BC014445,BC016665,BC042558,BC062339,BC078661,BC101677,BC113616,D37933,KC485577,NM_000088,NM_000257,NM_000314,NM_000422,NM_000635,NM_000789,NM_001008223,NM_001025096,NM_001025579,NM_001040458,NM_001042492,NM_001127510,NM_001130969,NM_001142498,NM_001144965,NM_001166286,NM_001193414,NM_001193416,NM_001204089,NM_001244808,NM_001…
GO:BP	cellular component morphogenesis	GO:0032989	2.05617e-12	11.6869	AK313129,BC101677,BC113616,NM_000257,NM_000314,NM_000635,NM_001025579,NM_001130969,NM_001144965,NM_001184970,NM_001204089,NM_001308176,NM_001320114,NM_001323289,NM_001330077,NM_001330700,NM_001346495,NM_001348731,NM_001368068,NM_001377446,NM_001379347,NM_001384506,NM_001384704,NM_001384901,NM_001386187,NM_002018,NM_002202,NM_003392,NM_003692,NM_004421,NM_005221,NM_006063,NM_014000,NM_015336,NM_02…
GO:BP	animal organ development	GO:0048513	4.23889e-12	11.3727	AC004080,AC010789,AC144556,AF072872,AK295995,AK299496,AK300588,AK313129,AL513550,AP002992,AY669488,BC016665,BC042558,BC101677,BC113616,BX640605,CR457082,KC485577,NM_000088,NM_000257,NM_000314,NM_000422,NM_000789,NM_001006617,NM_001025579,NM_001042492,NM_001080395,NM_001099401,NM_001127510,NM_001142498,NM_001172766,NM_001198868,NM_001204089,NM_001244808,NM_001261403,NM_001282353,NM_001289164,NM_00…
GO:BP	regulation of cellular component organization	GO:0051128	9.15435e-12	11.0384	AC004080,AC010789,AC104411,AC127002,AF072872,AK002021,AK299496,AK300588,BC002506,BC002964,BC014445,BC016665,BC144509,D37933,DQ924532,KC485577,NM_000314,NM_000381,NM_000422,NM_000789,NM_001006617,NM_001008701,NM_001024228,NM_001025096,NM_001025579,NM_001042492,NM_001127510,NM_001130081,NM_001130969,NM_001142498,NM_001144965,NM_001166286,NM_001184970,NM_001193416,NM_001244808,NM_001256,NM_001278055…
GO:BP	positive regulation of biological process	GO:0048518	1.71076e-11	10.7668	AB016591,AC004080,AC010789,AF016535,AF072872,AF201468,AK002021,AK295995,AK299496,AK300588,AK315727,AL365338,AP002992,AY669488,BC002506,BC002964,BC014445,BC016665,BC065269,BC113616,BC132735,BC144509,BX640605,D37933,DQ924532,KC485577,NM_000088,NM_000314,NM_000381,NM_000422,NM_000635,NM_000720,NM_000789,NM_001001550,NM_001006617,NM_001008701,NM_001025579,NM_001034,NM_001040458,NM_001042492,NM_001046…
GO:BP	positive regulation of cellular process	GO:0048522	9.73605e-11	10.0116	AB016591,AC004080,AC010789,AF016535,AF072872,AF201468,AK002021,AK299496,AK300588,AK315727,AP002992,AY669488,BC002506,BC002964,BC014445,BC016665,BC113616,BC132735,BC144509,BX640605,D37933,DQ924532,KC485577,NM_000088,NM_000314,NM_000381,NM_000422,NM_000635,NM_000789,NM_001001550,NM_001006617,NM_001008701,NM_001025579,NM_001034,NM_001042492,NM_001046,NM_001099402,NM_001127510,NM_001130081,NM_0011309…
GO:BP	response to endogenous stimulus	GO:0009719	1.28708e-10	9.89039	AC004080,AC010789,AF072872,AF201468,AK299496,AK313129,AL365338,BC132735,BX640605,D26350,DQ924532,KC485577,NM_000088,NM_000642,NM_000789,NM_001001550,NM_001025579,NM_001042492,NM_001127510,NM_001130969,NM_001142498,NM_001166286,NM_001204089,NM_001244808,NM_001282353,NM_001282427,NM_001300961,NM_001308191,NM_001330077,NM_001348731,NM_001364589,NM_001378101,NM_001384453,NM_001410745,NM_001543,NM_001…
GO:BP	regulation of cellular process	GO:0050794	2.01913e-10	9.69484	AB016591,AC004080,AC010789,AC104411,AC127002,AF016535,AF072872,AF201468,AJ012375,AK002021,AK295995,AK299496,AK300588,AK312314,AK313129,AK315727,AL137644,AL365338,AP002992,AP003096,AY289212,AY669488,BC002506,BC002964,BC014445,BC016665,BC039133,BC042558,BC062339,BC063850,BC065269,BC078661,BC083496,BC113616,BC132735,BC144509,BX640605,D26350,D37933,DQ924532,KC485577,NM_000088,NM_000314,NM_000381,NM_0…
GO:BP	cellular response to endogenous stimulus	GO:0071495	2.71337e-10	9.56649	AC004080,AC010789,AF072872,AF201468,AK299496,AK313129,AL365338,BC132735,BX640605,D26350,DQ924532,KC485577,NM_000088,NM_000789,NM_001001550,NM_001025579,NM_001042492,NM_001127510,NM_001130969,NM_001142498,NM_001166286,NM_001204089,NM_001244808,NM_001282353,NM_001282427,NM_001300961,NM_001308191,NM_001330077,NM_001348731,NM_001378101,NM_001384453,NM_001410745,NM_001543,NM_002114,NM_002202,NM_002605…
GO:BP	embryo development	GO:0009790	2.87972e-10	9.54065	AC004080,AC010789,AF072872,AK295995,AK299496,AK300588,AK313129,BC113616,BC132735,BC144509,KC485577,NM_000088,NM_000789,NM_001025579,NM_001034,NM_001042492,NM_001163,NM_001166286,NM_001289164,NM_001291415,NM_001348731,NM_001378617,NM_001536,NM_001543,NM_002202,NM_002356,NM_002849,NM_002874,NM_003106,NM_003107,NM_003242,NM_003392,NM_003713,NM_003884,NM_004421,NM_004496,NM_004850,NM_004922,NM_005221…
GO:BP	positive regulation of macromolecule metabolic process	GO:0010604	3.92434e-10	9.40623	AB016591,AC004080,AC010789,AF072872,AK002021,AK299496,AK300588,AK315727,AP002992,AY669488,BC002506,BC002964,BC016665,BC065269,BC113616,BC144509,BX640605,DQ924532,KC485577,NM_000088,NM_000314,NM_000422,NM_000635,NM_000789,NM_001006617,NM_001099402,NM_001127510,NM_001130081,NM_001130969,NM_001142498,NM_001162499,NM_001166286,NM_001193416,NM_001199620,NM_001244808,NM_001261403,NM_001282427,NM_001291…
GO:BP	circulatory system development	GO:0072359	4.3158e-10	9.36494	AC004080,AC010789,AF072872,AK295995,AK313129,BC002506,BC101677,BC113616,KC485577,NM_000088,NM_000257,NM_000314,NM_000789,NM_001040458,NM_001042492,NM_001046,NM_001127510,NM_001142498,NM_001244808,NM_001282427,NM_001291415,NM_001308176,NM_001330077,NM_001364589,NM_001368068,NM_001378617,NM_001386187,NM_001395207,NM_001536,NM_001543,NM_001686,NM_001946,NM_002202,NM_003107,NM_003242,NM_003392,NM_003…
GO:BP	cell part morphogenesis	GO:0032990	7.94414e-10	9.09995	AK313129,BC113616,NM_000314,NM_001025579,NM_001130969,NM_001144965,NM_001184970,NM_001204089,NM_001308176,NM_001320114,NM_001323289,NM_001330077,NM_001330700,NM_001346495,NM_001348731,NM_001377446,NM_001379347,NM_001384506,NM_001384704,NM_001384901,NM_002202,NM_003392,NM_003692,NM_004421,NM_005221,NM_014000,NM_015336,NM_020134,NM_020796,NM_020987,NM_025179,NM_025185,NM_145735,NM_153047,NM_153617,…
GO:BP	cell projection morphogenesis	GO:0048858	1.17132e-09	8.93132	AK313129,BC113616,NM_000314,NM_001025579,NM_001130969,NM_001144965,NM_001184970,NM_001204089,NM_001308176,NM_001320114,NM_001323289,NM_001330077,NM_001330700,NM_001346495,NM_001348731,NM_001377446,NM_001379347,NM_001384506,NM_001384704,NM_001384901,NM_002202,NM_003392,NM_003692,NM_004421,NM_005221,NM_014000,NM_015336,NM_020134,NM_020796,NM_020987,NM_025179,NM_025185,NM_145735,NM_153047,NM_153617,…
GO:BP	central nervous system development	GO:0007417	1.46992e-09	8.83271	AC010789,AC144556,AF072872,AK295995,AK300588,AK312314,AK313129,BC016665,BC113616,KC485577,NM_000314,NM_000789,NM_001006617,NM_001025579,NM_001042492,NM_001080395,NM_001172766,NM_001244808,NM_001289164,NM_001308176,NM_001320114,NM_001321082,NM_001330077,NM_001330700,NM_001364589,NM_001377446,NM_001543,NM_001546,NM_002202,NM_002356,NM_003106,NM_003107,NM_003242,NM_003392,NM_003713,NM_004973,NM_0052…
GO:BP	head development	GO:0060322	1.51614e-09	8.81926	AC010789,AC144556,AF072872,AK295995,AK300588,AK313129,BC016665,BC113616,KC485577,NM_000088,NM_000314,NM_000789,NM_001006617,NM_001025579,NM_001042492,NM_001080395,NM_001172766,NM_001244808,NM_001308176,NM_001320114,NM_001321082,NM_001330077,NM_001330700,NM_001377446,NM_001543,NM_001546,NM_002202,NM_003106,NM_003242,NM_003392,NM_005221,NM_005222,NM_005618,NM_006493,NM_006659,NM_014712,NM_021629,NM…
GO:BP	anatomical structure formation involved in morphogenesis	GO:0048646	2.86027e-09	8.54359	AC010789,AF072872,AK300588,AK313129,BC002506,BC014445,BC101677,BC113616,KC485577,NM_000088,NM_000257,NM_000635,NM_000789,NM_001040458,NM_001042492,NM_001046,NM_001142498,NM_001166286,NM_001261403,NM_001282353,NM_001282427,NM_001291415,NM_001330077,NM_001368068,NM_001378617,NM_001384704,NM_001386187,NM_001686,NM_002018,NM_002202,NM_003106,NM_003107,NM_003242,NM_003392,NM_004421,NM_004496,NM_004712…
GO:BP	plasma membrane bounded cell projection morphogenesis	GO:0120039	3.67667e-09	8.43455	AK313129,BC113616,NM_000314,NM_001025579,NM_001130969,NM_001144965,NM_001204089,NM_001308176,NM_001320114,NM_001323289,NM_001330077,NM_001330700,NM_001346495,NM_001348731,NM_001377446,NM_001379347,NM_001384506,NM_001384704,NM_001384901,NM_002202,NM_003392,NM_003692,NM_004421,NM_005221,NM_014000,NM_015336,NM_020134,NM_020796,NM_020987,NM_025179,NM_025185,NM_145735,NM_153047,NM_153617,NM_170663,NM_…
GO:BP	embryo development ending in birth or egg hatching	GO:0009792	4.05162e-09	8.39237	AC010789,AF072872,AK299496,AK313129,BC113616,BC132735,BC144509,KC485577,NM_000088,NM_000789,NM_001025579,NM_001034,NM_001042492,NM_001163,NM_001166286,NM_001291415,NM_001348731,NM_001378617,NM_001536,NM_001543,NM_002202,NM_002356,NM_002849,NM_003107,NM_003242,NM_003392,NM_004421,NM_004496,NM_004922,NM_005618,NM_005941,NM_006200,NM_006284,NM_014640,NM_014909,NM_015946,NM_022166,NM_025132,NM_025179…
GO:BP	heart development	GO:0007507	6.25501e-09	8.20377	AC004080,AC010789,AF072872,AK295995,AK313129,BC101677,BC113616,KC485577,NM_000257,NM_000314,NM_000789,NM_001042492,NM_001127510,NM_001244808,NM_001291415,NM_001364589,NM_001368068,NM_001378617,NM_001386187,NM_001395207,NM_001536,NM_001543,NM_001946,NM_002202,NM_003107,NM_003242,NM_003392,NM_003884,NM_004421,NM_004849,NM_004850,NM_004973,NM_005618,NM_006200,NM_133379,NM_198274,NM_201384,NM_207521,…
GO:BP	regulation of cell communication	GO:0010646	6.43179e-09	8.19167	AC004080,AC010789,AF072872,AF201468,AK299496,AK315727,AL365338,BC002506,BC002964,BC063850,BC113616,BC132735,BC144509,D37933,DQ924532,KC485577,NM_000088,NM_000314,NM_000381,NM_000789,NM_001001550,NM_001006617,NM_001008223,NM_001024228,NM_001029875,NM_001042492,NM_001046,NM_001099402,NM_001127510,NM_001130969,NM_001142498,NM_001163,NM_001166286,NM_001184970,NM_001193416,NM_001198868,NM_001204089,NM…
GO:BP	neuron projection morphogenesis	GO:0048812	6.62443e-09	8.17885	AK313129,BC113616,NM_000314,NM_001025579,NM_001130969,NM_001144965,NM_001204089,NM_001308176,NM_001320114,NM_001323289,NM_001330077,NM_001330700,NM_001346495,NM_001348731,NM_001377446,NM_001379347,NM_001384506,NM_001384704,NM_001384901,NM_002202,NM_003392,NM_003692,NM_004421,NM_005221,NM_014000,NM_015336,NM_020134,NM_020796,NM_020987,NM_025179,NM_025185,NM_153047,NM_153617,NM_170663,NM_175607,NM_…
GO:BP	positive regulation of metabolic process	GO:0009893	6.73562e-09	8.17162	AB016591,AC004080,AC010789,AF072872,AK002021,AK299496,AK300588,AK315727,AP002992,AY669488,BC002506,BC002964,BC016665,BC065269,BC113616,BC144509,BX640605,DQ924532,KC485577,NM_000088,NM_000314,NM_000422,NM_000635,NM_000789,NM_001001550,NM_001006617,NM_001099402,NM_001127510,NM_001130081,NM_001130969,NM_001142498,NM_001162499,NM_001166286,NM_001193416,NM_001199620,NM_001244808,NM_001261403,NM_001282…
GO:BP	cell morphogenesis	GO:0000902	7.61109e-09	8.11855	AC004080,AK313129,BC113616,DQ924532,NM_000314,NM_001025579,NM_001042492,NM_001130969,NM_001144965,NM_001184970,NM_001204089,NM_001282353,NM_001308176,NM_001320114,NM_001323289,NM_001330077,NM_001330700,NM_001346495,NM_001348731,NM_001374791,NM_001377446,NM_001379347,NM_001384506,NM_001384704,NM_001384901,NM_002202,NM_003392,NM_003692,NM_004421,NM_005221,NM_005245,NM_005993,NM_014000,NM_015336,NM_…
GO:BP	response to growth factor	GO:0070848	7.90255e-09	8.10223	AC004080,AC010789,AF072872,AK299496,AK313129,BC132735,KC485577,NM_000088,NM_001001550,NM_001042492,NM_001142498,NM_001166286,NM_001204089,NM_001282353,NM_001330077,NM_001348731,NM_001378101,NM_001410745,NM_001543,NM_001946,NM_002114,NM_002605,NM_003105,NM_003106,NM_003242,NM_003392,NM_004712,NM_004850,NM_005221,NM_005618,NM_005916,NM_006098,NM_006219,NM_006618,NM_007029,NM_015336,NM_015946,NM_020…
GO:BP	brain development	GO:0007420	8.23911e-09	8.08412	AC010789,AC144556,AF072872,AK295995,AK300588,AK313129,BC016665,BC113616,KC485577,NM_000314,NM_000789,NM_001006617,NM_001025579,NM_001042492,NM_001080395,NM_001172766,NM_001244808,NM_001308176,NM_001320114,NM_001321082,NM_001330077,NM_001330700,NM_001377446,NM_001543,NM_001546,NM_002202,NM_003106,NM_003242,NM_003392,NM_005221,NM_005618,NM_006493,NM_006659,NM_014712,NM_021629,NM_025179,NM_030647,NM…
GO:BP	neuron differentiation	GO:0030182	1.13191e-08	7.94619	AC010789,AF072872,AK300588,AK313129,BC016665,BC113616,D37933,KC485577,NM_000314,NM_001025579,NM_001130969,NM_001144965,NM_001166286,NM_001204089,NM_001308176,NM_001320114,NM_001323289,NM_001330077,NM_001330700,NM_001346495,NM_001348731,NM_001351391,NM_001377446,NM_001379347,NM_001384506,NM_001384704,NM_001384831,NM_001384901,NM_001536,NM_001546,NM_002202,NM_002840,NM_003106,NM_003107,NM_003392,NM…
GO:BP	neuron projection development	GO:0031175	1.20976e-08	7.9173	AF072872,AK313129,BC016665,BC113616,D37933,KC485577,NM_000314,NM_001025579,NM_001130969,NM_001144965,NM_001166286,NM_001204089,NM_001308176,NM_001320114,NM_001323289,NM_001330077,NM_001330700,NM_001346495,NM_001348731,NM_001377446,NM_001379347,NM_001384506,NM_001384704,NM_001384831,NM_001384901,NM_001536,NM_002202,NM_002840,NM_003392,NM_003692,NM_004421,NM_005221,NM_007029,NM_014000,NM_015336,NM_…
GO:BP	generation of neurons	GO:0048699	1.28378e-08	7.89151	AC010789,AF072872,AK300588,AK313129,BC016665,BC113616,D37933,KC485577,NM_000314,NM_001025579,NM_001042492,NM_001130969,NM_001144965,NM_001166286,NM_001204089,NM_001308176,NM_001320114,NM_001323289,NM_001330077,NM_001330700,NM_001346495,NM_001348731,NM_001351391,NM_001377446,NM_001379347,NM_001384506,NM_001384704,NM_001384831,NM_001384901,NM_001536,NM_001546,NM_002202,NM_002840,NM_003106,NM_003107…
GO:BP	neurogenesis	GO:0022008	1.50188e-08	7.82337	AC010789,AF072872,AK300588,AK313129,BC016665,BC113616,D37933,KC485577,NM_000314,NM_000789,NM_001025579,NM_001042492,NM_001130969,NM_001144965,NM_001166286,NM_001204089,NM_001308176,NM_001320114,NM_001323289,NM_001330077,NM_001330700,NM_001346495,NM_001348731,NM_001351391,NM_001377299,NM_001377446,NM_001379347,NM_001384506,NM_001384704,NM_001384831,NM_001384901,NM_001536,NM_001546,NM_002202,NM_002…
GO:BP	regulation of biological process	GO:0050789	1.6448e-08	7.78389	AB016591,AC004080,AC010789,AC104411,AC127002,AF016535,AF072872,AF201468,AJ012375,AK002021,AK295995,AK299496,AK300588,AK312314,AK313129,AK315727,AL137644,AL365338,AP002992,AP003096,AY289212,AY669488,BC002506,BC002964,BC014445,BC016665,BC039133,BC042558,BC062339,BC063850,BC065269,BC078661,BC083496,BC113616,BC132735,BC144509,BX640605,D26350,D37933,DQ924532,KC485577,NM_000088,NM_000257,NM_000314,NM_0…
GO:BP	locomotion	GO:0040011	2.00974e-08	7.69686	AB016591,AC010789,AK299496,AK300588,AK313129,BC002506,BC002964,BC113616,KC485577,NM_000088,NM_000314,NM_000789,NM_001042492,NM_001046,NM_001127510,NM_001130081,NM_001130969,NM_001142498,NM_001204089,NM_001244808,NM_001244950,NM_001282427,NM_001320114,NM_001330077,NM_001346201,NM_001363741,NM_001377446,NM_001378101,NM_001384506,NM_001384901,NM_001686,NM_002202,NM_002849,NM_003105,NM_003242,NM_0033…
GO:BP	chordate embryonic development	GO:0043009	2.12633e-08	7.67237	AC010789,AF072872,AK299496,AK313129,BC113616,BC132735,KC485577,NM_000088,NM_001025579,NM_001034,NM_001042492,NM_001163,NM_001166286,NM_001291415,NM_001348731,NM_001378617,NM_001536,NM_001543,NM_002202,NM_002356,NM_002849,NM_003107,NM_003242,NM_003392,NM_004421,NM_004496,NM_004922,NM_005618,NM_005941,NM_006200,NM_006284,NM_014640,NM_014909,NM_015946,NM_022166,NM_025132,NM_025179,NM_025185,NM_20734…
GO:BP	regulation of signaling	GO:0023051	2.71657e-08	7.56598	AC004080,AC010789,AF072872,AF201468,AK299496,AK315727,AL365338,BC002506,BC002964,BC063850,BC113616,BC132735,BC144509,D37933,DQ924532,KC485577,NM_000088,NM_000314,NM_000381,NM_000789,NM_001001550,NM_001006617,NM_001008223,NM_001024228,NM_001029875,NM_001042492,NM_001046,NM_001099402,NM_001127510,NM_001130969,NM_001142498,NM_001163,NM_001166286,NM_001184970,NM_001193416,NM_001198868,NM_001204089,NM…
GO:BP	cell development	GO:0048468	3.09112e-08	7.50988	AC004080,AF072872,AK299496,AK300588,AK313129,BC016665,BC042558,BC101677,BC113616,D37933,KC485577,NM_000257,NM_000314,NM_000635,NM_000789,NM_001025579,NM_001042492,NM_001130969,NM_001142498,NM_001144965,NM_001166286,NM_001193414,NM_001204089,NM_001244808,NM_001258392,NM_001282353,NM_001289164,NM_001304808,NM_001308176,NM_001320114,NM_001323289,NM_001330077,NM_001330700,NM_001346495,NM_001348731,NM…
GO:BP	cellular response to growth factor stimulus	GO:0071363	1.05866e-07	6.97524	AC004080,AC010789,AF072872,AK299496,AK313129,BC132735,KC485577,NM_000088,NM_001001550,NM_001042492,NM_001142498,NM_001166286,NM_001204089,NM_001282353,NM_001330077,NM_001348731,NM_001378101,NM_001410745,NM_001543,NM_002114,NM_002605,NM_003105,NM_003242,NM_003392,NM_004712,NM_005221,NM_005618,NM_005916,NM_006098,NM_006219,NM_006618,NM_007029,NM_015336,NM_015946,NM_020796,NM_052854,NM_153047,NM_207…
GO:BP	positive regulation of nitrogen compound metabolic process	GO:0051173	1.6407e-07	6.78497	AB016591,AC004080,AC010789,AF072872,AK002021,AK300588,AK315727,AP002992,AY669488,BC002506,BC002964,BC016665,BC113616,BC144509,BX640605,DQ924532,KC485577,NM_000088,NM_000314,NM_000422,NM_000635,NM_000789,NM_001006617,NM_001099402,NM_001127510,NM_001130081,NM_001130969,NM_001142498,NM_001162499,NM_001166286,NM_001193416,NM_001199620,NM_001261403,NM_001282427,NM_001300961,NM_001321082,NM_001330077,N…
GO:BP	cell migration	GO:0016477	1.64439e-07	6.78399	AB016591,AC010789,AK299496,AK300588,AK313129,AL513550,BC002506,BC002964,BC113616,KC485577,NM_000088,NM_000314,NM_000789,NM_001001550,NM_001025579,NM_001042492,NM_001046,NM_001127510,NM_001130969,NM_001142498,NM_001204089,NM_001244808,NM_001282353,NM_001282427,NM_001308176,NM_001320114,NM_001323289,NM_001330700,NM_001346201,NM_001363741,NM_001377446,NM_001378101,NM_001384506,NM_001384901,NM_001686…
GO:BP	regulation of nitrogen compound metabolic process	GO:0051171	1.68829e-07	6.77255	AB016591,AC004080,AC010789,AC104411,AF072872,AJ012375,AK002021,AK295995,AK299496,AK300588,AK315727,AL137644,AP002992,AP003096,AY289212,AY669488,BC002506,BC002964,BC016665,BC062339,BC065269,BC083496,BC113616,BC144509,BX640605,DQ924532,KC485577,NM_000088,NM_000314,NM_000422,NM_000635,NM_000789,NM_001006617,NM_001042492,NM_001099402,NM_001127510,NM_001130081,NM_001130969,NM_001142498,NM_001162499,NM…
[truncated: 918 more rows]

## Sheet: 3) 72h sig Sm v non-sig Pc
Source Database	Annotation Term Name	Annotation Term ID	Adjusted P-value	-log10(Adjusted P-value)	Human Gene Intersecting Annotation Term (GenBank ID)
[truncated: 996 more rows]

## Sheet: 4) 24h unique sig Sm
Source Database	Annotation Term Name	Annotation Term ID	Adjusted P-value	-log10(Adjusted P-value)	Human Gene Intersecting Annotation Term (GenBank ID)
[truncated: 236 more rows]

## Sheet: 5) 48h unique sig Sm
Source Database	Annotation Term Name	Annotation Term ID	Adjusted P-value	-log10(Adjusted P-value)	Human Gene Intersecting Annotation Term (GenBank ID)
[truncated: 232 more rows]

## Sheet: 6) 72h unique sig Sm
Source Database	Annotation Term Name	Annotation Term ID	Adjusted P-value	-log10(Adjusted P-value)	Human Gene Intersecting Annotation Term (GenBank ID)
[truncated: 236 more rows]
